# Supplementary material for: Crystal structure of 5-bromo-1-ethyl­indoline-2,3-dione
Source: Acta Crystallogr E Crystallogr Commun. 2015 Dec 6;71(Pt 12):o1024–5. doi: 10.1107/S2056989015023002 (PMC4719959; doi:10.1107/S2056989015023002)
Supplement: Supplementary file 1 [file e-71-o1024-sup1.cif]

##############################################################################
#                                                                            #
# This CIF contains the data in a paper accepted for publication in          #
# Acta Crystallographica Section E. It conforms to the requirements of       #
# Notes for Authors for Acta Crystallographica Section E, and has been       #
# peer reviewed under the auspices of the IUCr Commission on Journals.       #
#                                                                            #
# Full details of the Crystallographic Information File format               #
# are given in the paper "The Crystallographic Information File (CIF):       #
# a New Standard Archive File for Crystallography" by S. R. Hall, F. H.      #
# Allen and I. D. Brown [Acta Cryst. (1991), A47, 655-685].                  #
#                                                                            #
# The current version of the core CIF dictionary is obtainable from          #
# ftp://ftp.iucr.org/pub/cif_core.dic.                                       #
#                                                                            #
# Software is freely available for graphical display of the structure(s)     #
# in this CIF. For information consult the CIF software page                 #
# http://www.iucr.org/resources/cif/software.                                #
#                                                                            #
# This file may be used for bona fide research purposes within the           #
# scientific community so long as proper attribution is given to the journal # 
# article from which it was obtained.                                        #
#                                                                            #
##############################################################################
data_I
_database_code_depnum_ccdc_archive 'CCDC 1439717'
_audit_creation_method     SHELXL-2014
_journal_date_recd_electronic     2015-11-24
_journal_date_accepted     2015-11-30
_journal_name_full     'Acta Crystallographica, Section E'
_journal_year     2015
_journal_volume     71
_journal_issue     12
_journal_page_first     o1024
_journal_page_last     o1025
_journal_paper_category     HO
_journal_paper_doi     10.1107/S2056989015023002
_journal_coeditor_code     SU5250
_publ_contact_author_name     'Yassine Kharbach '
_publ_contact_author_address
;
Laboratoire de Chimie Appliqu\'ee,  Facult\'e des Sciences et Techniques
Universit\'e Sidi Mohamed Ben Abdallah, F\`es, Morocco
;
_publ_contact_author_email     'kharbachy26@gmail.com'
_publ_contact_author_fax     '212 537 77 54 40'
_publ_contact_author_phone     '212 537 77 54 40'
_publ_section_title
;
Crystal structure of 5-bromo-1-ethylindoline-2,3-dione
;
loop_
    _publ_author_name
    _publ_author_address
    'Kharbach, Yassine'
;
Laboratoire de Chimie Appliqu\'ee,  Facult\'e des Sciences et Techniques
Universit\'e Sidi Mohamed Ben Abdallah, F\`es, Morocco
;
    'Haoudi, Amal'
;
Laboratoire de Chimie Appliqu\'ee,  Facult\'e des Sciences et Techniques
Universit\'e Sidi Mohamed Ben Abdallah, F\`es, Morocco
;
    'Capet, Fr\'ed\'eric'
;
Unit\'e de Catalyse et de Chimie du Solide (UCCS), UMR 8181. Ecole Nationale
Sup\'erieure de Chimie de Lille, Universit\'e Lille 1, 59650 Villeneuve
d'Ascq Cedex, France
;
    'Mazzah, Ahmed'
;
USR 3290 Miniaturisation pour l'Analyse, la Synth\`ese et la Prot\'eomique,
59655 Villeneuve d'Ascq Cedex, Universit\'e Lille 1, France
;
    'El Ammari, Lahcen'
;
Laboratoire de Chimie du Solide Appliqu\'ee,
Facult\'e des Sciences, Universit\'e Mohammed V
Avenue Ibn Battouta, BP 1014, Rabat, Morocco
;
_chemical_name_systematic
;
5-Bromo-1-ethylindoline-2,3-dione
;
_chemical_name_common     ?
_chemical_formula_moiety     'C10 H8 Br N O2'
_chemical_formula_sum     'C10 H8 Br N O2'
_chemical_formula_iupac     'C10 H8 Br N O2'
_chemical_formula_weight     254.08
_chemical_melting_point     409
_shelx_space_group_comment
;
The symmetry employed for this shelxl refinement is uniquely defined
by the following loop, which should always be used as a source of
symmetry information in preference to the above space-group names.
They are only intended as comments.
;
_space_group_crystal_system     triclinic
_space_group_name_H-M_alt     'P -1'
_space_group_name_Hall     '-P 1'
loop_
    _space_group_symop_operation_xyz
    'x, y, z'
    '-x, -y, -z'
_cell_length_a     9.5198(3)
_cell_length_b     10.0655(3)
_cell_length_c     11.2341(3)
_cell_angle_alpha     70.9288(16)
_cell_angle_beta     75.4109(16)
_cell_angle_gamma     85.2199(16)
_cell_volume     984.58(5)
_cell_formula_units_Z     4
_cell_measurement_reflns_used     9899
_cell_measurement_theta_min     2.41
_cell_measurement_theta_max     26.91
_cell_measurement_temperature     296(2)
_exptl_crystal_description     'prism'
_exptl_crystal_colour     red
_exptl_crystal_size_max     0.500
_exptl_crystal_size_mid     0.270
_exptl_crystal_size_min     0.160
_exptl_crystal_density_diffrn     1.714
_exptl_crystal_density_meas     ?
_exptl_crystal_density_method     ?
_exptl_crystal_F_000     504
_exptl_absorpt_coefficient_mu     4.146
_exptl_absorpt_correction_type     multi-scan
_exptl_absorpt_process_details
;
(SADABS; Bruker, 2009)
;
_shelx_estimated_absorpt_T_min     0.231
_shelx_estimated_absorpt_T_max     0.557
_exptl_absorpt_correction_T_min     0.3625
_exptl_absorpt_correction_T_max     0.7461
_exptl_special_details     ?
_diffrn_ambient_temperature     296(2)
_diffrn_radiation_type     MoK\a
_diffrn_radiation_wavelength     0.71073
_diffrn_measurement_device_type     'Bruker APEXII CCD'
_diffrn_measurement_method     '\f and \w scans'
_diffrn_detector_area_resol_mean     ?
_diffrn_reflns_number     40192
_diffrn_reflns_av_R_equivalents     0.0447
_diffrn_reflns_theta_min     2.141
_diffrn_reflns_theta_max     31.063
_diffrn_reflns_theta_full     25.242
_diffrn_measured_fraction_theta_max     0.994
_diffrn_measured_fraction_theta_full     0.999
_diffrn_reflns_limit_h_min     -13
_diffrn_reflns_limit_h_max     13
_diffrn_reflns_limit_k_min     -14
_diffrn_reflns_limit_k_max     14
_diffrn_reflns_limit_l_min     -16
_diffrn_reflns_limit_l_max     16
_refine_special_details     ?
_reflns_number_total     6275
_reflns_number_gt     4053
_reflns_threshold_expression     'I > 2\s(I)'
_refine_ls_structure_factor_coef     Fsqd
_refine_ls_matrix_type     full
_refine_ls_R_factor_all     0.0738
_refine_ls_R_factor_gt     0.0387
_refine_ls_wR_factor_gt     0.0895
_refine_ls_wR_factor_ref     0.1051
_refine_ls_goodness_of_fit_ref     1.016
_refine_ls_restrained_S_all     1.016
_refine_ls_number_reflns     6275
_refine_ls_number_parameters     255
_refine_ls_number_restraints     0
_refine_ls_hydrogen_treatment     constr
_refine_ls_weighting_scheme     calc
_refine_ls_weighting_details
              'w=1/[\s^2^(Fo^2^)+(0.0447P)^2^+0.4234P] where P=(Fo^2^+2Fc^2^)/3'
_atom_sites_solution_hydrogens     geom
_atom_sites_solution_primary     direct
_atom_sites_solution_secondary     difmap
_refine_ls_shift/su_max     0.001
_refine_ls_shift/su_mean     0.000
_refine_diff_density_max     0.656
_refine_diff_density_min     -0.467
_refine_ls_extinction_method     none
_refine_ls_extinction_coef     .
loop_
    _atom_type_symbol
    _atom_type_description
    _atom_type_scat_dispersion_real
    _atom_type_scat_dispersion_imag
    _atom_type_scat_source
    'C' 'C' 0.0033 0.0016
                         'International Tables Vol C Tables 4.2.6.8 and 6.1.1.4'
    'H' 'H' 0.0000 0.0000
                         'International Tables Vol C Tables 4.2.6.8 and 6.1.1.4'
    'N' 'N' 0.0061 0.0033
                         'International Tables Vol C Tables 4.2.6.8 and 6.1.1.4'
    'O' 'O' 0.0106 0.0060
                         'International Tables Vol C Tables 4.2.6.8 and 6.1.1.4'
    'Br' 'Br' -0.2901 2.4595
                         'International Tables Vol C Tables 4.2.6.8 and 6.1.1.4'
_computing_data_collection
;
APEX2 (Bruker, 2009)
;
_computing_cell_refinement
;
SAINT (Bruker, 2009)
;
_computing_data_reduction
;
SAINT (Bruker, 2009)
;
_computing_structure_solution
;
SHELXS2014 (Sheldrick, 2008)
;
_computing_structure_refinement
;
SHELXL2014 (Sheldrick, 2015)
;
_computing_molecular_graphics
;
ORTEP-3 for Windows (Farrugia, 2012) and Mercury (Macrae <i>et al.</i>,
2008)
;
_computing_publication_material
;
PLATON (Spek, 2009) and publCIF (Westrip, 2010)
;
loop_
    _atom_site_type_symbol
    _atom_site_label
    _atom_site_fract_x
    _atom_site_fract_y
    _atom_site_fract_z
    _atom_site_U_iso_or_equiv
    _atom_site_adp_type
    _atom_site_calc_flag
    _atom_site_occupancy
    _atom_site_disorder_assembly
    _atom_site_disorder_group
    Br Br1 -0.18497(3) 0.38373(3) 0.65426(3) 0.05961(10) Uani d 1 . .
    Br Br2 -0.21774(3) 0.83177(4) 0.67449(3) 0.06693(11) Uani d 1 . .
    C C1 -0.0541(3) 0.2362(3) 0.7041(2) 0.0455(5) Uani d 1 . .
    C C2 -0.1069(2) 0.1111(3) 0.7981(2) 0.0448(5) Uani d 1 . .
    H H2 -0.2058 0.0980 0.8355 0.054 Uiso calc 1 . .
    C C3 -0.0083(2) 0.0065(2) 0.8345(2) 0.0401(5) Uani d 1 . .
    C C4 0.1408(2) 0.0245(2) 0.7783(2) 0.0398(5) Uani d 1 . .
    C C5 0.1932(3) 0.1482(3) 0.6833(2) 0.0470(5) Uani d 1 . .
    H H5 0.2918 0.1603 0.6445 0.056 Uiso calc 1 . .
    C C6 0.0941(3) 0.2541(3) 0.6475(2) 0.0490(6) Uani d 1 . .
    H H6 0.1273 0.3387 0.5844 0.059 Uiso calc 1 . .
    C C7 -0.0281(3) -0.1350(2) 0.9294(2) 0.0452(5) Uani d 1 . .
    C C8 0.1282(3) -0.1971(2) 0.9241(2) 0.0457(5) Uani d 1 . .
    C C9 0.3772(3) -0.1079(3) 0.8006(3) 0.0492(6) Uani d 1 . .
    H H9A 0.4152 -0.0651 0.7081 0.059 Uiso calc 1 . .
    H H9B 0.4041 -0.2065 0.8230 0.059 Uiso calc 1 . .
    C C10 0.4440(3) -0.0384(4) 0.8721(3) 0.0638(7) Uani d 1 . .
    H H10A 0.4160 0.0588 0.8516 0.096 Uiso calc 1 . .
    H H10B 0.5478 -0.0453 0.8469 0.096 Uiso calc 1 . .
    H H10C 0.4112 -0.0842 0.9637 0.096 Uiso calc 1 . .
    C C11 -0.0389(2) 0.7381(3) 0.6866(2) 0.0456(5) Uani d 1 . .
    C C12 -0.0362(3) 0.6079(3) 0.7812(2) 0.0476(5) Uani d 1 . .
    H H12 -0.1223 0.5695 0.8391 0.057 Uiso calc 1 . .
    C C13 0.0932(3) 0.5346(2) 0.7905(2) 0.0446(5) Uani d 1 . .
    H H13 0.0952 0.4482 0.8540 0.054 Uiso calc 1 . .
    C C14 0.2183(2) 0.5947(2) 0.7023(2) 0.0384(5) Uani d 1 . .
    C C15 0.2160(2) 0.7266(2) 0.6083(2) 0.0420(5) Uani d 1 . .
    C C16 0.0875(3) 0.7996(3) 0.5993(2) 0.0483(5) Uani d 1 . .
    H H16 0.0858 0.8870 0.5369 0.058 Uiso calc 1 . .
    C C17 0.3641(3) 0.7565(3) 0.5299(2) 0.0503(6) Uani d 1 . .
    C C18 0.4542(3) 0.6263(3) 0.5872(2) 0.0471(5) Uani d 1 . .
    C C19 0.4003(3) 0.4048(3) 0.7749(3) 0.0532(6) Uani d 1 . .
    H H19A 0.4842 0.3664 0.7274 0.064 Uiso calc 1 . .
    H H19B 0.3210 0.3386 0.8024 0.064 Uiso calc 1 . .
    C C20 0.4349(4) 0.4217(4) 0.8918(3) 0.0863(11) Uani d 1 . .
    H H20A 0.5182 0.4814 0.8652 0.129 Uiso calc 1 . .
    H H20B 0.4552 0.3314 0.9481 0.129 Uiso calc 1 . .
    H H20C 0.3535 0.4634 0.9371 0.129 Uiso calc 1 . .
    N N1 0.2194(2) -0.09608(19) 0.83095(18) 0.0435(4) Uani d 1 . .
    N N2 0.3599(2) 0.5384(2) 0.68952(18) 0.0436(4) Uani d 1 . .
    O O1 -0.1362(2) -0.1955(2) 1.00032(18) 0.0615(5) Uani d 1 . .
    O O2 0.1621(2) -0.31109(18) 0.98927(18) 0.0608(5) Uani d 1 . .
    O O3 0.4154(2) 0.8572(2) 0.4392(2) 0.0769(7) Uani d 1 . .
    O O4 0.58302(19) 0.6081(2) 0.54841(19) 0.0622(5) Uani d 1 . .
loop_
    _atom_site_aniso_label
    _atom_site_aniso_U_11
    _atom_site_aniso_U_22
    _atom_site_aniso_U_33
    _atom_site_aniso_U_12
    _atom_site_aniso_U_13
    _atom_site_aniso_U_23
    Br1 0.05388(16) 0.05547(16) 0.06915(19) 0.00842(12) -0.01909(13)
                                                                    -0.01804(13)
    Br2 0.04361(15) 0.0816(2) 0.0751(2) 0.01261(14) -0.01524(13) -0.02645(16)
    C1 0.0427(12) 0.0441(12) 0.0496(13) 0.0017(10) -0.0109(10) -0.0153(10)
    C2 0.0367(11) 0.0503(13) 0.0456(12) -0.0072(10) -0.0014(9) -0.0176(10)
    C3 0.0395(11) 0.0406(11) 0.0368(11) -0.0092(9) -0.0006(9) -0.0119(9)
    C4 0.0405(11) 0.0405(11) 0.0362(11) -0.0058(9) -0.0034(9) -0.0121(9)
    C5 0.0384(12) 0.0483(13) 0.0440(12) -0.0095(10) 0.0014(9) -0.0071(10)
    C6 0.0454(13) 0.0440(12) 0.0466(13) -0.0079(10) -0.0037(10) -0.0032(10)
    C7 0.0473(13) 0.0430(12) 0.0412(12) -0.0126(10) 0.0001(10) -0.0128(10)
    C8 0.0533(14) 0.0414(12) 0.0395(12) -0.0087(10) -0.0026(10) -0.0130(10)
    C9 0.0402(12) 0.0479(13) 0.0533(14) 0.0035(10) -0.0020(10) -0.0156(11)
    C10 0.0444(14) 0.079(2) 0.0712(18) 0.0016(13) -0.0120(13) -0.0304(16)
    C11 0.0372(11) 0.0518(13) 0.0497(13) 0.0045(10) -0.0077(10) -0.0218(11)
    C12 0.0398(12) 0.0504(13) 0.0462(12) -0.0078(10) 0.0025(10) -0.0148(11)
    C13 0.0434(12) 0.0400(11) 0.0416(12) -0.0066(10) 0.0000(9) -0.0073(9)
    C14 0.0386(11) 0.0366(10) 0.0368(11) -0.0045(9) -0.0031(9) -0.0106(9)
    C15 0.0398(11) 0.0403(11) 0.0388(11) -0.0054(9) -0.0022(9) -0.0073(9)
    C16 0.0463(13) 0.0442(12) 0.0470(13) 0.0003(10) -0.0094(10) -0.0059(10)
    C17 0.0436(13) 0.0478(13) 0.0470(13) -0.0088(11) -0.0011(10) -0.0037(11)
    C18 0.0405(12) 0.0477(13) 0.0470(12) -0.0072(10) -0.0013(10) -0.0119(10)
    C19 0.0472(14) 0.0402(12) 0.0577(15) 0.0041(11) -0.0044(11) -0.0036(11)
    C20 0.094(3) 0.093(3) 0.0634(19) 0.022(2) -0.0306(18) -0.0099(18)
    N1 0.0414(10) 0.0396(10) 0.0433(10) -0.0044(8) -0.0031(8) -0.0090(8)
    N2 0.0373(10) 0.0402(10) 0.0427(10) -0.0018(8) -0.0001(8) -0.0059(8)
    O1 0.0537(11) 0.0562(11) 0.0576(11) -0.0199(9) 0.0069(8) -0.0059(9)
    O2 0.0708(13) 0.0416(9) 0.0563(11) -0.0040(9) -0.0075(9) -0.0022(8)
    O3 0.0518(11) 0.0630(12) 0.0751(14) -0.0094(10) 0.0033(10) 0.0209(10)
    O4 0.0382(9) 0.0634(12) 0.0676(12) -0.0040(9) 0.0016(8) -0.0073(10)
_geom_special_details
;
 All esds (except the esd in the dihedral angle between two l.s. planes)
 are estimated using the full covariance matrix.  The cell esds are taken
 into account individually in the estimation of esds in distances, angles
 and torsion angles; correlations between esds in cell parameters are only
 used when they are defined by crystal symmetry.  An approximate (isotropic)
 treatment of cell esds is used for estimating esds involving l.s. planes.
;
loop_
    _geom_bond_atom_site_label_1
    _geom_bond_atom_site_label_2
    _geom_bond_site_symmetry_2
    _geom_bond_distance
    _geom_bond_publ_flag
    Br1 C1 . 1.889(2) ?
    Br2 C11 . 1.890(2) ?
    C1 C2 . 1.387(3) ?
    C1 C6 . 1.394(3) ?
    C2 C3 . 1.379(3) ?
    C2 H2 . 0.9300 ?
    C3 C4 . 1.401(3) ?
    C3 C7 . 1.467(3) ?
    C4 C5 . 1.381(3) ?
    C4 N1 . 1.409(3) ?
    C5 C6 . 1.390(4) ?
    C5 H5 . 0.9300 ?
    C6 H6 . 0.9300 ?
    C7 O1 . 1.200(3) ?
    C7 C8 . 1.560(4) ?
    C8 O2 . 1.210(3) ?
    C8 N1 . 1.369(3) ?
    C9 N1 . 1.458(3) ?
    C9 C10 . 1.497(4) ?
    C9 H9A . 0.9700 ?
    C9 H9B . 0.9700 ?
    C10 H10A . 0.9600 ?
    C10 H10B . 0.9600 ?
    C10 H10C . 0.9600 ?
    C11 C16 . 1.388(3) ?
    C11 C12 . 1.395(4) ?
    C12 C13 . 1.391(4) ?
    C12 H12 . 0.9300 ?
    C13 C14 . 1.378(3) ?
    C13 H13 . 0.9300 ?
    C14 C15 . 1.403(3) ?
    C14 N2 . 1.410(3) ?
    C15 C16 . 1.382(3) ?
    C15 C17 . 1.458(3) ?
    C16 H16 . 0.9300 ?
    C17 O3 . 1.209(3) ?
    C17 C18 . 1.551(4) ?
    C18 O4 . 1.214(3) ?
    C18 N2 . 1.363(3) ?
    C19 N2 . 1.461(3) ?
    C19 C20 . 1.495(4) ?
    C19 H19A . 0.9700 ?
    C19 H19B . 0.9700 ?
    C20 H20A . 0.9600 ?
    C20 H20B . 0.9600 ?
    C20 H20C . 0.9600 ?
loop_
    _geom_angle_atom_site_label_1
    _geom_angle_atom_site_label_2
    _geom_angle_atom_site_label_3
    _geom_angle_site_symmetry_1
    _geom_angle_site_symmetry_3
    _geom_angle
    _geom_angle_publ_flag
    C2 C1 C6 . . 120.6(2) ?
    C2 C1 Br1 . . 119.35(18) ?
    C6 C1 Br1 . . 120.06(18) ?
    C3 C2 C1 . . 118.0(2) ?
    C3 C2 H2 . . 121.0 ?
    C1 C2 H2 . . 121.0 ?
    C2 C3 C4 . . 121.6(2) ?
    C2 C3 C7 . . 131.4(2) ?
    C4 C3 C7 . . 107.0(2) ?
    C5 C4 C3 . . 120.5(2) ?
    C5 C4 N1 . . 128.3(2) ?
    C3 C4 N1 . . 111.24(19) ?
    C4 C5 C6 . . 118.0(2) ?
    C4 C5 H5 . . 121.0 ?
    C6 C5 H5 . . 121.0 ?
    C5 C6 C1 . . 121.4(2) ?
    C5 C6 H6 . . 119.3 ?
    C1 C6 H6 . . 119.3 ?
    O1 C7 C3 . . 130.6(2) ?
    O1 C7 C8 . . 124.4(2) ?
    C3 C7 C8 . . 105.00(18) ?
    O2 C8 N1 . . 127.0(2) ?
    O2 C8 C7 . . 127.0(2) ?
    N1 C8 C7 . . 106.0(2) ?
    N1 C9 C10 . . 112.1(2) ?
    N1 C9 H9A . . 109.2 ?
    C10 C9 H9A . . 109.2 ?
    N1 C9 H9B . . 109.2 ?
    C10 C9 H9B . . 109.2 ?
    H9A C9 H9B . . 107.9 ?
    C9 C10 H10A . . 109.5 ?
    C9 C10 H10B . . 109.5 ?
    H10A C10 H10B . . 109.5 ?
    C9 C10 H10C . . 109.5 ?
    H10A C10 H10C . . 109.5 ?
    H10B C10 H10C . . 109.5 ?
    C16 C11 C12 . . 121.2(2) ?
    C16 C11 Br2 . . 119.07(19) ?
    C12 C11 Br2 . . 119.72(18) ?
    C13 C12 C11 . . 121.1(2) ?
    C13 C12 H12 . . 119.4 ?
    C11 C12 H12 . . 119.4 ?
    C14 C13 C12 . . 117.6(2) ?
    C14 C13 H13 . . 121.2 ?
    C12 C13 H13 . . 121.2 ?
    C13 C14 C15 . . 121.3(2) ?
    C13 C14 N2 . . 127.9(2) ?
    C15 C14 N2 . . 110.87(18) ?
    C16 C15 C14 . . 121.1(2) ?
    C16 C15 C17 . . 131.9(2) ?
    C14 C15 C17 . . 107.0(2) ?
    C15 C16 C11 . . 117.7(2) ?
    C15 C16 H16 . . 121.2 ?
    C11 C16 H16 . . 121.2 ?
    O3 C17 C15 . . 131.2(3) ?
    O3 C17 C18 . . 123.6(2) ?
    C15 C17 C18 . . 105.25(19) ?
    O4 C18 N2 . . 127.4(2) ?
    O4 C18 C17 . . 126.4(2) ?
    N2 C18 C17 . . 106.18(19) ?
    N2 C19 C20 . . 111.7(2) ?
    N2 C19 H19A . . 109.3 ?
    C20 C19 H19A . . 109.3 ?
    N2 C19 H19B . . 109.3 ?
    C20 C19 H19B . . 109.3 ?
    H19A C19 H19B . . 107.9 ?
    C19 C20 H20A . . 109.5 ?
    C19 C20 H20B . . 109.5 ?
    H20A C20 H20B . . 109.5 ?
    C19 C20 H20C . . 109.5 ?
    H20A C20 H20C . . 109.5 ?
    H20B C20 H20C . . 109.5 ?
    C8 N1 C4 . . 110.77(19) ?
    C8 N1 C9 . . 123.9(2) ?
    C4 N1 C9 . . 125.04(18) ?
    C18 N2 C14 . . 110.69(19) ?
    C18 N2 C19 . . 124.7(2) ?
    C14 N2 C19 . . 124.64(18) ?
loop_
    _geom_torsion_atom_site_label_1
    _geom_torsion_atom_site_label_2
    _geom_torsion_atom_site_label_3
    _geom_torsion_atom_site_label_4
    _geom_torsion_site_symmetry_1
    _geom_torsion_site_symmetry_2
    _geom_torsion_site_symmetry_3
    _geom_torsion_site_symmetry_4
    _geom_torsion
    _geom_torsion_publ_flag
    C6 C1 C2 C3 . . . . 0.8(4) ?
    Br1 C1 C2 C3 . . . . -178.63(17) ?
    C1 C2 C3 C4 . . . . -0.4(3) ?
    C1 C2 C3 C7 . . . . 179.7(2) ?
    C2 C3 C4 C5 . . . . -0.6(3) ?
    C7 C3 C4 C5 . . . . 179.3(2) ?
    C2 C3 C4 N1 . . . . 179.9(2) ?
    C7 C3 C4 N1 . . . . -0.2(3) ?
    C3 C4 C5 C6 . . . . 1.1(3) ?
    N1 C4 C5 C6 . . . . -179.4(2) ?
    C4 C5 C6 C1 . . . . -0.8(4) ?
    C2 C1 C6 C5 . . . . -0.2(4) ?
    Br1 C1 C6 C5 . . . . 179.2(2) ?
    C2 C3 C7 O1 . . . . -0.3(4) ?
    C4 C3 C7 O1 . . . . 179.8(3) ?
    C2 C3 C7 C8 . . . . -179.1(2) ?
    C4 C3 C7 C8 . . . . 1.1(2) ?
    O1 C7 C8 O2 . . . . -0.6(4) ?
    C3 C7 C8 O2 . . . . 178.2(2) ?
    O1 C7 C8 N1 . . . . 179.6(2) ?
    C3 C7 C8 N1 . . . . -1.5(2) ?
    C16 C11 C12 C13 . . . . -0.7(4) ?
    Br2 C11 C12 C13 . . . . 178.34(19) ?
    C11 C12 C13 C14 . . . . -0.5(4) ?
    C12 C13 C14 C15 . . . . 1.5(3) ?
    C12 C13 C14 N2 . . . . -177.4(2) ?
    C13 C14 C15 C16 . . . . -1.4(4) ?
    N2 C14 C15 C16 . . . . 177.7(2) ?
    C13 C14 C15 C17 . . . . -178.5(2) ?
    N2 C14 C15 C17 . . . . 0.6(3) ?
    C14 C15 C16 C11 . . . . 0.2(4) ?
    C17 C15 C16 C11 . . . . 176.5(3) ?
    C12 C11 C16 C15 . . . . 0.8(4) ?
    Br2 C11 C16 C15 . . . . -178.19(18) ?
    C16 C15 C17 O3 . . . . 4.3(5) ?
    C14 C15 C17 O3 . . . . -179.0(3) ?
    C16 C15 C17 C18 . . . . -176.1(3) ?
    C14 C15 C17 C18 . . . . 0.6(3) ?
    O3 C17 C18 O4 . . . . -1.4(5) ?
    C15 C17 C18 O4 . . . . 179.0(3) ?
    O3 C17 C18 N2 . . . . 178.1(3) ?
    C15 C17 C18 N2 . . . . -1.6(3) ?
    O2 C8 N1 C4 . . . . -178.3(2) ?
    C7 C8 N1 C4 . . . . 1.4(2) ?
    O2 C8 N1 C9 . . . . -3.8(4) ?
    C7 C8 N1 C9 . . . . 175.9(2) ?
    C5 C4 N1 C8 . . . . 179.7(2) ?
    C3 C4 N1 C8 . . . . -0.8(3) ?
    C5 C4 N1 C9 . . . . 5.2(4) ?
    C3 C4 N1 C9 . . . . -175.2(2) ?
    C10 C9 N1 C8 . . . . -94.8(3) ?
    C10 C9 N1 C4 . . . . 78.8(3) ?
    O4 C18 N2 C14 . . . . -178.6(3) ?
    C17 C18 N2 C14 . . . . 2.0(3) ?
    O4 C18 N2 C19 . . . . 1.8(4) ?
    C17 C18 N2 C19 . . . . -177.6(2) ?
    C13 C14 N2 C18 . . . . 177.3(2) ?
    C15 C14 N2 C18 . . . . -1.7(3) ?
    C13 C14 N2 C19 . . . . -3.1(4) ?
    C15 C14 N2 C19 . . . . 177.9(2) ?
    C20 C19 N2 C18 . . . . 93.0(3) ?
    C20 C19 N2 C14 . . . . -86.5(3) ?
loop_
    _geom_hbond_atom_site_label_D
    _geom_hbond_atom_site_label_H
    _geom_hbond_atom_site_label_A
    _geom_hbond_site_symmetry_A
    _geom_hbond_distance_DH
    _geom_hbond_distance_HA
    _geom_hbond_distance_DA
    _geom_hbond_angle_DHA
    C9 H9A O3 2_666 0.97 2.58 3.351(4) 136
    C13 H13 O1 2_557 0.93 2.60 3.514(3) 170
    C19 H19B O1 2_557 0.97 2.54 3.368(3) 143
_shelx_hkl_file
;
  -1   0   0 1015.00   46.70
  -1   0   0  953.20   46.60
  -2   0   0  970.50   46.50
  -2   0   0  959.60   46.60
  -2   0   0 1015.30   46.60
  -2   0   0  951.70   46.50
  -2   0   0  992.30   46.50
  -2   0   0  954.60   46.50
  -2   0   0  947.41   46.60
  -2   0   0 1000.80   46.50
  -2   0   0 1027.10   46.60
  -2   0   0 1016.60   46.50
   2   0   0  988.20   46.50
   2   0   0 1024.50   46.60
   2   0   0  967.20   46.50
   2   0   0  991.20   46.50
   2   0   0  982.20   46.60
   2   0   0  965.80   46.50
  -3   0   0 4720.13  215.68
  -3   0   0 4815.12  216.28
  -3   0   0 4752.72  216.78
  -3   0   0 4290.37  216.78
  -3   0   0 4606.04  215.98
  -3   0   0 4319.57  216.08
  -3   0   0 4467.65  215.98
  -3   0   0 4896.51  216.28
  -3   0   0 4538.15  216.18
   3   0   0 4447.06  216.28
   3   0   0 4699.73  216.78
   3   0   0 4689.63  216.28
   3   0   0 4342.87  216.08
   3   0   0 4583.04  216.38
   3   0   0 4467.65  216.58
  -4   0   0   74.89    4.10
  -4   0   0   71.29    3.90
  -4   0   0   78.09    4.40
  -4   0   0   66.29    4.60
  -4   0   0   71.99    3.90
  -4   0   0   73.39    4.10
  -4   0   0   74.79    4.00
  -4   0   0   75.09    4.30
  -4   0   0   71.59    4.40
   4   0   0   80.29    4.30
   4   0   0   81.79    4.30
   4   0   0   74.69    3.90
   4   0   0   72.39    3.90
   4   0   0   74.39    4.20
   4   0   0   79.19    4.10
  -5   0   0 4104.09  189.68
  -5   0   0 4102.99  189.48
  -5   0   0 3994.40  189.38
  -5   0   0 3871.61  189.58
  -5   0   0 4066.09  189.68
  -5   0   0 4005.50  189.38
  -5   0   0 3767.32  189.88
   5   0   0 4317.47  190.28
   5   0   0 4086.79  189.48
   5   0   0 3803.82  189.28
   5   0   0 3767.42  189.38
   5   0   0 4184.38  189.58
   5   0   0 4162.68  189.58
  -6   0   0    6.50    2.30
  -6   0   0    9.60    2.40
  -6   0   0   13.60    2.10
  -6   0   0    8.50    2.20
  -6   0   0   13.00    1.50
   6   0   0   13.30    2.00
   6   0   0   10.10    1.40
   6   0   0   10.50    2.00
   6   0   0    9.30    1.90
  -7   0   0  390.06   19.90
  -7   0   0  418.16   19.60
  -7   0   0  408.06   20.30
  -7   0   0  444.16   20.50
  -7   0   0  351.66   20.60
   7   0   0  404.66   19.90
   7   0   0  389.86   19.50
   7   0   0  403.86   20.00
   7   0   0  436.36   20.40
  -8   0   0  123.99    7.40
  -8   0   0  137.19    8.30
  -8   0   0  127.79    8.80
  -8   0   0   96.39    8.40
   8   0   0  123.39    7.50
   8   0   0  134.59    8.20
   8   0   0  129.09    7.40
  -9   0   0  100.89    6.90
  -9   0   0   97.99    8.20
  -9   0   0   71.79    8.20
  -9   0   0  122.79    9.20
   9   0   0  102.09    7.20
   9   0   0  113.09    6.90
   9   0   0  115.39    8.10
 -10   0   0   54.79    7.00
 -10   0   0   67.09    6.50
 -10   0   0   63.29    5.50
  10   0   0   81.69    7.80
  10   0   0   77.89    6.00
  10   0   0   67.39    5.30
 -11   0   0   -3.50    5.80
  11   0   0    4.10    3.90
  11   0   0    1.20    3.10
  11   0   0    4.70    4.40
  11   0   0   -5.50    4.40
 -12   0   0   21.10    7.90
  12   0   0   29.60    5.90
  12   0   0   33.80    6.20
  12   0   0   38.90    5.40
 -13   0   0  -11.30    8.50
  13   0   0    1.80    5.50
  13   0   0    4.70    5.60
  13   0   0    5.30    4.80
  13  -1   0   -8.20    5.30
  13  -1   0    0.60    6.10
  13  -1   0   -4.60    5.50
 -13   1   0   -9.80    8.80
  12  -1   0   45.90    6.50
  12  -1   0   53.29    7.40
 -12   1   0   47.60    9.00
  11  -1   0    9.80    3.90
  11  -1   0   14.70    4.80
  11  -1   0   15.30    5.10
 -11   1   0    5.70    6.60
  10  -1   0  147.29   10.50
  10  -1   0  132.49    9.00
  10  -1   0  114.99    9.10
 -10   1   0  122.49    9.10
 -10   1   0  134.79   11.70
 -10   1   0  139.29   11.20
   9  -1   0  182.58   11.40
   9  -1   0  187.58   10.70
   9  -1   0  191.28   10.60
  -9   1   0  167.88   10.50
  -9   1   0  172.28   11.70
  -9   1   0  170.88   12.20
   8  -1   0   33.50    3.90
   8  -1   0   29.40    4.10
   8  -1   0   37.00    3.70
  -8   1   0   30.30    4.40
  -8   1   0   33.10    2.60
  -8   1   0   32.40    3.90
  -8   1   0   35.10    4.50
  -8   1   0   27.30    4.60
   7  -1   0   83.49    5.10
   7  -1   0   88.79    6.20
   7  -1   0   88.79    6.00
   7  -1   0   82.69    5.80
  -7   1   0   82.89    4.80
  -7   1   0   84.99    5.80
  -7   1   0   80.49    6.90
  -7   1   0   93.69    6.60
  -7   1   0   74.59    6.50
   6  -1   0   33.40    3.00
   6  -1   0   37.90    3.10
   6  -1   0   26.50    2.30
   6  -1   0   30.40    2.60
   6  -1   0   30.40    3.00
  -6   1   0   29.50    2.40
  -6   1   0   29.20    2.90
  -6   1   0   26.10    3.50
  -6   1   0   36.90    3.40
  -6   1   0   28.60    3.00
  -6   1   0   29.50    3.40
   5  -1   0  321.37   15.70
   5  -1   0  315.07   15.50
   5  -1   0  299.07   15.20
   5  -1   0  310.17   15.20
   5  -1   0  290.67   15.50
   5  -1   0  316.77   15.30
  -5   1   0  309.47   15.90
  -5   1   0  321.27   15.90
  -5   1   0  324.07   15.50
  -5   1   0  325.97   15.40
  -5   1   0  304.67   15.00
  -5   1   0  332.17   15.70
   4  -1   0  536.45   23.70
   4  -1   0  499.75   23.70
   4  -1   0  471.05   23.50
   4  -1   0  474.45   23.70
   4  -1   0  486.15   23.80
   4  -1   0  473.65   23.50
   4  -1   0  482.65   23.60
   4  -1   0  506.65   23.80
  -4   1   0  502.05   23.70
  -4   1   0  479.05   23.40
  -4   1   0  490.25   23.60
  -4   1   0  505.65   24.00
  -4   1   0  507.15   23.80
  -4   1   0  485.45   23.70
  -4   1   0  487.45   23.90
  -4   1   0  486.95   23.60
   3  -1   0   56.49    3.50
   3  -1   0   58.89    3.10
   3  -1   0   57.39    3.40
   3  -1   0   59.09    3.40
   3  -1   0   57.29    3.20
   3  -1   0   61.29    3.50
  -3   1   0   52.59    3.30
  -3   1   0   57.09    3.20
  -3   1   0   56.89    3.80
  -3   1   0   54.39    3.10
  -3   1   0   61.59    3.60
  -3   1   0   60.09    3.50
  -3   1   0   56.19    3.30
  -3   1   0   55.39    3.00
  -3   1   0   59.79    3.40
   2  -1   0    9.30    1.40
   2  -1   0    8.80    1.10
   2  -1   0    8.70    1.10
   2  -1   0    9.80    1.30
  -2   1   0    8.50    1.30
  -2   1   0   10.20    1.00
  -2   1   0    8.60    1.20
  -2   1   0    7.70    1.30
  -2   1   0    6.20    1.00
  -2   1   0    8.80    1.10
  -2   1   0    8.10    1.00
   1  -1   0   -4.20    0.70
   1  -1   0   -5.40    0.50
   1  -1   0   -6.70    0.70
   1  -1   0   -7.60    0.60
   1  -1   0   -6.00    0.50
  -1   1   0   -4.30    0.90
  -1   1   0   -7.60    0.60
  -1   1   0   -3.70    0.80
  -1   1   0   -6.70    0.50
  -1   1   0   -5.30    0.60
  -1   1   0   -4.50    1.00
   0  -1   0    6.60    0.50
  -1  -1   0  736.03   39.60
  -1  -1   0  954.80   39.60
  -1  -1   0  715.63   39.60
  -1  -1   0  906.41   39.60
   1   1   0  858.11   39.60
  -2  -1   0    6.00    1.00
  -2  -1   0   10.00    0.80
  -2  -1   0    7.40    0.70
  -2  -1   0    9.00    0.70
  -2  -1   0    7.10    0.70
  -2  -1   0    8.20    1.00
  -2  -1   0    7.20    0.90
   2   1   0    8.60    1.30
   2   1   0    9.70    1.00
   2   1   0    9.10    0.70
   2   1   0    8.40    0.60
   2   1   0    7.60    1.00
  -3  -1   0  582.84   28.80
  -3  -1   0  598.04   28.90
  -3  -1   0  602.64   28.70
  -3  -1   0  640.64   28.70
  -3  -1   0  612.24   28.60
  -3  -1   0  593.74   28.60
  -3  -1   0  622.44   29.00
   3   1   0  588.64   28.60
   3   1   0  607.54   28.90
   3   1   0  559.24   28.70
   3   1   0  638.64   28.80
   3   1   0  594.84   28.90
   3   1   0  611.64   28.60
   3   1   0  617.04   28.60
  -4  -1   0   30.90    1.90
  -4  -1   0   26.60    2.20
  -4  -1   0   29.20    2.10
  -4  -1   0   37.00    2.60
  -4  -1   0   25.60    2.00
  -4  -1   0   25.90    1.90
  -4  -1   0   26.40    1.80
  -4  -1   0   31.00    1.90
   4   1   0   26.50    1.80
   4   1   0   28.90    2.30
   4   1   0   25.10    1.90
   4   1   0   32.60    2.30
   4   1   0   27.30    1.90
   4   1   0   29.80    2.00
  -5  -1   0  571.64   26.90
  -5  -1   0  530.95   26.90
  -5  -1   0  551.64   27.00
  -5  -1   0  565.44   27.10
  -5  -1   0  608.94   27.30
  -5  -1   0  561.04   26.90
  -5  -1   0  545.35   26.90
   5   1   0  556.74   26.90
   5   1   0  551.34   26.90
   5   1   0  611.94   27.20
   5   1   0  551.94   26.80
   5   1   0  574.24   26.90
  -6  -1   0  222.38   11.20
  -6  -1   0  189.08   11.00
  -6  -1   0  226.28   11.30
  -6  -1   0  220.68   10.80
  -6  -1   0  223.88   11.10
  -6  -1   0  219.28   10.90
   6   1   0  209.98   10.60
   6   1   0  235.58   11.20
   6   1   0  207.58   10.80
   6   1   0  224.68   10.70
   6   1   0  216.58   10.80
  -7  -1   0   54.69    4.50
  -7  -1   0   41.80    4.90
  -7  -1   0   49.10    3.70
  -7  -1   0   47.40    4.90
   7   1   0   58.39    3.50
   7   1   0   49.99    3.80
   7   1   0   54.69    3.70
   7   1   0   45.40    3.30
   7   1   0   54.19    4.50
  -8  -1   0  206.88   12.60
  -8  -1   0  233.38   12.50
  -8  -1   0  215.28   11.50
  -8  -1   0  233.68   12.20
   8   1   0  226.88   11.40
   8   1   0  230.48   11.60
   8   1   0  245.48   12.20
   8   1   0  206.18   11.20
  -9  -1   0   35.60    4.90
  -9  -1   0   42.80    3.70
  -9  -1   0   32.50    4.20
  -9  -1   0   23.90    4.60
   9   1   0   41.40    3.80
   9   1   0   43.80    4.60
   9   1   0   41.20    3.30
   9   1   0   44.80    5.10
 -10  -1   0  130.49   10.80
  10   1   0  140.79    9.50
  10   1   0  129.19    8.20
  10   1   0  125.19    7.50
  10   1   0  137.29    9.40
 -11  -1   0   64.39    7.80
  11   1   0   84.19    7.20
  11   1   0   75.89    5.90
  11   1   0   62.99    6.60
 -12  -1   0    7.40    7.00
  12   1   0    5.60    4.60
  12   1   0    4.40    5.10
  12   1   0    3.90    3.90
 -13  -1   0   17.70    8.60
  13   1   0   11.30    5.40
  13   1   0   18.70    6.10
  13   1   0   11.20    4.30
  13  -2   0   10.70    6.40
 -13   2   0    1.40    9.60
  12  -2   0   13.70    4.90
  12  -2   0   15.60    6.50
  12  -2   0   18.40    6.10
 -12   2   0    3.80    8.10
  11  -2   0   88.99    7.90
  11  -2   0   70.69    7.90
  11  -2   0   72.79    6.90
 -11   2   0   73.39    9.20
 -11   2   0   67.99    7.30
  10  -2   0    4.70    3.80
  10  -2   0    6.10    4.10
  10  -2   0    1.20    4.50
 -10   2   0    4.90    4.40
 -10   2   0   -0.80    5.50
 -10   2   0    2.30    5.90
   9  -2   0   92.49    8.70
   9  -2   0   95.69    8.00
   9  -2   0   99.59    7.90
  -9   2   0  113.59    8.70
  -9   2   0   96.99    9.60
  -9   2   0   94.49    8.00
   8  -2   0  177.68   10.80
   8  -2   0  169.48    9.00
   8  -2   0  165.88   10.30
   8  -2   0  184.58   10.30
  -8   2   0  183.68   11.30
  -8   2   0  148.19   10.80
  -8   2   0  163.28    8.50
  -8   2   0  155.58   11.10
  -8   2   0  168.98   10.20
   7  -2   0 1061.89   50.69
   7  -2   0 1046.60   50.09
   7  -2   0 1103.49   50.59
   7  -2   0 1041.20   50.99
  -7   2   0 1072.89   50.59
  -7   2   0  980.50   51.29
  -7   2   0 1035.60   49.80
  -7   2   0 1074.29   51.09
  -7   2   0 1046.00   50.99
   6  -2   0 1008.30   48.50
   6  -2   0 1053.99   48.60
   6  -2   0 1023.60   48.80
   6  -2   0 1055.49   49.00
   6  -2   0 1030.30   48.30
  -6   2   0 1034.00   48.70
  -6   2   0  982.60   48.50
  -6   2   0  977.20   48.90
  -6   2   0 1041.10   49.00
  -6   2   0  968.40   47.90
  -6   2   0  979.70   49.20
   5  -2   0  128.49    7.50
   5  -2   0  130.09    7.50
   5  -2   0  139.59    7.70
   5  -2   0  140.29    7.80
  -5   2   0  139.79    8.00
  -5   2   0  135.99    8.00
  -5   2   0  131.19    6.70
  -5   2   0  142.89    7.60
  -5   2   0  140.89    7.40
  -5   2   0  142.39    8.20
   4  -2   0 2552.54  120.19
   4  -2   0 2431.56  119.99
   4  -2   0 2551.94  119.79
   4  -2   0 2582.34  120.09
  -4   2   0 2497.35  119.79
  -4   2   0 2678.23  120.29
  -4   2   0 2616.64  120.39
  -4   2   0 2392.66  120.09
  -4   2   0 2532.65  119.99
   3  -2   0 2798.32  128.69
   3  -2   0 2723.93  128.99
   3  -2   0 2586.54  128.69
   3  -2   0 2740.33  128.89
   3  -2   0 2615.34  129.09
   3  -2   0 2789.02  128.79
  -3   2   0 2602.74  128.59
  -3   2   0 2811.92  128.89
  -3   2   0 2674.53  128.79
  -3   2   0 2736.33  129.09
  -3   2   0 2848.01  129.09
  -3   2   0 2721.83  128.69
  -3   2   0 2801.22  128.89
   2  -2   0 7284.17  349.96
   2  -2   0 7444.85  349.57
   2  -2   0 7037.00  349.57
   2  -2   0 7379.36  349.27
   2  -2   0 7209.88  349.96
   2  -2   0 7651.93  349.47
  -2   2   0 7831.62  349.67
  -2   2   0 7095.29  348.87
  -2   2   0 7594.64  349.67
  -2   2   0 7074.79  350.46
  -2   2   0 7275.37  348.77
  -2   2   0 7708.83  350.86
  -2   2   0 7478.35  349.96
   1  -2   0  773.82   35.20
   1  -2   0  750.42   35.30
   1  -2   0  740.23   35.40
   1  -2   0  749.62   35.30
   1  -2   0  768.12   35.20
   1  -2   0  696.13   35.10
   1  -2   0  703.33   35.30
   1  -2   0  736.53   35.10
  -1   2   0  738.83   35.40
  -1   2   0  717.43   35.30
  -1   2   0  772.52   35.30
  -1   2   0  727.43   35.20
  -1   2   0  744.83   35.10
  -1   2   0  754.02   35.10
  -1   2   0  731.33   35.10
   0  -2   0  636.44   33.80
   0  -2   0  727.33   33.60
   0  -2   0  697.23   33.60
   0  -2   0  673.13   33.70
   0  -2   0  704.53   33.60
   0  -2   0  711.83   33.90
   0  -2   0  727.33   33.70
   0   2   0  718.43   33.70
   0   2   0  709.03   33.60
   0   2   0  726.53   33.60
   0   2   0  751.42   33.90
   0   2   0  720.23   33.60
   0   2   0  733.73   33.60
   0   2   0  697.73   33.60
   0   2   0  694.53   33.70
   0   2   0  696.93   33.60
   0   2   0  684.63   33.60
  -1  -2   0 8307.27  383.56
  -1  -2   0 8011.70  382.96
  -1  -2   0 7873.51  384.26
  -1  -2   0 8518.65  382.96
  -1  -2   0 8061.29  382.86
  -1  -2   0 8315.97  383.46
  -1  -2   0 8083.49  383.06
  -1  -2   0 8293.97  383.66
   1   2   0 7904.11  383.56
   1   2   0 7961.80  383.16
   1   2   0 8265.57  382.86
   1   2   0 8058.99  383.76
   1   2   0 8167.98  383.56
   1   2   0 7878.61  382.86
  -2  -2   0 1848.92   85.29
  -2  -2   0 1798.02   85.19
  -2  -2   0 1772.82   85.29
  -2  -2   0 1884.51   85.29
   2   2   0 1835.22   85.29
   2   2   0 1754.62   85.29
   2   2   0 1785.02   85.29
   2   2   0 1749.03   85.29
  -3  -2   0 5626.34  272.07
  -3  -2   0 5796.92  272.37
  -3  -2   0 5198.48  271.97
  -3  -2   0 6019.10  272.27
  -3  -2   0 5810.02  272.37
   3   2   0 5963.00  273.77
   3   2   0 5715.43  272.77
   3   2   0 6076.59  273.87
  -4  -2   0 1333.27   64.49
  -4  -2   0 1359.36   64.69
  -4  -2   0 1411.96   64.49
  -4  -2   0 1333.27   64.39
  -4  -2   0 1366.16   64.89
  -4  -2   0 1320.77   64.39
   4   2   0 1358.66   64.99
   4   2   0 1426.56   64.89
   4   2   0 1410.36   64.59
   4   2   0 1343.07   64.39
  -5  -2   0   50.79    3.00
  -5  -2   0   50.89    3.10
  -5  -2   0   54.69    3.20
  -5  -2   0   53.49    2.90
  -5  -2   0   50.09    3.60
  -5  -2   0   49.60    4.10
  -5  -2   0   62.49    4.30
   5   2   0   63.29    3.40
   5   2   0   50.29    4.50
   5   2   0   53.69    3.00
   5   2   0   52.59    4.20
  -6  -2   0  316.97   16.00
  -6  -2   0  325.27   16.20
  -6  -2   0  327.77   16.00
  -6  -2   0  316.17   16.80
  -6  -2   0  373.66   16.80
  -6  -2   0  328.17   16.10
   6   2   0  337.47   17.00
   6   2   0  339.47   16.00
   6   2   0  348.57   16.30
   6   2   0  324.07   16.00
  -7  -2   0  102.39    5.60
  -7  -2   0  105.49    6.70
  -7  -2   0   97.29    6.00
  -7  -2   0   99.79    6.10
   7   2   0  109.29    7.40
   7   2   0  100.29    5.70
   7   2   0  108.29    6.20
   7   2   0  116.99    5.60
  -8  -2   0  161.78    9.10
  -8  -2   0  162.78    9.50
  -8  -2   0  150.98    8.40
  -8  -2   0  174.78    9.60
  -8  -2   0  166.88    9.70
   8   2   0  163.28   10.10
   8   2   0  177.98    8.40
   8   2   0  161.68    8.60
   8   2   0  166.28    9.20
  -9  -2   0    3.50    3.40
  -9  -2   0    7.50    3.70
   9   2   0    9.40    3.00
   9   2   0    8.00    2.30
   9   2   0    7.00    4.10
 -10  -2   0   -6.70    3.80
 -10  -2   0   -1.70    4.60
 -10  -2   0    1.80    3.10
  10   2   0    1.00    4.20
  10   2   0    1.30    2.50
  10   2   0    4.50    3.20
 -11  -2   0    1.70    5.60
  11   2   0    5.50    2.90
  11   2   0    4.20    3.60
  11   2   0    5.30    4.80
 -12  -2   0    3.70    6.50
  12   2   0    4.50    4.20
  12   2   0    5.80    5.50
  12   2   0    4.00    3.10
 -13  -2   0   10.00    8.20
  13   2   0   10.20    5.90
  13   2   0    6.60    4.80
  13  -3   0    9.60    7.20
  12  -3   0   -1.30    6.00
  12  -3   0    5.70    5.30
 -12   3   0   -1.50    8.50
  11  -3   0   25.10    6.20
  11  -3   0   16.20    5.40
  11  -3   0   19.90    5.80
 -11   3   0   14.80    6.10
 -11   3   0   26.40    8.00
  10  -3   0    3.30    5.00
  10  -3   0   -0.80    4.20
  10  -3   0    3.80    5.20
 -10   3   0    0.20    6.40
 -10   3   0    2.60    5.10
 -10   3   0   -2.70    6.20
   9  -3   0   54.89    6.10
   9  -3   0   46.40    5.70
   9  -3   0   45.40    6.00
  -9   3   0   35.00    6.40
  -9   3   0   35.90    5.60
  -9   3   0   36.40    6.50
  -9   3   0   45.70    3.90
   8  -3   0    4.60    3.50
   8  -3   0    4.50    2.20
   8  -3   0    1.70    3.60
   8  -3   0    3.90    3.90
  -8   3   0    0.10    2.30
  -8   3   0   -0.60    4.10
  -8   3   0    4.20    4.50
  -8   3   0    0.50    1.30
  -8   3   0    8.00    3.90
   7  -3   0  115.19    7.60
   7  -3   0  119.89    8.20
   7  -3   0  121.29    7.90
   7  -3   0  111.09    6.90
  -7   3   0  109.59    8.40
  -7   3   0  117.79    8.30
  -7   3   0  110.99    7.60
  -7   3   0  101.09    5.60
  -7   3   0  101.89    6.90
  -7   3   0  113.39    6.50
  -7   3   0  105.89    8.80
   6  -3   0  129.39    7.50
   6  -3   0  121.89    8.00
   6  -3   0  130.29    8.10
   6  -3   0  117.09    7.60
  -6   3   0  118.99    6.10
  -6   3   0  126.89    8.40
  -6   3   0  112.19    8.40
  -6   3   0  123.09    7.70
  -6   3   0  124.49    7.10
  -6   3   0  124.49    7.00
  -6   3   0  129.29    8.20
   5  -3   0   24.80    3.10
   5  -3   0   25.60    2.90
   5  -3   0   30.40    3.20
   5  -3   0   23.90    3.00
  -5   3   0   19.20    3.10
  -5   3   0   18.60    2.90
  -5   3   0   31.70    3.30
  -5   3   0   21.90    1.60
  -5   3   0   25.40    2.80
  -5   3   0   23.30    3.00
  -5   3   0   24.60    2.40
  -5   3   0   26.60    2.50
   4  -3   0  205.98   10.90
   4  -3   0  222.68   10.90
   4  -3   0  210.68   11.00
   4  -3   0  200.68   11.00
  -4   3   0  210.38   11.30
  -4   3   0  215.48   10.80
  -4   3   0  204.78   10.90
  -4   3   0  216.28   11.10
  -4   3   0  212.58   11.20
  -4   3   0  203.08   10.60
   3  -3   0  127.39    7.10
   3  -3   0  134.29    7.10
   3  -3   0  123.89    7.40
   3  -3   0  134.09    7.10
   3  -3   0  124.29    6.80
  -3   3   0  130.49    7.50
  -3   3   0  124.49    6.80
  -3   3   0  117.29    6.90
  -3   3   0  137.79    7.00
  -3   3   0  122.49    7.10
   2  -3   0   23.40    2.10
   2  -3   0   28.30    2.80
   2  -3   0   28.70    2.80
   2  -3   0   23.40    2.30
   2  -3   0   24.20    2.00
   2  -3   0   28.90    2.20
   2  -3   0   29.00    2.40
  -2   3   0   23.60    2.10
  -2   3   0   26.90    2.60
  -2   3   0   25.00    2.50
  -2   3   0   19.20    2.10
  -2   3   0   26.00    2.10
  -2   3   0   25.20    2.00
  -2   3   0   28.90    2.70
   1  -3   0 1267.07   60.09
   1  -3   0 1238.78   60.09
   1  -3   0 1189.28   60.49
   1  -3   0 1322.87   60.09
   1  -3   0 1322.77   60.19
   1  -3   0 1340.27   60.29
   1  -3   0 1181.58   60.39
  -1   3   0 1289.57   60.19
  -1   3   0 1285.67   60.29
  -1   3   0 1336.97   59.99
  -1   3   0 1273.17   59.89
  -1   3   0 1283.77   59.99
  -1   3   0 1191.58   60.29
  -1   3   0 1196.58   59.99
  -1   3   0 1296.07   60.29
   0  -3   0  566.64   30.40
   0  -3   0  645.14   30.40
   0  -3   0  593.34   30.60
   0  -3   0  641.94   30.20
   0  -3   0  660.03   30.30
   0  -3   0  611.74   30.20
   0  -3   0  644.84   30.20
   0   3   0  655.93   30.10
   0   3   0  688.03   30.10
   0   3   0  636.34   30.10
   0   3   0  634.74   30.10
   0   3   0  640.44   30.20
   0   3   0  633.34   30.10
   0   3   0  625.34   30.50
   0   3   0  636.14   30.10
   0   3   0  650.23   30.20
   0   3   0  622.64   30.20
  -1  -3   0  540.35   26.30
  -1  -3   0  546.45   26.30
  -1  -3   0  568.84   26.50
  -1  -3   0  543.15   26.80
  -1  -3   0  567.84   26.20
  -1  -3   0  574.44   26.30
  -1  -3   0  530.05   26.30
  -1  -3   0  557.74   26.30
   1   3   0  538.05   26.30
   1   3   0  571.04   26.30
   1   3   0  552.04   26.30
   1   3   0  552.44   26.40
   1   3   0  567.54   26.40
   1   3   0  539.45   26.20
  -2  -3   0 1928.81   87.89
  -2  -3   0 1893.11   87.59
  -2  -3   0 1853.31   87.89
  -2  -3   0 1891.61   87.49
  -2  -3   0 1823.22   87.59
  -2  -3   0 1885.81   87.89
  -2  -3   0 1898.21   87.49
  -2  -3   0 1787.02   88.19
   2   3   0 1844.82   87.79
   2   3   0 1842.52   87.79
   2   3   0 1849.61   87.59
   2   3   0 1856.81   87.59
   2   3   0 1795.92   87.79
  -3  -3   0  282.47   14.00
  -3  -3   0  279.57   13.90
  -3  -3   0  286.57   14.50
   3   3   0  299.57   14.00
   3   3   0  292.07   14.10
   3   3   0  270.47   14.00
   3   3   0  278.37   14.00
  -4  -3   0  369.36   18.20
  -4  -3   0  355.06   18.00
   4   3   0  387.16   18.20
   4   3   0  358.46   18.20
   4   3   0  377.56   18.10
  -5  -3   0   40.40    2.70
  -5  -3   0   48.10    2.50
  -5  -3   0   48.80    3.70
   5   3   0   33.90    3.70
   5   3   0   37.70    3.40
  -6  -3   0  495.85   24.20
  -6  -3   0  553.04   25.20
  -6  -3   0  494.35   24.30
   6   3   0  510.65   25.20
   6   3   0  490.75   25.00
   6   3   0  521.65   24.30
   6   3   0  493.35   24.00
  -7  -3   0  479.55   23.20
  -7  -3   0  453.95   23.10
  -7  -3   0  521.65   24.00
   7   3   0  489.65   24.20
   7   3   0  491.05   23.30
   7   3   0  461.05   22.90
  -8  -3   0  212.28   11.40
  -8  -3   0  195.68   11.20
   8   3   0  191.28    9.90
   8   3   0  219.48   11.90
   8   3   0  196.78   10.50
  -9  -3   0  190.58   11.10
  -9  -3   0  189.58   10.70
  -9  -3   0  182.58   10.70
  -9  -3   0  188.08   10.70
   9   3   0  184.98   10.30
   9   3   0  183.88    9.40
   9   3   0  192.58   11.70
 -10  -3   0   23.70    4.50
 -10  -3   0   35.00    4.30
 -10  -3   0   28.70    4.90
  10   3   0   41.40    3.00
  10   3   0   42.10    5.60
  10   3   0   42.70    4.10
 -11  -3   0   34.50    6.10
  11   3   0   48.50    6.50
  11   3   0   48.30    4.80
 -12  -3   0   26.20    6.90
  12   3   0   32.70    4.70
  12   3   0   34.60    6.30
  13   3   0    2.90    5.80
  13   3   0    3.20    4.00
  12  -4   0   12.80    7.60
  12  -4   0   17.90    6.30
 -12   4   0   18.20    9.40
  11  -4   0    5.20    5.60
  11  -4   0   15.40    6.70
 -11   4   0    4.90    8.10
 -11   4   0    1.70    6.40
  10  -4   0  237.78   15.10
  10  -4   0  239.78   15.60
  10  -4   0  244.08   16.00
 -10   4   0  244.18   17.40
 -10   4   0  224.38   17.60
 -10   4   0  209.98   14.90
   9  -4   0   -3.60    4.60
   9  -4   0    7.00    4.90
   9  -4   0    1.40    5.00
  -9   4   0   -7.90    4.80
  -9   4   0   -7.80    5.60
  -9   4   0   -2.00    5.70
   8  -4   0  392.26   21.70
   8  -4   0  416.66   22.40
   8  -4   0  402.06   22.30
  -8   4   0  421.06   22.90
  -8   4   0  403.06   21.90
  -8   4   0  447.86   22.90
  -8   4   0  419.46   20.60
   7  -4   0  104.69    8.10
   7  -4   0   94.49    8.00
   7  -4   0   97.49    7.70
   7  -4   0  100.89    7.10
  -7   4   0  113.39    7.90
  -7   4   0   91.39    7.90
  -7   4   0  104.79    9.00
  -7   4   0   98.19    6.40
  -7   4   0   94.09    6.60
   6  -4   0  245.18   13.60
   6  -4   0  255.47   13.80
   6  -4   0  243.08   13.30
   6  -4   0  250.47   13.20
  -6   4   0  252.27   12.70
  -6   4   0  228.68   13.30
  -6   4   0  258.97   14.00
  -6   4   0  236.78   12.80
  -6   4   0  257.57   15.60
  -6   4   0  236.88   11.70
  -6   4   0  241.88   14.10
   5  -4   0 2312.77  107.49
   5  -4   0 2270.77  107.39
   5  -4   0 2203.68  107.09
   5  -4   0 2247.58  107.19
  -5   4   0 2208.78  107.69
  -5   4   0 2269.77  107.59
  -5   4   0 2386.36  107.09
  -5   4   0 2194.58  107.39
  -5   4   0 2196.88  107.19
  -5   4   0 2237.28  106.59
  -5   4   0 2278.07  106.89
   4  -4   0  244.38   12.90
   4  -4   0  260.77   13.00
   4  -4   0  242.58   12.80
   4  -4   0  236.68   12.60
  -4   4   0  241.58   13.00
  -4   4   0  237.28   12.90
  -4   4   0  238.68   13.20
  -4   4   0  248.18   12.60
  -4   4   0  249.48   12.60
  -4   4   0  248.98   12.50
   3  -4   0 3023.60  140.79
   3  -4   0 2973.50  140.69
   3  -4   0 3051.79  140.79
   3  -4   0 2809.12  140.49
   3  -4   0 2833.32  141.09
  -3   4   0 3066.79  140.99
  -3   4   0 3124.09  140.49
  -3   4   0 2957.90  140.49
  -3   4   0 2808.92  140.59
  -3   4   0 3053.79  140.89
   2  -4   0  712.33   33.70
   2  -4   0  717.03   33.80
   2  -4   0  684.23   33.40
   2  -4   0  680.53   34.10
   2  -4   0  695.13   33.60
  -2   4   0  678.93   33.80
  -2   4   0  712.13   33.90
  -2   4   0  685.03   33.40
  -2   4   0  723.23   33.60
  -2   4   0  701.43   33.10
  -2   4   0  703.93   33.60
  -2   4   0  677.83   33.50
   1  -4   0  355.56   18.00
   1  -4   0  375.16   18.70
   1  -4   0  372.26   18.20
   1  -4   0  361.76   18.10
   1  -4   0  337.17   18.60
   1  -4   0  367.66   18.40
   1  -4   0  380.96   18.10
  -1   4   0  379.16   18.20
  -1   4   0  376.26   17.80
  -1   4   0  398.76   18.40
  -1   4   0  381.96   17.80
  -1   4   0  377.06   18.10
  -1   4   0  365.06   18.00
  -1   4   0  364.66   18.10
   0  -4   0 2525.65  117.49
   0  -4   0 2473.65  116.89
   0  -4   0 2422.06  117.09
   0  -4   0 2462.75  116.79
   0  -4   0 2571.34  116.99
   0  -4   0 2383.36  116.89
   0  -4   0 2428.76  116.89
   0  -4   0 2130.09  117.19
   0   4   0 2469.55  116.99
   0   4   0 2553.04  117.29
   0   4   0 2624.14  116.99
   0   4   0 2440.46  116.79
   0   4   0 2520.15  116.79
   0   4   0 2635.34  116.79
   0   4   0 2434.76  116.79
   0   4   0 2492.85  116.79
   0   4   0 2503.25  116.79
  -1  -4   0 1190.88   57.19
  -1  -4   0 1190.98   57.19
  -1  -4   0 1208.98   57.29
  -1  -4   0 1154.78   57.19
  -1  -4   0 1207.08   57.09
  -1  -4   0 1244.48   57.09
  -1  -4   0 1237.08   57.89
  -1  -4   0 1182.58   57.19
   1   4   0 1220.18   57.09
   1   4   0 1176.28   57.19
   1   4   0 1199.48   57.09
   1   4   0 1207.18   57.19
   1   4   0 1256.57   57.09
   1   4   0 1230.88   57.19
  -2  -4   0 1189.98   53.39
  -2  -4   0 1101.09   53.49
  -2  -4   0 1171.88   54.29
  -2  -4   0 1102.19   53.49
  -2  -4   0 1092.29   53.49
  -2  -4   0 1217.68   53.89
   2   4   0 1143.69   53.59
   2   4   0 1141.49   53.79
   2   4   0 1117.09   53.69
   2   4   0 1123.79   53.69
   2   4   0 1055.69   53.49
   2   4   0 1093.49   53.39
   2   4   0 1166.18   53.49
  -3  -4   0  248.98   12.00
  -3  -4   0  250.17   12.00
  -3  -4   0  271.07   12.60
  -3  -4   0  261.07   13.30
   3   4   0  238.38   11.90
   3   4   0  245.48   12.60
   3   4   0  247.38   12.60
   3   4   0  250.27   12.60
   3   4   0  251.17   12.10
  -4  -4   0  942.71   45.60
  -4  -4   0 1042.80   46.10
   4   4   0  948.31   45.60
   4   4   0  920.91   45.50
   4   4   0  946.91   45.60
   4   4   0  919.31   45.50
  -5  -4   0  502.85   25.30
  -5  -4   0  539.55   25.70
   5   4   0  516.05   25.30
   5   4   0  506.25   25.30
  -6  -4   0   61.99    5.10
   6   4   0   60.99    4.90
   6   4   0   47.70    4.80
  -7  -4   0   23.10    3.80
  -7  -4   0   16.60    3.70
   7   4   0   12.90    3.50
  -8  -4   0   48.70    5.10
  -8  -4   0   57.49    5.20
   8   4   0   43.70    5.10
   8   4   0   51.69    3.90
  -9  -4   0    1.70    3.60
  -9  -4   0   -0.60    3.80
   9   4   0    3.90    4.00
   9   4   0    2.40    2.10
 -10  -4   0   -0.40    3.00
 -10  -4   0   -4.60    3.60
 -10  -4   0   -3.30    3.90
 -10  -4   0    0.50    3.80
  10   4   0    1.40    2.50
  10   4   0    0.10    4.40
 -11  -4   0    3.80    4.90
  11   4   0    7.70    3.00
  11   4   0    7.20    5.40
 -12  -4   0    2.30    6.00
  12   4   0    6.30    3.30
  12   4   0    2.50    5.30
  12  -5   0   -5.50    6.60
  12  -5   0    3.50    8.20
 -12   5   0   -3.90    7.70
 -12   5   0    5.60    9.30
  11  -5   0   -1.90    6.10
  11  -5   0   -2.00    7.00
 -11   5   0   10.40    7.40
 -11   5   0    3.60    8.40
  10  -5   0    2.50    6.00
  10  -5   0    7.50    6.30
 -10   5   0    5.70    7.30
 -10   5   0    4.10    6.60
   9  -5   0   -0.60    5.30
   9  -5   0   -1.10    5.30
  -9   5   0   -1.40    6.60
  -9   5   0   -6.60    6.10
  -9   5   0    4.20    5.70
   8  -5   0    7.90    5.00
   8  -5   0   13.80    5.30
   8  -5   0   12.10    4.60
  -8   5   0    7.40    5.10
  -8   5   0    8.60    3.00
  -8   5   0    4.60    5.50
  -8   5   0    1.00    4.70
   7  -5   0    9.60    3.20
   7  -5   0    1.00    3.90
   7  -5   0    5.40    3.20
   7  -5   0   11.00    4.40
  -7   5   0    3.00    2.70
  -7   5   0    2.90    4.70
  -7   5   0    4.80    3.00
  -7   5   0    2.50    4.40
  -7   5   0   -0.20    4.10
   6  -5   0   86.89    7.20
   6  -5   0   69.09    6.10
   6  -5   0   81.89    6.70
   6  -5   0   87.09    7.40
  -6   5   0   76.89    6.60
  -6   5   0   92.79    7.90
  -6   5   0   81.29    6.00
  -6   5   0   80.09    5.80
  -6   5   0   82.09    8.10
   5  -5   0  112.39    7.60
   5  -5   0  109.19    7.50
   5  -5   0  110.09    7.80
   5  -5   0  106.19    7.40
  -5   5   0  101.19    6.70
  -5   5   0  111.09    7.10
  -5   5   0  102.29    7.90
  -5   5   0  113.79    7.60
  -5   5   0  108.09    8.60
   4  -5   0    9.80    2.60
   4  -5   0    8.90    2.30
   4  -5   0    9.90    2.90
   4  -5   0    7.00    2.60
  -4   5   0   10.20    3.00
  -4   5   0    7.80    3.10
  -4   5   0    6.60    1.10
  -4   5   0    6.70    2.90
  -4   5   0    6.00    2.30
   3  -5   0   81.19    6.60
   3  -5   0   91.89    6.00
   3  -5   0   86.09    6.10
   3  -5   0   82.49    5.70
   3  -5   0   84.39    5.60
  -3   5   0   83.29    5.50
  -3   5   0   89.19    6.50
  -3   5   0   86.89    5.70
  -3   5   0   88.69    4.50
  -3   5   0   82.89    6.00
   2  -5   0   59.79    4.50
   2  -5   0   59.99    5.00
   2  -5   0   63.89    4.30
   2  -5   0   63.59    4.70
  -2   5   0   61.59    3.50
  -2   5   0   63.29    4.70
  -2   5   0   60.09    4.40
  -2   5   0   57.69    4.60
  -2   5   0   50.59    4.90
  -2   5   0   64.49    4.20
   1  -5   0    3.10    1.50
   1  -5   0    5.20    2.30
   1  -5   0    3.10    2.90
   1  -5   0    2.00    1.70
   1  -5   0    2.00    2.00
   1  -5   0    6.30    2.00
  -1   5   0    4.90    1.20
  -1   5   0    4.70    1.70
  -1   5   0    3.60    2.20
  -1   5   0    0.50    1.30
  -1   5   0    3.20    1.70
  -1   5   0    3.40    1.00
  -1   5   0    1.20    1.70
   0  -5   0 1949.01   91.49
   0  -5   0 1872.21   92.29
   0  -5   0 1913.71   91.89
   0  -5   0 1974.70   91.69
   0  -5   0 1891.01   91.59
   0   5   0 1899.71   91.39
   0   5   0 1973.20   92.09
   0   5   0 1939.01   91.49
   0   5   0 1933.41   91.39
   0   5   0 1941.31   91.39
   0   5   0 1934.81   91.69
   0   5   0 1983.70   91.29
  -1  -5   0  530.25   24.30
  -1  -5   0  484.95   24.50
  -1  -5   0  494.55   24.30
  -1  -5   0  520.35   24.30
  -1  -5   0  500.25   24.30
  -1  -5   0  461.55   25.20
   1   5   0  538.55   24.20
   1   5   0  494.35   24.30
   1   5   0  503.15   24.20
   1   5   0  511.95   24.30
   1   5   0  513.55   24.10
   1   5   0  506.85   24.40
  -2  -5   0  161.78    8.00
  -2  -5   0  159.98    8.00
  -2  -5   0  167.58    8.20
  -2  -5   0  166.68    8.00
  -2  -5   0  153.48    9.70
  -2  -5   0  166.18    8.70
  -2  -5   0  156.18    7.90
  -2  -5   0  155.98    7.90
   2   5   0  157.08    8.20
   2   5   0  165.88    8.40
   2   5   0  164.18    8.50
   2   5   0  160.28    8.00
   2   5   0  159.58    8.40
   2   5   0  165.18    7.90
   2   5   0  152.48    8.10
  -3  -5   0 1224.98   56.09
  -3  -5   0 1228.18   55.89
  -3  -5   0 1213.78   55.99
  -3  -5   0 1216.58   57.19
  -3  -5   0 1032.70   55.99
   3   5   0 1213.28   56.49
   3   5   0 1174.98   55.99
   3   5   0 1175.98   56.09
   3   5   0 1173.68   56.49
   3   5   0 1200.68   56.49
  -4  -5   0   20.10    1.80
  -4  -5   0   25.10    4.10
  -4  -5   0   30.10    1.70
   4   5   0   21.20    2.80
   4   5   0   18.40    2.60
   4   5   0   22.50    2.90
  -5  -5   0  608.54   30.00
  -5  -5   0  602.74   29.90
   5   5   0  599.94   29.60
  -6  -5   0  282.87   15.50
   6   5   0  284.17   15.20
   6   5   0  289.77   15.10
  -7  -5   0    1.40    3.50
  -7  -5   0    2.30    3.90
   7   5   0    5.80    3.30
  -8  -5   0  215.58   12.50
  -8  -5   0  198.68   12.20
  -9  -5   0    4.50    4.40
  -9  -5   0    7.90    4.20
   9   5   0   11.00    4.50
 -10  -5   0   30.00    6.70
 -10  -5   0   32.10    5.00
  10   5   0   26.10    5.70
 -11  -5   0   -0.60    4.40
 -11  -5   0    0.10    4.40
  11   5   0   -1.30    5.30
 -12  -5   0    2.20    5.70
  12   5   0    0.30    5.70
  12  -6   0   22.60    9.50
  12  -6   0   23.30    8.50
 -12   6   0   10.30    8.90
  11  -6   0   10.00    7.50
  11  -6   0    9.60    8.20
 -11   6   0    3.80    8.70
 -11   6   0   14.20    8.50
  10  -6   0   35.40    8.20
  10  -6   0   16.30    7.50
 -10   6   0   36.20    8.20
 -10   6   0   42.70    8.60
   9  -6   0  170.58   12.50
   9  -6   0  125.69   11.60
  -9   6   0  162.58   14.10
  -9   6   0  151.98   12.30
   8  -6   0   -1.80    5.70
   8  -6   0    6.20    5.70
  -8   6   0    3.80    5.70
  -8   6   0   11.90    5.60
  -8   6   0    2.30    3.70
  -8   6   0   12.00    6.30
   7  -6   0  330.27   17.90
   7  -6   0  308.87   17.50
   7  -6   0  296.87   17.00
   7  -6   0  313.97   18.10
  -7   6   0  304.57   16.00
  -7   6   0  307.27   18.10
  -7   6   0  301.07   17.50
  -7   6   0  302.67   18.10
   6  -6   0   31.50    4.50
   6  -6   0   36.70    4.80
   6  -6   0   38.10    5.50
   6  -6   0   37.00    4.50
  -6   6   0   34.90    5.40
  -6   6   0   29.10    4.70
  -6   6   0   36.20    5.20
  -6   6   0   34.10    4.00
  -6   6   0   24.70    3.30
   5  -6   0    8.80    3.50
   5  -6   0    9.00    3.20
   5  -6   0   14.10    4.20
   5  -6   0   10.90    3.50
  -5   6   0    7.90    3.50
  -5   6   0   14.80    1.20
  -5   6   0   15.50    3.20
  -5   6   0   12.20    4.00
  -5   6   0   14.80    4.10
  -5   6   0   18.50    3.30
   4  -6   0  416.46   21.50
   4  -6   0  416.96   21.20
   4  -6   0  420.46   21.60
   4  -6   0  427.06   21.50
  -4   6   0  404.16   21.50
  -4   6   0  430.66   21.00
  -4   6   0  415.56   21.80
  -4   6   0  414.76   21.20
  -4   6   0  423.76   20.00
   3  -6   0   -0.30    2.80
   3  -6   0   -0.20    2.10
   3  -6   0   -1.90    4.20
   3  -6   0    0.50    2.40
   3  -6   0    0.20    2.70
  -3   6   0    1.20    2.60
  -3   6   0   -0.40    2.30
  -3   6   0   -0.20    2.70
  -3   6   0   -1.20    2.40
  -3   6   0    3.30    1.20
  -3   6   0   -0.60    2.40
   2  -6   0  627.74   30.70
   2  -6   0  614.94   30.90
   2  -6   0  609.74   31.00
   2  -6   0  639.74   31.20
  -2   6   0  661.03   31.00
  -2   6   0  641.94   30.20
  -2   6   0  631.74   30.00
  -2   6   0  626.04   30.90
  -2   6   0  642.34   30.70
   1  -6   0    3.00    2.20
   1  -6   0    1.50    2.20
   1  -6   0    1.20    2.50
   1  -6   0    4.00    2.00
   1  -6   0   -1.90    3.30
   1  -6   0    5.10    2.00
  -1   6   0    3.30    2.70
  -1   6   0    2.30    1.70
  -1   6   0    3.60    1.20
  -1   6   0    1.20    1.80
  -1   6   0    5.30    2.10
  -1   6   0    3.30    1.40
   0  -6   0    2.60    3.60
   0  -6   0    1.60    1.90
   0  -6   0    0.60    2.10
   0  -6   0    2.00    1.90
   0  -6   0    0.70    2.40
   0  -6   0    1.40    1.70
   0   6   0    1.10    1.50
   0   6   0    5.50    1.20
   0   6   0    3.40    1.80
   0   6   0    2.00    1.60
   0   6   0    1.60    2.60
   0   6   0    3.20    1.30
  -1  -6   0   87.89    5.10
  -1  -6   0   62.49    5.90
  -1  -6   0  100.09    7.80
  -1  -6   0   78.89    5.60
  -1  -6   0   86.69    5.20
   1   6   0   86.39    5.00
   1   6   0   84.59    5.00
   1   6   0   90.09    5.10
   1   6   0   93.59    4.60
   1   6   0   92.79    5.10
   1   6   0   81.79    5.20
  -2  -6   0   11.20    3.80
  -2  -6   0   11.60    1.80
  -2  -6   0   10.50    1.80
  -2  -6   0   10.40    2.00
  -2  -6   0    5.30    2.20
   2   6   0   13.10    1.30
   2   6   0   16.50    2.20
   2   6   0   11.20    2.50
   2   6   0   10.70    1.60
   2   6   0   11.20    2.00
   2   6   0   11.40    1.80
   2   6   0    8.80    1.80
  -3  -6   0  235.08   11.70
  -3  -6   0  239.68   11.90
  -3  -6   0  259.27   13.90
  -3  -6   0  220.98   11.80
  -3  -6   0  239.48   11.60
   3   6   0  249.28   12.50
   3   6   0  235.98   12.30
   3   6   0  243.78   11.60
   3   6   0  225.88   11.60
   3   6   0  248.68   12.40
   3   6   0  240.68   11.90
  -4  -6   0    4.70    3.90
  -4  -6   0    8.80    1.10
  -4  -6   0    3.10    1.30
   4   6   0    4.40    1.00
   4   6   0    1.80    1.10
   4   6   0    5.80    2.60
   4   6   0    3.00    2.20
   4   6   0    3.20    2.50
   4   6   0    0.80    1.30
  -5  -6   0   10.50    4.50
   5   6   0   16.20    3.20
   5   6   0   14.50    3.10
  -6  -6   0   55.79    6.00
   6   6   0   47.40    5.10
  -7  -6   0  218.68   13.00
   7   6   0  206.78   13.00
   7   6   0  205.68   12.40
  -8  -6   0    1.00    4.70
  -8  -6   0    5.50    4.20
   8   6   0    4.40    4.40
  -9  -6   0   -9.30    4.30
  -9  -6   0    0.40    4.80
   9   6   0    3.30    5.00
 -10  -6   0   11.30    5.10
  10   6   0    4.10    5.10
 -11  -6   0   -0.10    4.70
  11   6   0  -11.10    5.80
  12   6   0    0.50    6.50
  11  -7   0   -7.80    7.80
  11  -7   0  -10.00    8.50
 -11   7   0   -6.40    8.50
 -11   7   0   -4.30    8.40
  10  -7   0    6.80    8.20
  10  -7   0   -4.60    8.10
 -10   7   0   -7.80    7.60
 -10   7   0    4.10    8.10
   9  -7   0   -8.80    7.00
   9  -7   0   -2.30    6.90
  -9   7   0   -6.00    6.90
  -9   7   0    5.10    6.50
   8  -7   0   29.10    7.40
   8  -7   0   23.90    6.60
  -8   7   0   31.60    6.80
  -8   7   0   34.00    7.20
   7  -7   0   17.40    4.60
   7  -7   0   22.70    6.30
   7  -7   0   14.70    6.10
  -7   7   0   17.80    5.50
  -7   7   0    8.90    5.80
  -7   7   0   13.70    6.00
   6  -7   0  114.69    9.30
   6  -7   0  127.89    9.80
   6  -7   0  115.19   10.10
   6  -7   0  121.89   10.30
  -6   7   0  113.99    9.50
  -6   7   0  113.39   10.10
  -6   7   0  106.39   10.00
   5  -7   0   22.00    4.20
   5  -7   0   16.50    4.80
   5  -7   0   19.90    4.70
   5  -7   0   19.80    4.30
  -5   7   0   17.60    1.50
  -5   7   0   17.60    4.50
  -5   7   0   13.30    4.30
  -5   7   0   20.50    4.40
   4  -7   0  243.68   14.50
   4  -7   0  259.37   14.30
   4  -7   0  243.38   13.80
   4  -7   0  269.97   14.50
  -4   7   0  274.17   13.90
  -4   7   0  249.78   14.40
  -4   7   0  267.97   16.20
  -4   7   0  244.08   12.40
  -4   7   0  249.58   14.60
  -4   7   0  249.18   14.00
   3  -7   0  320.27   16.50
   3  -7   0  319.37   16.90
   3  -7   0  311.77   16.70
   3  -7   0  302.17   16.30
  -3   7   0  311.67   16.20
  -3   7   0  297.57   16.30
  -3   7   0  339.47   16.30
  -3   7   0  298.87   15.10
  -3   7   0  305.27   16.60
   2  -7   0  245.98   12.60
   2  -7   0  197.08   13.60
   2  -7   0  248.28   12.80
   2  -7   0  232.08   13.10
   2  -7   0  231.08   12.30
  -2   7   0  233.98   12.30
  -2   7   0  227.38   12.40
  -2   7   0  224.18   11.50
  -2   7   0  227.18   11.30
  -2   7   0  230.08   12.60
  -2   7   0  248.58   12.40
   1  -7   0  627.94   30.50
   1  -7   0  600.04   29.90
   1  -7   0  649.04   30.20
   1  -7   0  554.74   31.00
   1  -7   0  557.54   31.30
   1  -7   0  693.83   31.60
  -1   7   0  611.44   29.60
  -1   7   0  601.14   30.40
  -1   7   0  611.94   29.30
  -1   7   0  610.14   29.50
  -1   7   0  599.04   29.80
  -1   7   0  651.03   30.00
   0  -7   0   26.80    3.10
   0  -7   0   30.60    3.20
   0  -7   0   19.90    3.90
   0  -7   0   25.60    3.60
   0  -7   0   28.60    5.50
   0   7   0   26.90    3.10
   0   7   0   29.70    3.00
   0   7   0   32.90    2.50
   0   7   0   28.10    2.60
  -1  -7   0  580.14   29.00
  -1  -7   0  596.54   30.30
  -1  -7   0  587.34   28.40
  -1  -7   0  603.64   28.60
   1   7   0  582.24   28.30
   1   7   0  595.24   28.10
   1   7   0  586.74   28.60
   1   7   0  581.14   28.40
   1   7   0  577.74   28.40
  -2  -7   0  207.88   10.70
  -2  -7   0  208.48   11.00
  -2  -7   0  204.98   11.30
  -2  -7   0  206.58   13.30
   2   7   0  210.18   10.70
   2   7   0  220.08   11.40
   2   7   0  204.08   10.90
   2   7   0  211.18   11.10
   2   7   0  216.18   10.40
   2   7   0  214.88   10.70
   2   7   0  213.48   11.00
  -3  -7   0  561.64   26.90
  -3  -7   0  557.54   28.60
  -3  -7   0  574.94   26.80
  -3  -7   0  550.64   26.50
   3   7   0  555.64   27.20
   3   7   0  523.15   27.00
   3   7   0  558.84   27.10
   3   7   0  569.94   26.30
   3   7   0  530.65   26.50
   3   7   0  561.94   26.40
   3   7   0  545.35   26.80
  -4  -7   0  627.94   31.10
  -4  -7   0  604.14   29.20
   4   7   0  587.04   29.20
   4   7   0  598.74   29.00
   4   7   0  595.94   29.70
   4   7   0  623.14   29.90
   4   7   0  637.84   29.90
  -5  -7   0  123.99    9.70
  -5  -7   0   98.39    5.90
  -5  -7   0  115.19    5.80
   5   7   0  112.29    6.10
   5   7   0  120.29    7.90
   5   7   0  121.59    8.50
  -6  -7   0  127.29   10.40
   6   7   0  116.39    9.50
  -7  -7   0   22.10    5.60
   7   7   0   16.00    5.10
  -8  -7   0   53.79    6.50
  -8  -7   0   47.10    6.70
  -9  -7   0   15.90    5.40
  -9  -7   0   21.60    6.00
 -10  -7   0    9.40    5.40
 -11  -7   0    5.80    5.30
  10  -8   0   13.10    8.70
  10  -8   0   -4.40    9.50
 -10   8   0   14.70    9.20
   9  -8   0    0.40    8.00
   9  -8   0    6.50    8.50
  -9   8   0    9.30    7.20
  -9   8   0    7.20    7.80
   8  -8   0   57.09    9.30
   8  -8   0   82.59   10.10
  -8   8   0   82.59    9.80
  -8   8   0   81.59    8.90
   7  -8   0   13.70    6.30
   7  -8   0   27.30    7.00
   7  -8   0   12.00    5.20
  -7   8   0   13.30    5.90
  -7   8   0   20.00    5.80
   6  -8   0   84.99   10.00
   6  -8   0  119.89   10.10
   6  -8   0  123.59    9.90
  -6   8   0  156.28   11.60
  -6   8   0  128.19   10.40
   5  -8   0  131.99   10.70
   5  -8   0  134.59   10.40
   5  -8   0  141.49   10.60
  -5   8   0  125.09    6.70
  -5   8   0  137.79    9.20
  -5   8   0  141.49   10.40
  -5   8   0  127.29    9.80
   4  -8   0    3.20    4.30
   4  -8   0    6.90    3.90
   4  -8   0    2.10    4.20
  -4   8   0    2.60    3.50
  -4   8   0    4.20    1.60
  -4   8   0    8.40    3.90
  -4   8   0    1.90    3.00
   3  -8   0    5.60    3.90
   3  -8   0   10.50    3.90
   3  -8   0    7.70    3.90
  -3   8   0   10.30    3.70
  -3   8   0    6.70    1.90
  -3   8   0    7.80    2.80
   2  -8   0    3.00    4.10
   2  -8   0   12.00    3.70
   2  -8   0    8.20    3.30
   2  -8   0    9.10    3.70
  -2   8   0   11.30    1.50
  -2   8   0   10.40    2.70
  -2   8   0    9.50    2.70
  -2   8   0    8.10    2.00
  -2   8   0    9.90    3.40
   1  -8   0  154.78    9.40
   1  -8   0  157.68   10.20
   1  -8   0  141.39    9.10
   1  -8   0  146.89   10.80
  -1   8   0  155.38    8.30
  -1   8   0  143.69    8.80
  -1   8   0  153.68    7.90
  -1   8   0  160.78    9.10
   0  -8   0  164.18    9.40
   0  -8   0  154.48    9.00
   0  -8   0  145.39   12.10
   0  -8   0  163.38   10.20
   0  -8   0  131.49   10.60
   0   8   0  160.78    8.30
   0   8   0  161.88    8.60
   0   8   0  152.18    8.90
   0   8   0  158.38    9.10
  -1  -8   0   24.40    3.10
  -1  -8   0   19.60    4.30
  -1  -8   0   23.20    3.20
  -1  -8   0   18.50    3.70
  -1  -8   0   20.70    5.90
   1   8   0   19.80    3.00
   1   8   0   23.50    2.60
   1   8   0   20.70    2.90
   1   8   0   25.20    2.90
  -2  -8   0    6.80    2.50
  -2  -8   0    6.30    3.10
  -2  -8   0   10.00    2.40
  -2  -8   0   14.40    6.00
  -2  -8   0   -0.30    3.30
   2   8   0    6.70    1.70
   2   8   0    8.40    2.80
   2   8   0    6.20    3.20
   2   8   0    7.40    2.40
   2   8   0    8.00    2.50
   2   8   0    5.00    2.20
  -3  -8   0   24.30    2.40
  -3  -8   0   17.70    6.20
  -3  -8   0   18.60    3.30
  -3  -8   0    8.70    3.40
  -3  -8   0   16.90    2.70
   3   8   0   15.80    2.60
   3   8   0   16.20    2.00
   3   8   0   22.20    3.00
   3   8   0   16.00    2.50
   3   8   0   18.40    3.50
   3   8   0   17.80    1.70
   3   8   0   21.30    3.40
  -4  -8   0    4.90    5.60
  -4  -8   0   -3.70    2.70
  -4  -8   0    7.20    2.50
  -4  -8   0    6.60    2.10
   4   8   0    6.40    3.60
   4   8   0    5.90    2.10
   4   8   0    6.50    1.70
   4   8   0   11.70    3.50
  -5  -8   0   26.40    2.40
  -5  -8   0   31.60    6.70
   5   8   0   26.70    4.50
   5   8   0   24.80    2.60
   5   8   0   36.80    3.50
   5   8   0   29.00    4.30
  -6  -8   0    3.50    5.90
   6   8   0    3.30    4.50
  -7  -8   0    2.10    6.00
  -8  -8   0    3.10    6.30
  -9  -8   0    3.60    5.30
  -9  -8   0   10.30    6.60
 -10  -8   0    4.50    5.70
  10  -9   0    2.00    9.20
  10  -9   0   -1.90   10.70
 -10   9   0    2.50   10.00
   9  -9   0  -12.20    8.90
   9  -9   0    6.50    9.80
  -9   9   0   -5.00    8.60
   8  -9   0   57.49   10.30
   8  -9   0   33.90    8.90
  -8   9   0   43.50    8.70
   7  -9   0   23.40    7.90
   7  -9   0    8.50    7.00
  -7   9   0   16.50    6.90
   6  -9   0    6.90    5.50
   6  -9   0   14.00    6.80
   6  -9   0   12.00    6.50
  -6   9   0    7.60    6.00
   5  -9   0  169.38   12.70
   5  -9   0  174.48   12.90
  -5   9   0  170.58   12.00
   4  -9   0    8.90    4.70
   4  -9   0   14.30    5.00
   4  -9   0    8.20    4.50
  -4   9   0   13.10    2.00
  -4   9   0   10.10    4.40
  -4   9   0    8.20    3.80
   3  -9   0  125.29    9.40
   3  -9   0  122.29   10.30
   3  -9   0  138.99   10.20
  -3   9   0  117.39    8.90
  -3   9   0  137.39    9.20
  -3   9   0  128.09    7.20
   2  -9   0  302.47   17.30
   2  -9   0  307.07   16.90
   2  -9   0  315.57   17.90
  -2   9   0  305.47   16.60
  -2   9   0  312.07   15.60
  -2   9   0  329.97   16.80
   1  -9   0    8.80    3.50
   1  -9   0    5.60    3.60
   1  -9   0    4.10    4.20
  -1   9   0    9.60    2.50
  -1   9   0    7.30    2.80
  -1   9   0    4.70    3.30
  -1   9   0    4.30    1.90
   0  -9   0  174.18   14.40
   0  -9   0  189.18   10.80
   0  -9   0  188.18   12.20
   0  -9   0  188.38   11.30
   0   9   0  190.88   10.00
   0   9   0  194.98   10.80
   0   9   0  191.88   10.40
   0   9   0  197.28   11.10
  -1  -9   0   -4.00    3.90
  -1  -9   0    1.00    2.90
  -1  -9   0   -3.10    5.90
  -1  -9   0   -3.00    2.80
  -1  -9   0    1.40    3.70
   1   9   0   -2.50    2.90
   1   9   0    0.40    2.70
   1   9   0   -0.40    2.10
   1   9   0    2.70    2.80
  -2  -9   0    9.70    4.20
  -2  -9   0   12.30    3.10
  -2  -9   0   15.20    2.80
  -2  -9   0    8.00    6.50
  -2  -9   0   10.00    3.90
   2   9   0   12.80    3.30
   2   9   0   11.90    2.80
   2   9   0   15.10    3.80
   2   9   0   11.10    2.90
  -3  -9   0  188.68   15.10
  -3  -9   0  197.38   10.30
  -3  -9   0  196.68   11.70
  -3  -9   0  163.68   12.20
  -3  -9   0  200.88   10.90
   3   9   0  204.38   10.90
   3   9   0  209.28   11.40
   3   9   0  200.48   10.40
   3   9   0  212.68   11.70
  -4  -9   0   46.10    3.90
  -4  -9   0   44.40    4.70
  -4  -9   0   37.20    4.90
  -4  -9   0   46.10    8.10
   4   9   0   49.50    5.30
   4   9   0   55.09    4.80
   4   9   0   42.80    3.30
   4   9   0   55.29    5.30
  -5  -9   0   99.19    7.10
  -5  -9   0  118.49   10.30
  -5  -9   0   82.59    7.50
   5   9   0  106.69    6.40
   5   9   0  105.39    9.00
   5   9   0   90.29    6.40
   5   9   0  118.59    8.50
  -6  -9   0    7.20    6.80
   6   9   0    3.80    5.10
  -7  -9   0    6.00    7.10
  -8  -9   0   29.10    7.90
  -9  -9   0   -0.50    6.90
  -9  -9   0    0.50    5.70
 -10  -9   0   15.20    6.50
   9 -10   0    9.00    9.60
   9 -10   0    0.70   11.20
  -9  10   0    5.20    9.30
   8 -10   0    1.00    9.30
   8 -10   0    7.90    9.10
  -8  10   0    6.10    8.50
   7 -10   0   13.60    8.50
   7 -10   0   38.10    9.00
  -7  10   0   24.20    7.60
   6 -10   0    4.30    7.10
   6 -10   0    0.60    5.70
   6 -10   0   -9.50    7.30
  -6  10   0   -3.60    6.00
   5 -10   0    2.20    5.50
   5 -10   0   10.60    6.50
   5 -10   0   14.50    6.60
  -5  10   0   -4.70    5.60
   4 -10   0   50.29    6.80
   4 -10   0   23.10    5.80
   4 -10   0   30.90    6.50
  -4  10   0   27.90    5.70
  -4  10   0   31.90    5.60
  -4  10   0   31.40    2.80
   3 -10   0   21.10    5.40
   3 -10   0   15.10    5.30
   3 -10   0   15.50    5.50
  -3  10   0   16.80    2.70
  -3  10   0   19.80    5.20
  -3  10   0   17.80    4.40
   2 -10   0    0.20    4.80
   2 -10   0    0.90    4.20
   2 -10   0    0.40    4.50
  -2  10   0    0.70    2.50
  -2  10   0   -0.90    3.20
  -2  10   0    4.50    4.00
   1 -10   0   27.40    4.70
   1 -10   0   24.40    4.90
   1 -10   0   19.00    5.40
  -1  10   0   23.60    4.10
  -1  10   0   31.60    3.40
  -1  10   0   30.10    4.60
   0 -10   0   25.80    5.30
   0 -10   0   27.40    4.60
   0 -10   0   29.30    4.30
   0  10   0   28.80    3.60
   0  10   0   34.40    4.20
   0  10   0   25.60    4.30
  -1 -10   0    3.40    3.50
  -1 -10   0   -3.30    4.30
  -1 -10   0    0.60    3.20
  -1 -10   0   -6.10    6.90
   1  10   0    2.70    3.20
   1  10   0   -1.50    3.10
   1  10   0   -1.50    3.20
  -2 -10   0   21.20    3.90
  -2 -10   0   21.20    7.60
  -2 -10   0   21.80    3.50
  -2 -10   0   20.90    4.90
   2  10   0   20.80    3.80
   2  10   0   23.40    4.70
   2  10   0   23.10    3.60
   2  10   0   21.50    3.60
  -3 -10   0   23.30    8.30
  -3 -10   0   14.70    4.50
  -3 -10   0   28.20    3.80
   3  10   0   27.20    3.70
   3  10   0   25.60    4.70
   3  10   0   25.80    3.30
   3  10   0   24.10    4.50
  -4 -10   0   10.20    7.70
  -4 -10   0    0.30    4.10
  -4 -10   0   -0.40    2.80
   4  10   0    0.90    2.30
   4  10   0    0.70    2.90
   4  10   0    3.00    4.30
   4  10   0    3.20    4.30
   4  10   0    6.10    3.00
  -5 -10   0   30.60    8.30
  -5 -10   0   17.00    4.80
  -5 -10   0   21.10    4.30
   5  10   0   28.70    3.50
   5  10   0   23.20    3.20
   5  10   0   15.20    5.30
   5  10   0   22.60    5.10
  -6 -10   0    4.10    3.60
  -6 -10   0    4.10    3.80
  -6 -10   0    4.50    7.80
   6  10   0    5.10    2.50
   6  10   0    4.00    2.80
   6  10   0   12.20    6.10
  -7 -10   0    4.00    3.50
  -7 -10   0    5.00    7.70
  -8 -10   0    0.90    7.70
  -9 -10   0   -2.80    6.10
   8 -11   0   17.20   11.50
   8 -11   0    9.60   10.40
  -8  11   0   14.20    9.40
   7 -11   0   26.70    9.80
   7 -11   0   11.30    9.40
  -7  11   0   30.90    9.20
   6 -11   0   18.90    8.10
   6 -11   0    8.60    7.40
   6 -11   0   15.80    8.10
  -6  11   0   15.60    7.40
   5 -11   0    0.40    6.30
   5 -11   0   11.40    7.20
   5 -11   0   -8.60    6.50
  -5  11   0    8.40    6.60
   4 -11   0   41.70    7.80
   4 -11   0   55.79    7.80
   4 -11   0   68.99    8.40
  -4  11   0   59.49    7.70
   3 -11   0    1.30    5.60
   3 -11   0   -8.80    5.40
   3 -11   0    2.70    5.70
  -3  11   0   -1.80    2.50
  -3  11   0   -1.50    4.40
  -3  11   0   -0.50    5.10
   2 -11   0   69.99    7.60
   2 -11   0   76.89    8.50
   2 -11   0   93.19    7.80
  -2  11   0   95.49    8.70
  -2  11   0   76.89    6.20
  -2  11   0   75.49    7.40
   1 -11   0   46.50    7.10
   1 -11   0   64.59    6.20
   1 -11   0   52.99    6.40
  -1  11   0   51.69    4.50
  -1  11   0   56.09    5.80
  -1  11   0   52.79    6.00
   0 -11   0    7.00    4.20
   0 -11   0    5.40    4.40
   0 -11   0    3.90    5.40
   0  11   0    7.80    4.00
   0  11   0    7.40    3.30
   0  11   0    8.60    4.00
  -1 -11   0   97.59   10.50
  -1 -11   0   96.59    8.50
   1  11   0   99.39    8.00
   1  11   0  106.89    9.20
   1  11   0  106.09    8.50
   1  11   0   81.59    6.90
  -2 -11   0   20.00    4.20
  -2 -11   0   16.30    9.30
  -2 -11   0   16.70    5.70
   2  11   0   18.90    4.00
   2  11   0   17.80    3.80
   2  11   0   15.60    4.10
   2  11   0   19.60    5.00
  -3 -11   0    8.00    3.70
  -3 -11   0    5.70    5.10
  -3 -11   0    8.40    8.70
   3  11   0   12.50    3.60
   3  11   0   13.10    3.30
   3  11   0   12.10    4.40
   3  11   0    7.30    4.80
  -4 -11   0   10.90    5.20
  -4 -11   0   25.60    9.20
   4  11   0   14.40    5.30
   4  11   0   16.40    3.70
   4  11   0   14.90    2.90
   4  11   0   13.50    5.10
   4  11   0   21.20    3.90
  -5 -11   0    9.50    8.60
  -5 -11   0   -2.00    4.60
   5  11   0    3.30    5.60
   5  11   0    7.50    5.10
   5  11   0    1.40    3.00
   5  11   0    2.60    3.30
  -6 -11   0    7.90    8.90
  -6 -11   0    2.60    4.50
   6  11   0    5.30    2.90
   6  11   0   -1.00    3.20
  -7 -11   0   10.80    8.60
  -7 -11   0    0.20    4.20
  -8 -11   0   20.50    8.90
   6 -12   0   10.00    9.60
   6 -12   0   10.10    9.20
  -6  12   0   -2.30    7.70
   5 -12   0    4.00    7.60
   5 -12   0   -7.60    6.90
   5 -12   0    7.10    8.20
  -5  12   0    0.10    7.20
   4 -12   0   -8.20    6.60
   4 -12   0    4.60    6.80
   4 -12   0    8.20    7.10
  -4  12   0    0.70    6.40
   3 -12   0   -3.00    5.80
   3 -12   0    1.50    6.40
   3 -12   0    8.90    6.30
  -3  12   0   12.40    6.00
   2 -12   0    6.40    5.60
   2 -12   0   10.10    5.90
   2 -12   0    0.80    6.70
  -2  12   0   10.80    5.30
  -2  12   0    2.20    5.50
  -2  12   0    9.30    3.20
   1 -12   0   -1.00    5.10
   1 -12   0   -4.20    6.10
   1 -12   0    7.20    5.00
  -1  12   0    2.60    3.30
  -1  12   0   -1.00    4.80
  -1  12   0    0.60    4.40
   0 -12   0    8.30    5.00
   0 -12   0    1.60    6.10
   0  12   0    5.70    3.60
   0  12   0    5.90    4.60
   0  12   0   -4.40    4.20
  -1 -12   0    4.90    4.50
  -1 -12   0    0.40    6.20
   1  12   0   10.30    4.00
   1  12   0    8.20    4.20
   1  12   0   -1.30    5.10
   1  12   0    5.60    4.10
  -2 -12   0   -0.10    5.80
  -2 -12   0   15.80    4.50
   2  12   0    7.90    5.20
   2  12   0    8.60    4.40
   2  12   0    9.00    3.90
   2  12   0   12.50    4.30
  -3 -12   0    5.10    6.00
   3  12   0    5.50    3.50
   3  12   0    8.60    4.10
   3  12   0    3.50    5.20
   3  12   0    6.70    4.30
   3  12   0    6.30    4.80
  -4 -12   0   20.30   10.20
  -4 -12   0   11.20    5.90
   4  12   0   15.10    5.80
   4  12   0   12.20    3.90
   4  12   0    9.60    5.70
   4  12   0   19.30    4.50
   4  12   0   14.00    3.30
  -5 -12   0   12.70   10.10
  -5 -12   0    7.30    5.60
   5  12   0   17.80    3.90
   5  12   0    5.30    4.10
   5  12   0   14.70    5.90
  -6 -12   0   15.00   16.10
  -6 -12   0   -1.80    5.30
   6  12   0   -0.90    3.90
   6  12   0    3.30    3.20
   4 -13   0    4.20    7.90
   4 -13   0   -8.40    7.70
   4 -13   0    4.90    8.00
  -4  13   0   -0.80    7.10
   3 -13   0    9.00    7.20
   3 -13   0   11.00    6.90
   3 -13   0    2.30    7.60
  -3  13   0    9.00    6.30
   2 -13   0    3.20    6.40
   2 -13   0   -6.00    7.30
  -2  13   0    3.00    5.50
   1 -13   0   -0.30    7.40
   1 -13   0    5.40    6.00
  -1  13   0    8.30    5.30
   0 -13   0   14.50    7.40
   0 -13   0   18.20    5.80
   0  13   0   13.50    4.30
   0  13   0    8.00    4.90
   0  13   0    9.60    5.00
  -1 -13   0    3.20    5.00
  -1 -13   0   -7.20    6.70
   1  13   0    1.50    4.50
   1  13   0   -1.60    4.80
   1  13   0    5.40    4.50
   1  13   0   -0.10    5.40
  -2 -13   0    1.30    6.80
  -2 -13   0    4.60    8.60
   2  13   0    3.30    5.40
   2  13   0    3.20    4.90
   2  13   0    1.30    4.60
   2  13   0    2.10    4.00
   2  13   0    0.30    4.40
  -3 -13   0    5.80    6.70
   3  13   0    3.10    4.30
   3  13   0   -0.60    4.40
   3  13   0    0.40    3.60
   3  13   0    0.10    5.70
  -4 -13   0    5.20    6.40
   4  13   0    7.30    4.10
   4  13   0    3.80    4.60
   4  13   0   -4.90    5.80
   3  13  -1   -2.10    4.70
   3  13  -1   -4.70    4.10
   3  13  -1    7.40    6.30
   2  13  -1   -9.60    4.50
   2  13  -1    2.20    6.00
   2  13  -1    7.20    4.10
  -2 -13   1   -0.70    7.00
   1  13  -1    5.70    5.00
   1  13  -1    7.90    4.50
   1  13  -1   18.70    6.20
  -1 -13   1   11.60    7.50
  -1 -13   1    5.00    5.20
   0  13  -1    7.30    6.30
   0  13  -1    1.40    4.60
   0  13  -1   -5.80    4.50
   0 -13   1    3.80    5.70
   0 -13   1   -2.40    7.30
  -1  13  -1   13.50    5.50
   1 -13   1   14.00    6.40
   1 -13   1   15.00    7.80
  -2  13  -1   15.90    6.10
   2 -13   1    6.10    6.70
   2 -13   1    0.10    7.70
  -3  13  -1   -0.50    6.40
   3 -13   1    4.20    7.30
   3 -13   1    1.70    7.90
   5  12  -1   14.20    3.80
   5  12  -1   21.80    4.90
   5  12  -1   20.10    6.50
  -5 -12   1   16.80    6.10
   4  12  -1    6.20    3.80
   4  12  -1    4.20    6.00
   4  12  -1    5.10    4.40
  -4 -12   1   15.10   10.90
  -4 -12   1    6.60    5.80
   3  12  -1    0.00    3.30
   3  12  -1    0.90    4.20
   3  12  -1   -0.50    5.60
  -3 -12   1   -3.80    9.90
  -3 -12   1   -1.10    6.00
   2  12  -1   10.40    4.30
   2  12  -1    4.70    5.50
   2  12  -1    9.70    3.80
  -2 -12   1    8.00    4.30
  -2 -12   1    4.70    6.30
  -2 -12   1    6.70   10.30
   1  12  -1    3.50    4.30
   1  12  -1    2.00    5.50
   1  12  -1   -6.80    3.70
  -1 -12   1   -1.20    6.20
  -1 -12   1   -1.40    4.50
   0  12  -1   10.10    4.30
   0  12  -1    2.80    4.50
   0 -12   1    2.50    6.50
   0 -12   1   11.90    5.30
  -1  12  -1    0.80    4.30
  -1  12  -1   -2.50    4.80
   1 -12   1    2.20    5.50
   1 -12   1    4.40    6.70
  -2  12  -1    1.80    5.40
   2 -12   1   11.20    6.20
   2 -12   1    4.00    5.50
   2 -12   1   -2.70    6.50
  -3  12  -1   14.80    6.10
   3 -12   1   17.60    6.80
   3 -12   1   12.40    6.90
   3 -12   1    9.40    7.00
  -4  12  -1    9.50    6.80
   4 -12   1   -5.70    7.10
   4 -12   1    2.40    7.40
   4 -12   1    6.00    7.50
  -5  12  -1    5.40    7.50
   5 -12   1   11.00    8.70
   5 -12   1   -4.90    7.40
   5 -12   1    6.40    8.60
  -6  12  -1    3.00    8.10
   6 -12   1  -12.10    9.20
   6 -12   1    4.70    9.70
  -7 -11   1    4.80    4.40
  -7 -11   1    5.70    9.40
  -6 -11   1   -4.70    9.10
  -6 -11   1    2.40    4.60
   5  11  -1    5.20    5.70
   5  11  -1    8.20    3.10
   5  11  -1    4.50    4.00
  -5 -11   1    4.30    4.80
  -5 -11   1   10.60    9.50
   4  11  -1    9.50    5.60
   4  11  -1   -0.50    2.50
   4  11  -1    9.00    3.90
  -4 -11   1    2.20    9.20
  -4 -11   1    0.50    5.00
   3  11  -1   13.90    3.90
   3  11  -1    8.90    5.40
   3  11  -1   11.50    3.30
  -3 -11   1   12.00    5.40
  -3 -11   1   13.00    3.70
  -3 -11   1    2.30    9.10
   2  11  -1   -4.60    4.90
   2  11  -1    4.30    3.70
   2  11  -1   -2.40    3.20
  -2 -11   1   -0.30    9.00
  -2 -11   1    1.70    3.90
  -2 -11   1   -0.10    5.30
   1  11  -1   18.60    4.00
   1  11  -1   14.20    4.10
   1  11  -1   22.20    4.00
   1  11  -1   24.30    5.60
  -1 -11   1   14.30    5.70
  -1 -11   1    5.30    9.10
  -1 -11   1   14.70    4.40
   0  11  -1    9.20    4.30
   0  11  -1   18.70    3.80
   0  11  -1   19.10    4.50
   0 -11   1   22.30    4.60
   0 -11   1   17.00    4.80
   0 -11   1   14.20    5.80
  -1  11  -1    2.90    4.00
  -1  11  -1    0.60    4.20
   1 -11   1   -1.80    4.40
   1 -11   1    6.80    5.00
   1 -11   1   -5.30    5.50
  -2  11  -1   58.09    6.50
  -2  11  -1   44.50    5.20
   2 -11   1   61.29    7.90
   2 -11   1   63.29    7.40
   2 -11   1   68.59    7.00
  -3  11  -1   29.70    6.00
  -3  11  -1   24.70    5.70
   3 -11   1   35.30    7.10
   3 -11   1   44.30    6.90
   3 -11   1   23.30    6.50
  -4  11  -1    3.90    5.70
   4 -11   1   11.80    7.10
   4 -11   1    6.20    6.50
   4 -11   1    4.60    6.60
  -5  11  -1   22.00    7.10
   5 -11   1   32.50    8.40
   5 -11   1   26.40    7.50
   5 -11   1   17.10    7.70
  -6  11  -1    8.70    7.60
   6 -11   1    0.90    8.20
   6 -11   1   14.90    8.30
   6 -11   1    2.30    6.70
  -7  11  -1   -0.40    8.20
   7 -11   1   -4.30    8.70
   7 -11   1   -4.20    9.90
  -8 -10   1   -4.50    6.60
  -8 -10   1    6.40    8.80
  -7 -10   1   23.30    9.20
  -6 -10   1    2.50    3.70
  -6 -10   1   14.70    8.90
   5  10  -1   12.10    3.50
   5  10  -1    7.30    2.90
   5  10  -1   10.00    5.30
  -5 -10   1    5.70    4.00
  -5 -10   1    5.70    8.70
   4  10  -1   30.30    5.70
   4  10  -1   33.30    4.00
   4  10  -1   32.70    3.00
  -4 -10   1   28.40    9.40
  -4 -10   1   26.40    4.90
   3  10  -1    7.50    3.10
   3  10  -1    6.00    3.10
   3  10  -1    3.50    2.70
   3  10  -1    5.50    4.00
   3  10  -1    3.40    4.60
  -3 -10   1   -2.60    4.30
  -3 -10   1   12.50    8.90
  -3 -10   1    4.10    3.20
   2  10  -1    9.60    3.30
   2  10  -1    6.60    3.60
   2  10  -1    3.20    3.00
   2  10  -1    8.30    4.50
   2  10  -1    3.10    2.90
  -2 -10   1    4.20    8.40
  -2 -10   1    5.90    4.30
  -2 -10   1    5.40    3.30
   1  10  -1    4.80    3.30
   1  10  -1    2.80    3.30
   1  10  -1    5.90    2.80
   1  10  -1    4.40    3.20
  -1 -10   1    5.20    3.40
  -1 -10   1    4.70    3.60
  -1 -10   1    0.60    4.60
  -1 -10   1   -7.80    7.80
   0  10  -1   -1.20    2.80
   0  10  -1    1.30    3.40
   0  10  -1   -1.60    2.50
   0  10  -1    0.90    3.40
   0 -10   1   -1.00    3.80
   0 -10   1    0.90    3.50
   0 -10   1   -4.60    7.10
   0 -10   1   -1.70    4.80
  -1  10  -1    5.20    3.30
  -1  10  -1    6.00    2.70
  -1  10  -1    6.20    3.90
  -1  10  -1    3.10    2.40
   1 -10   1   10.90    4.50
   1 -10   1    1.80    4.00
   1 -10   1    6.20    5.00
  -2  10  -1   28.30    3.80
  -2  10  -1   37.60    3.50
  -2  10  -1   44.10    5.20
  -2  10  -1   32.50    5.10
   2 -10   1   33.80    6.30
   2 -10   1   46.00    5.60
   2 -10   1   26.70    5.70
  -3  10  -1    2.80    4.50
  -3  10  -1    2.90    3.50
   3 -10   1    2.80    5.00
   3 -10   1    4.10    5.30
   3 -10   1    9.20    5.20
  -4  10  -1    0.90    5.20
   4 -10   1   -1.20    5.80
   4 -10   1   -0.90    5.40
   4 -10   1    2.30    5.80
  -5  10  -1   29.80    6.80
   5 -10   1   54.09    8.30
   5 -10   1   35.90    7.90
   5 -10   1   36.10    7.00
  -6  10  -1   18.40    6.70
   6 -10   1   23.70    8.10
   6 -10   1   38.50    8.10
   6 -10   1   20.30    6.40
  -7  10  -1    2.90    7.40
   7 -10   1   -0.50    8.80
   7 -10   1   26.90    9.60
  -8  10  -1    4.70    8.20
   8 -10   1  -17.70    8.30
   8 -10   1   -5.30   10.40
  -9  10  -1   -8.10    9.60
   9 -10   1  -13.20   10.20
   9 -10   1  -10.40   11.30
  -9  -9   1   -3.50    6.30
  -9  -9   1   -3.10    7.60
  -8  -9   1    5.60    6.30
  -8  -9   1    9.40    8.00
  -7  -9   1   17.70    8.00
  -6  -9   1   25.70    8.20
   5   9  -1   37.40    3.60
   5   9  -1   40.90    5.50
  -5  -9   1   33.60    3.90
  -5  -9   1   17.80    4.20
  -5  -9   1   42.90    8.50
   4   9  -1   86.89    5.80
   4   9  -1   68.79    4.50
   4   9  -1   83.89    6.80
   4   9  -1   72.49    6.20
   4   9  -1   60.39    5.50
  -4  -9   1   50.29    6.00
  -4  -9   1   91.59   10.40
  -4  -9   1   74.49    6.80
  -4  -9   1   72.49    5.40
   3   9  -1    9.70    2.80
   3   9  -1    3.00    3.50
   3   9  -1    1.80    2.30
   3   9  -1    2.80    4.00
   3   9  -1    1.80    3.00
  -3  -9   1    2.60    2.60
  -3  -9   1    1.30    7.00
  -3  -9   1   -5.40    3.80
  -3  -9   1    3.30    3.60
   2   9  -1   15.90    3.40
   2   9  -1   17.30    3.00
   2   9  -1    6.10    4.20
   2   9  -1   14.90    3.00
   2   9  -1   16.00    3.00
  -2  -9   1   18.30    4.10
  -2  -9   1    4.30    4.30
  -2  -9   1   18.40    2.90
  -2  -9   1    9.80    7.30
  -2  -9   1   18.20    3.20
   1   9  -1  196.68   11.20
   1   9  -1  224.38   11.60
   1   9  -1  202.08   11.10
   1   9  -1  202.58   11.30
  -1  -9   1  212.08   11.20
  -1  -9   1  205.88   11.70
  -1  -9   1  196.18   12.60
  -1  -9   1  199.78   16.10
   0   9  -1   39.10    4.20
   0   9  -1   41.90    4.20
   0   9  -1   41.10    3.60
   0   9  -1   41.20    3.70
   0  -9   1   35.80    5.30
   0  -9   1   47.70    8.50
   0  -9   1   41.70    4.40
   0  -9   1   43.70    4.70
  -1   9  -1  137.89    7.90
  -1   9  -1  159.98    9.30
  -1   9  -1  143.99    8.90
  -1   9  -1  137.59    8.20
   1  -9   1  153.88    9.00
   1  -9   1  147.79   10.80
   1  -9   1  149.29    9.90
   1  -9   1  118.79   11.60
  -2   9  -1    6.80    2.30
  -2   9  -1   11.40    2.10
  -2   9  -1    6.80    3.60
  -2   9  -1    9.30    3.40
   2  -9   1    8.30    4.50
   2  -9   1    3.60    4.10
   2  -9   1    9.70    4.00
  -3   9  -1   61.69    4.50
  -3   9  -1   62.89    4.10
  -3   9  -1   70.39    6.90
  -3   9  -1   68.79    6.20
   3  -9   1   54.59    6.60
   3  -9   1   58.99    6.30
   3  -9   1   58.69    6.50
  -4   9  -1  102.19    8.10
  -4   9  -1   84.29    8.00
   4  -9   1   91.59    8.10
   4  -9   1   84.99    8.60
   4  -9   1   91.49    9.70
  -5   9  -1    7.40    5.30
   5  -9   1    3.10    6.00
   5  -9   1    3.50    5.30
   5  -9   1    3.20    5.90
  -6   9  -1   93.39    9.30
   6  -9   1  107.39   10.20
   6  -9   1   86.19    8.50
   6  -9   1   86.39   10.00
  -7   9  -1   17.60    7.30
   7  -9   1    5.40    7.60
   7  -9   1   12.40    7.20
  -8   9  -1    6.70    8.10
   8  -9   1    7.30    9.30
   8  -9   1   -0.10    8.40
  -9   9  -1    2.00    8.70
   9  -9   1  -17.30   10.00
   9  -9   1  -14.10    9.40
 -10   9  -1   -8.00    9.90
  10  -9   1   -0.30   10.70
  10  -9   1   -9.70   10.80
 -10  -8   1   -0.40    6.10
  -9  -8   1    9.30    6.20
  -9  -8   1    7.70    7.10
  -8  -8   1   14.50    7.00
  -8  -8   1   19.40    6.10
  -7  -8   1   -4.60    6.40
  -6  -8   1   12.80    6.70
   5   8  -1    7.80    4.20
   5   8  -1   13.30    2.50
   5   8  -1    4.20    3.40
  -5  -8   1    3.90    6.30
   4   8  -1  225.28   12.80
   4   8  -1  260.27   13.10
   4   8  -1  210.38   12.30
   4   8  -1  216.48   11.00
   4   8  -1  245.28   11.70
  -4  -8   1  223.88   11.90
  -4  -8   1  190.28   11.90
  -4  -8   1  216.48   11.40
  -4  -8   1  247.88   15.80
   3   8  -1  178.08   10.60
   3   8  -1  190.78   11.00
   3   8  -1  175.88    9.40
   3   8  -1  185.88    9.50
   3   8  -1  191.08    9.80
   3   8  -1  174.78   10.30
  -3  -8   1  192.98   14.00
  -3  -8   1  173.88   10.40
  -3  -8   1  173.28    9.20
  -3  -8   1  182.08    9.80
   2   8  -1   34.90    4.40
   2   8  -1   37.20    3.10
   2   8  -1   33.00    3.60
   2   8  -1   38.80    3.40
   2   8  -1   31.80    3.50
   2   8  -1   36.70    3.30
  -2  -8   1   41.60    3.30
  -2  -8   1   30.90    4.10
  -2  -8   1   23.30    4.50
  -2  -8   1   38.00    3.60
  -2  -8   1   34.30    6.70
   1   8  -1   27.40    3.10
   1   8  -1   27.70    3.20
   1   8  -1   28.20    3.00
   1   8  -1   30.10    3.20
  -1  -8   1   25.50    3.90
  -1  -8   1   23.60    3.10
  -1  -8   1   22.50    6.40
  -1  -8   1   27.10    3.30
  -1  -8   1   12.40    4.30
   0   8  -1  194.68   10.40
   0   8  -1  194.88   10.80
   0   8  -1  192.88   10.50
   0   8  -1  203.78   11.10
   0  -8   1  201.88   11.30
   0  -8   1  189.68   14.50
   0  -8   1  210.08   10.90
   0  -8   1  200.18   12.00
  -1   8  -1    3.40    2.00
  -1   8  -1    4.50    1.90
  -1   8  -1    4.20    3.00
  -1   8  -1    2.50    2.60
   1  -8   1    2.50    3.60
   1  -8   1    4.80    2.90
   1  -8   1    9.10    3.40
   1  -8   1   -2.60    5.40
   1  -8   1   -3.90    4.10
  -2   8  -1   12.40    1.90
  -2   8  -1    9.80    2.10
  -2   8  -1   14.10    3.20
  -2   8  -1    8.90    3.40
   2  -8   1    4.20    4.80
   2  -8   1   14.80    4.20
   2  -8   1   16.60    6.10
   2  -8   1   12.40    3.50
   2  -8   1   10.20    4.10
  -3   8  -1   25.60    3.80
  -3   8  -1   27.50    4.50
  -3   8  -1   31.70    4.50
  -3   8  -1   25.00    2.40
  -3   8  -1   31.10    2.40
  -3   8  -1   24.70    3.70
   3  -8   1   25.90    4.70
   3  -8   1   20.80    4.80
   3  -8   1   29.30    4.40
  -4   8  -1  204.58   12.60
  -4   8  -1  202.18   13.00
  -4   8  -1  212.88   12.10
   4  -8   1  186.28   13.20
   4  -8   1  220.88   13.40
   4  -8   1  207.08   12.70
  -5   8  -1   -3.30    4.70
  -5   8  -1   -0.40    2.30
  -5   8  -1    3.70    4.90
  -5   8  -1    3.10    4.10
   5  -8   1   -2.20    4.80
   5  -8   1   -3.60    4.40
   5  -8   1   -7.70    5.00
  -6   8  -1   71.79    7.80
  -6   8  -1   74.99    8.10
  -6   8  -1   79.89    7.60
   6  -8   1   65.79    8.30
   6  -8   1   79.69    9.00
   6  -8   1   83.69    8.70
  -7   8  -1   93.69    9.80
  -7   8  -1  109.79   11.30
  -7   8  -1  107.59   10.40
   7  -8   1   72.79    9.70
   7  -8   1  103.79   10.20
   7  -8   1  109.99   10.50
  -8   8  -1   -0.60    7.10
  -8   8  -1   -6.40    7.40
  -8   8  -1    7.60    6.40
   8  -8   1   -8.30    7.30
   8  -8   1   -1.00    7.80
  -9   8  -1   49.99   10.00
   9  -8   1   34.10   10.00
   9  -8   1   43.10   10.20
 -10   8  -1  -11.00    8.70
  10  -8   1  -18.20    8.80
  10  -8   1   -7.30    9.90
 -11  -7   1   40.70    6.80
 -10  -7   1    6.30    5.60
  -9  -7   1   -2.40    6.10
  -9  -7   1   -3.10    5.30
  -8  -7   1   33.90    6.90
  -8  -7   1   35.30    6.20
  -7  -7   1    2.00    5.80
  -6  -7   1   41.50    6.90
   5   7  -1   38.30    4.60
   5   7  -1   36.90    4.20
   5   7  -1   27.30    4.40
  -5  -7   1   35.50    6.50
   4   7  -1   52.79    3.30
   4   7  -1   63.29    5.10
   4   7  -1   51.39    3.80
   4   7  -1   63.29    5.30
   4   7  -1   68.69    4.20
   4   7  -1   50.19    4.70
  -4  -7   1   56.79    7.30
  -4  -7   1   55.19    3.90
   3   7  -1  201.88   10.00
   3   7  -1  196.18   10.80
   3   7  -1  189.98   10.90
   3   7  -1  207.58   11.20
   3   7  -1  203.08   10.20
   3   7  -1  196.18    9.90
  -3  -7   1  187.38   10.40
  -3  -7   1  202.98   10.40
  -3  -7   1  196.38   13.40
  -3  -7   1  186.28   10.10
  -3  -7   1  193.38    9.80
   2   7  -1    3.80    1.50
   2   7  -1    5.80    2.00
   2   7  -1    2.70    2.30
   2   7  -1    3.50    1.90
   2   7  -1    2.30    1.60
   2   7  -1    4.00    2.90
   2   7  -1    2.10    2.30
  -2  -7   1    1.50    2.40
  -2  -7   1    2.80    1.90
  -2  -7   1    0.60    1.90
  -2  -7   1   -1.20    2.60
  -2  -7   1    2.70    4.70
   1   7  -1  274.97   13.40
   1   7  -1  277.87   13.80
   1   7  -1  279.57   13.70
   1   7  -1  260.97   13.80
   1   7  -1  273.47   13.90
  -1  -7   1  272.17   13.90
  -1  -7   1  272.77   14.40
  -1  -7   1  259.87   16.20
  -1  -7   1  270.97   13.70
   0   7  -1  377.46   17.80
   0   7  -1  356.86   17.60
   0   7  -1  352.26   17.40
   0   7  -1  350.26   17.40
   0  -7   1  364.46   17.60
   0  -7   1  378.36   18.00
   0  -7   1  351.36   20.10
   0  -7   1  291.87   18.80
   0  -7   1  357.36   18.30
  -1   7  -1    2.70    1.70
  -1   7  -1    6.20    2.50
  -1   7  -1    3.70    1.70
  -1   7  -1    6.20    2.70
  -1   7  -1    2.40    2.60
   1  -7   1    3.30    3.00
   1  -7   1    7.10    3.00
   1  -7   1    4.80    2.60
   1  -7   1   -1.00    4.50
   1  -7   1    0.10    3.50
  -2   7  -1  199.58   10.60
  -2   7  -1  208.68   10.80
  -2   7  -1  203.28   10.90
  -2   7  -1  189.48   11.10
  -2   7  -1  192.38    9.80
   2  -7   1  194.98   11.60
   2  -7   1  202.68   11.50
   2  -7   1  160.38   12.20
   2  -7   1  179.68   12.80
   2  -7   1  198.68   10.90
   2  -7   1  202.68   10.80
  -3   7  -1   46.00    4.60
  -3   7  -1   45.50    4.70
  -3   7  -1   46.10    4.10
  -3   7  -1   34.30    3.00
   3  -7   1   32.90    4.60
   3  -7   1   31.40    4.70
   3  -7   1   32.60    4.10
   3  -7   1   51.99    4.60
  -4   7  -1   39.10    4.80
  -4   7  -1   49.30    5.20
  -4   7  -1   39.10    4.70
  -4   7  -1   37.40    2.80
   4  -7   1   42.90    5.00
   4  -7   1   43.10    5.60
   4  -7   1   52.19    5.10
   4  -7   1   38.60    4.70
  -5   7  -1   24.60    3.30
  -5   7  -1   24.80    5.00
  -5   7  -1   34.90    5.00
  -5   7  -1   27.00    5.00
   5  -7   1   25.80    5.00
   5  -7   1   23.30    5.20
   5  -7   1   26.90    4.10
   5  -7   1   29.20    4.80
  -6   7  -1   -2.00    4.80
  -6   7  -1   -0.20    5.00
  -6   7  -1    4.70    4.60
  -6   7  -1    1.30    4.10
   6  -7   1    2.90    4.00
   6  -7   1   -3.30    4.80
   6  -7   1    2.00    4.90
  -7   7  -1   82.89    9.10
  -7   7  -1   87.69    8.30
  -7   7  -1   85.79    8.80
   7  -7   1   81.69    8.80
   7  -7   1   75.59    8.50
   7  -7   1   80.29    9.10
  -8   7  -1    4.50    6.60
  -8   7  -1    7.80    6.70
  -8   7  -1   15.20    6.30
   8  -7   1    0.70    6.80
   8  -7   1    1.90    6.70
  -9   7  -1    0.90    7.20
  -9   7  -1    0.90    6.70
  -9   7  -1   -8.30    7.80
   9  -7   1   -2.70    7.10
   9  -7   1   -8.10    7.00
 -10   7  -1   -1.10    7.90
 -10   7  -1   -2.00    7.50
  10  -7   1   -5.70    8.10
  10  -7   1   -1.20    8.60
 -11   7  -1    7.60    8.90
 -11   7  -1    5.00    9.40
  11  -7   1   -0.60    9.30
  11  -7   1   -8.80    8.80
  11   6  -1    2.50    6.30
 -11  -6   1    2.00    5.30
  10   6  -1   19.90    5.70
 -10  -6   1   26.00    5.70
   9   6  -1    1.40    4.50
  -9  -6   1    9.40    5.20
  -9  -6   1    0.90    5.60
   8   6  -1    2.90    4.30
  -8  -6   1    6.90    5.40
  -8  -6   1    8.80    5.00
   7   6  -1   11.80    4.10
  -7  -6   1   13.80    4.90
  -7  -6   1   10.70    5.40
   6   6  -1   18.30    3.70
  -6  -6   1   19.00    5.40
   5   6  -1    6.70    3.10
   5   6  -1    6.70    3.20
   5   6  -1    8.10    3.20
  -5  -6   1   11.70    5.00
   4   6  -1   25.60    3.70
   4   6  -1   22.20    3.40
   4   6  -1   35.40    2.60
   4   6  -1   24.10    3.40
  -4  -6   1   19.70    1.90
  -4  -6   1   22.10    2.10
  -4  -6   1   26.40    5.30
   3   6  -1    2.50    2.20
   3   6  -1    1.80    2.30
   3   6  -1   -0.60    1.40
   3   6  -1    2.90    1.50
   3   6  -1    4.70    1.60
   3   6  -1    3.10    2.60
  -3  -6   1    1.00    1.10
  -3  -6   1    1.10    1.40
  -3  -6   1    2.50    1.40
  -3  -6   1    4.90    4.40
  -3  -6   1   -0.30    1.20
   2   6  -1   40.70    3.30
   2   6  -1   32.70    3.20
   2   6  -1   39.40    3.70
   2   6  -1   38.60    2.80
   2   6  -1   43.70    3.30
   2   6  -1   40.30    2.80
   2   6  -1   36.00    3.00
  -2  -6   1   43.90    3.00
  -2  -6   1   32.10    3.50
  -2  -6   1   35.90    5.60
  -2  -6   1   39.10    3.20
  -2  -6   1   35.00    3.00
   1   6  -1    1.70    1.70
   1   6  -1    0.20    1.20
   1   6  -1   -0.10    1.70
   1   6  -1    0.70    1.70
   1   6  -1    3.00    1.60
   1   6  -1    0.30    1.70
  -1  -6   1    0.30    3.90
  -1  -6   1    1.60    1.80
  -1  -6   1    3.10    1.60
  -1  -6   1   -0.10    2.00
  -1  -6   1   -2.10    2.20
   0   6  -1  129.59    7.10
   0   6  -1  128.49    7.20
   0   6  -1  123.39    6.80
   0   6  -1  137.39    7.10
   0   6  -1  142.49    7.40
   0  -6   1  138.49    7.50
   0  -6   1  133.59    7.20
   0  -6   1  114.29    8.40
   0  -6   1  127.59    9.50
   0  -6   1  138.29    8.00
  -1   6  -1    1.30    1.80
  -1   6  -1    1.00    2.20
  -1   6  -1    3.70    1.60
  -1   6  -1    3.90    2.20
  -1   6  -1    3.30    1.40
   1  -6   1    3.20    4.10
   1  -6   1    7.00    2.50
   1  -6   1    0.90    2.00
   1  -6   1    5.50    1.90
   1  -6   1    0.50    2.80
   1  -6   1   -1.80    2.50
  -2   6  -1 1272.67   58.09
  -2   6  -1 1290.47   58.09
  -2   6  -1 1202.78   57.49
  -2   6  -1 1251.27   58.39
  -2   6  -1 1213.58   58.19
   2  -6   1 1197.68   58.29
   2  -6   1 1115.59   58.99
   2  -6   1 1174.78   57.99
   2  -6   1 1233.68   58.29
   2  -6   1 1237.98   58.39
   2  -6   1 1150.68   58.99
  -3   6  -1  269.97   14.60
  -3   6  -1  288.97   14.30
  -3   6  -1  268.37   14.60
  -3   6  -1  263.47   13.20
  -3   6  -1  281.37   14.30
  -3   6  -1  293.37   14.40
   3  -6   1  264.57   14.30
   3  -6   1  253.37   15.60
   3  -6   1  269.97   14.80
   3  -6   1  270.87   14.40
   3  -6   1  277.77   14.80
  -4   6  -1    0.30    3.30
  -4   6  -1    1.00    0.90
  -4   6  -1    0.60    2.10
  -4   6  -1    0.70    3.20
  -4   6  -1   -4.60    3.20
  -4   6  -1    1.20    2.80
   4  -6   1    5.40    2.70
   4  -6   1    3.10    3.90
   4  -6   1    3.20    3.50
   4  -6   1    3.80    3.20
  -5   6  -1  748.43   35.60
  -5   6  -1  682.13   35.70
  -5   6  -1  742.53   35.90
  -5   6  -1  715.53   34.90
   5  -6   1  700.93   35.90
   5  -6   1  686.03   35.70
   5  -6   1  744.63   35.50
  -6   6  -1   98.49    7.40
  -6   6  -1  113.39    9.40
  -6   6  -1  103.99    8.60
  -6   6  -1  102.89    7.10
  -6   6  -1  118.09    9.10
   6  -6   1  105.19    8.30
   6  -6   1  111.89    8.80
   6  -6   1   99.69    8.50
   6  -6   1  103.69    8.80
  -7   6  -1  385.46   21.30
  -7   6  -1  403.86   20.50
  -7   6  -1  414.06   22.20
  -7   6  -1  442.56   22.60
  -7   6  -1  405.06   22.70
   7  -6   1  376.86   22.50
   7  -6   1  416.76   21.60
   7  -6   1  406.36   22.30
   7  -6   1  391.86   21.70
  -8   6  -1  164.18   12.60
  -8   6  -1  137.69   11.20
  -8   6  -1  142.79   11.80
   8  -6   1  147.29   12.00
   8  -6   1  144.19   12.60
  -9   6  -1    0.80    6.40
  -9   6  -1   -4.70    6.20
  -9   6  -1    6.10    7.80
   9  -6   1   -4.30    6.50
   9  -6   1   -4.10    6.20
 -10   6  -1  123.69   12.50
 -10   6  -1  177.48   15.40
 -10   6  -1  115.49   14.00
  10  -6   1  118.49   12.20
  10  -6   1  119.89   12.40
 -11   6  -1    9.20    8.70
 -11   6  -1   13.90    8.70
  11  -6   1   -9.80    7.80
  11  -6   1   -3.30    8.50
 -12   6  -1   29.20    9.90
 -12   6  -1   33.00   10.60
  12  -6   1    1.70    9.50
  12  -6   1   16.20    8.40
  12   5  -1   -1.50    6.00
  11   5  -1    2.80    5.70
 -11  -5   1    4.20    4.90
 -11  -5   1    2.10    4.40
  10   5  -1   10.40    5.00
 -10  -5   1    1.50    4.60
 -10  -5   1    6.80    5.40
   9   5  -1   33.60    5.40
  -9  -5   1   40.10    5.60
  -9  -5   1   41.60    5.90
   8   5  -1   20.00    4.50
  -8  -5   1   19.50    5.20
  -8  -5   1   25.40    5.00
   7   5  -1  279.87   15.70
  -7  -5   1  280.57   16.30
  -7  -5   1  314.07   16.50
   6   5  -1  214.28   12.50
   6   5  -1  221.48   12.40
  -6  -5   1  246.18   13.80
   5   5  -1   55.59    4.50
   5   5  -1   48.40    4.40
  -5  -5   1   50.79    5.90
   4   5  -1  546.15   27.50
   4   5  -1  575.74   27.60
   4   5  -1  561.54   27.60
  -4  -5   1  547.95   26.80
  -4  -5   1  602.34   28.60
  -4  -5   1  560.04   26.70
   3   5  -1   23.00    2.10
   3   5  -1   18.70    2.60
   3   5  -1   17.50    2.80
   3   5  -1   14.60    2.30
   3   5  -1   16.50    1.50
  -3  -5   1   17.60    4.20
  -3  -5   1   19.20    1.20
  -3  -5   1   17.20    1.60
  -3  -5   1   20.60    1.70
   2   5  -1  551.54   25.70
   2   5  -1  540.95   26.20
   2   5  -1  529.25   26.10
   2   5  -1  589.64   25.70
   2   5  -1  529.85   25.90
   2   5  -1  517.75   26.10
   2   5  -1  529.25   25.70
  -2  -5   1  531.25   25.80
  -2  -5   1  531.65   25.70
  -2  -5   1  538.75   27.30
   1   5  -1  140.49    7.40
   1   5  -1  144.39    7.50
   1   5  -1  136.29    7.20
   1   5  -1  135.19    7.00
   1   5  -1  137.59    7.40
   1   5  -1  134.59    7.30
  -1  -5   1  138.79    7.60
  -1  -5   1  152.78    7.80
  -1  -5   1  133.79    9.20
  -1  -5   1  137.19    7.60
  -1  -5   1  143.49    7.20
  -1  -5   1  146.59    7.40
  -1  -5   1  142.89    7.20
   0   5  -1  340.27   16.80
   0   5  -1  347.87   17.00
   0   5  -1  352.16   16.70
   0   5  -1  351.76   16.90
   0   5  -1  341.07   16.90
   0   5  -1  360.46   17.00
   0  -5   1  343.97   17.10
   0  -5   1  345.57   16.90
   0  -5   1  292.47   18.00
   0  -5   1  361.96   17.10
   0  -5   1  343.57   17.00
   0  -5   1  360.16   17.30
  -1   5  -1  529.65   25.60
  -1   5  -1  531.25   25.70
  -1   5  -1  544.35   25.60
  -1   5  -1  536.15   25.70
  -1   5  -1  517.95   25.30
   1  -5   1  542.15   26.00
   1  -5   1  485.85   26.40
   1  -5   1  530.05   25.60
   1  -5   1  534.45   25.80
   1  -5   1  485.45   26.60
   1  -5   1  579.04   25.80
  -2   5  -1    2.20    1.00
  -2   5  -1   -0.10    1.90
  -2   5  -1    1.70    1.70
  -2   5  -1   -0.90    2.00
  -2   5  -1    0.00    2.10
   2  -5   1    1.00    2.30
   2  -5   1    2.40    1.70
   2  -5   1    3.20    2.00
   2  -5   1   -2.20    2.50
   2  -5   1   -0.20    2.10
   2  -5   1    0.30    3.00
  -3   5  -1  448.86   21.30
  -3   5  -1  417.66   20.50
  -3   5  -1  445.26   21.30
  -3   5  -1  420.86   21.50
  -3   5  -1  430.16   21.30
  -3   5  -1  430.16   21.70
   3  -5   1  446.96   21.70
   3  -5   1  428.26   21.60
   3  -5   1  446.86   21.60
   3  -5   1  396.76   22.20
   3  -5   1  419.56   21.30
  -4   5  -1   13.30    2.90
  -4   5  -1   13.90    2.70
  -4   5  -1   18.20    3.50
  -4   5  -1   11.60    3.00
   4  -5   1   17.80    2.90
   4  -5   1   17.40    3.50
   4  -5   1   13.10    3.00
   4  -5   1   14.50    3.20
  -5   5  -1  160.08    9.60
  -5   5  -1  190.18   10.60
  -5   5  -1  180.68   11.10
  -5   5  -1  169.58    9.70
  -5   5  -1  170.58   10.80
   5  -5   1  191.78   10.50
   5  -5   1  173.18   10.60
   5  -5   1  168.88   11.00
   5  -5   1  184.48   10.50
  -6   5  -1   38.50    4.00
  -6   5  -1   50.79    4.20
  -6   5  -1   48.10    5.90
  -6   5  -1   40.20    5.10
  -6   5  -1   52.09    5.60
   6  -5   1   43.60    5.50
   6  -5   1   52.49    5.90
   6  -5   1   65.29    5.70
   6  -5   1   56.59    5.80
  -7   5  -1    4.10    3.00
  -7   5  -1   10.40    5.10
  -7   5  -1    4.60    2.70
  -7   5  -1    2.60    4.40
  -7   5  -1   -0.30    4.50
   7  -5   1    5.00    3.30
   7  -5   1    1.20    4.50
   7  -5   1    3.30    4.70
   7  -5   1    7.50    4.10
  -8   5  -1    3.50    5.20
  -8   5  -1   -3.40    5.40
  -8   5  -1    7.00    5.20
  -8   5  -1    4.40    2.90
   8  -5   1   -1.60    4.90
   8  -5   1    5.10    4.50
   8  -5   1   -1.20    4.80
  -9   5  -1   -2.10    6.10
  -9   5  -1   -8.70    6.70
  -9   5  -1    3.10    6.00
   9  -5   1   -4.90    5.60
   9  -5   1   -0.50    5.70
 -10   5  -1  -13.10    6.50
 -10   5  -1   -5.30    6.70
 -10   5  -1  -15.00    7.60
  10  -5   1   -3.40    6.50
  10  -5   1   -5.50    6.40
 -11   5  -1   12.00    8.10
 -11   5  -1   15.20    8.00
 -11   5  -1  -12.50    9.40
  11  -5   1   -4.30    7.60
  11  -5   1    0.20    7.20
 -12   5  -1    6.50    8.40
 -12   5  -1   -2.70    9.10
  12  -5   1    3.60    7.20
  12  -5   1   -4.30    8.20
  12   4  -1    9.90    5.70
 -12  -4   1   -1.30    6.10
  11   4  -1    5.10    2.70
  11   4  -1   -0.10    5.30
 -11  -4   1   -7.10    4.80
  10   4  -1    7.20    5.10
 -10  -4   1   -1.00    4.50
 -10  -4   1   -6.10    4.10
 -10  -4   1   -2.80    3.60
   9   4  -1    1.00    4.50
  -9  -4   1    3.00    3.90
  -9  -4   1   -0.60    4.30
   8   4  -1   10.80    4.00
  -8  -4   1    6.30    4.00
  -8  -4   1   10.00    4.40
   7   4  -1  121.19    8.60
  -7  -4   1  132.79    9.10
   6   4  -1    7.10    2.90
   6   4  -1    6.20    3.30
  -6  -4   1    7.50    3.50
   5   4  -1  150.08    8.40
   5   4  -1  133.49    8.30
   4   4  -1  126.19    7.10
   4   4  -1  116.59    7.10
   4   4  -1  112.49    7.00
   4   4  -1  121.49    7.00
   3   4  -1    5.90    0.80
   3   4  -1    7.30    2.10
   3   4  -1    4.90    2.00
   3   4  -1    4.90    2.00
   3   4  -1   10.20    2.00
  -3  -4   1    6.50    3.50
  -3  -4   1    7.70    0.90
  -3  -4   1    7.80    1.10
   2   4  -1  258.07   12.30
   2   4  -1  251.87   12.70
   2   4  -1  259.27   12.30
   2   4  -1  240.38   12.20
   2   4  -1  244.48   12.60
   2   4  -1  258.77   12.80
  -2  -4   1  265.27   12.30
  -2  -4   1  271.67   12.70
  -2  -4   1  257.27   13.80
  -2  -4   1  227.18   12.30
  -2  -4   1  260.97   12.20
  -2  -4   1  256.17   12.30
   1   4  -1 1583.24   82.79
   1   4  -1 1690.33   82.59
   1   4  -1 1783.32   82.69
   1   4  -1 1782.62   82.69
   1   4  -1 1766.92   82.59
   1   4  -1 1712.43   82.69
   1   4  -1 1743.53   82.79
  -1  -4   1 1761.22   82.59
  -1  -4   1 1706.93   82.69
  -1  -4   1 1769.82   82.69
  -1  -4   1 1747.43   82.69
  -1  -4   1 1714.13   82.69
  -1  -4   1 1680.93   83.49
  -1  -4   1 1848.81   82.69
  -1  -4   1 1821.62   82.69
  -1  -4   1 1874.81   82.89
   0   4  -1    9.80    1.40
   0   4  -1    6.80    1.20
   0   4  -1    9.30    1.20
   0   4  -1   10.80    1.50
   0   4  -1    9.00    1.40
   0   4  -1   10.10    1.50
   0  -4   1    9.70    1.60
   0  -4   1   12.20    1.30
   0  -4   1    8.10    1.70
   0  -4   1    9.10    1.40
   0  -4   1    9.50    3.00
   0  -4   1    7.50    1.80
   0  -4   1   13.80    1.70
   0  -4   1    8.70    1.40
  -1   4  -1   69.19    4.20
  -1   4  -1   70.29    4.20
  -1   4  -1   66.69    3.70
  -1   4  -1   63.19    4.30
  -1   4  -1   66.79    3.70
  -1   4  -1   69.09    4.10
   1  -4   1   71.89    4.10
   1  -4   1   55.99    5.00
   1  -4   1   69.99    4.40
   1  -4   1   70.89    4.70
   1  -4   1   71.29    4.30
   1  -4   1   59.19    5.40
  -2   4  -1  802.32   37.40
  -2   4  -1  797.82   37.70
  -2   4  -1  734.03   36.80
  -2   4  -1  836.92   37.50
  -2   4  -1  786.42   37.30
  -2   4  -1  808.22   37.40
   2  -4   1  737.53   37.80
   2  -4   1  774.12   37.50
   2  -4   1  803.42   37.50
   2  -4   1  768.02   37.60
   2  -4   1  733.73   38.00
   2  -4   1  765.02   37.30
  -3   4  -1 1444.26   70.69
  -3   4  -1 1522.15   71.39
  -3   4  -1 1581.64   71.79
  -3   4  -1 1504.65   71.59
  -3   4  -1 1476.05   71.29
  -3   4  -1 1523.95   71.29
   3  -4   1 1506.15   71.49
   3  -4   1 1558.24   71.29
   3  -4   1 1527.65   71.49
   3  -4   1 1416.56   71.99
   3  -4   1 1427.36   71.49
  -4   4  -1  660.83   30.20
  -4   4  -1  622.24   30.00
  -4   4  -1  621.04   29.60
  -4   4  -1  607.54   29.90
  -4   4  -1  667.83   30.40
   4  -4   1  509.15   29.60
   4  -4   1  571.04   30.00
   4  -4   1  647.74   30.10
   4  -4   1  597.54   30.00
  -5   4  -1  107.89    6.60
  -5   4  -1  116.29    6.80
  -5   4  -1  116.89    8.20
  -5   4  -1  111.99    7.50
   5  -4   1  112.59    7.60
   5  -4   1  124.19    7.50
   5  -4   1  117.79    7.40
   5  -4   1   97.79    7.80
  -6   4  -1  453.65   23.50
  -6   4  -1  492.85   23.90
  -6   4  -1  503.45   24.50
  -6   4  -1  459.15   23.10
  -6   4  -1  456.65   24.40
   6  -4   1  472.85   24.30
   6  -4   1  442.86   23.90
   6  -4   1  497.45   23.90
   6  -4   1  491.05   24.30
  -7   4  -1  259.17   14.50
  -7   4  -1  243.58   12.20
  -7   4  -1  225.68   14.50
  -7   4  -1  243.18   13.80
  -7   4  -1  222.98   12.70
   7  -4   1  214.88   14.00
   7  -4   1  235.48   14.00
   7  -4   1  231.88   13.60
  -8   4  -1  455.65   24.70
  -8   4  -1  473.35   23.00
  -8   4  -1  498.95   25.40
  -8   4  -1  474.35   25.60
   8  -4   1  436.76   24.90
   8  -4   1  473.15   25.20
   8  -4   1  461.65   24.50
   8  -4   1  476.15   26.40
  -9   4  -1  249.68   16.40
  -9   4  -1  249.28   17.00
  -9   4  -1  215.88   14.60
   9  -4   1  243.88   15.40
   9  -4   1  214.98   15.10
   9  -4   1  213.78   14.80
 -10   4  -1   13.10    7.10
 -10   4  -1   22.50    8.50
 -10   4  -1    6.30    6.40
  10  -4   1   17.40    6.30
  10  -4   1   17.40    6.20
 -11   4  -1   60.99    8.90
 -11   4  -1   65.79    9.60
 -11   4  -1   51.39   10.70
  11  -4   1   55.09    8.80
  11  -4   1   65.09    8.40
 -12   4  -1   14.80    9.10
 -12   4  -1   15.80    7.80
  12  -4   1   15.80    6.70
  12  -4   1    8.20    7.90
  12   3  -1    7.50    5.70
  12   3  -1    6.30    3.60
 -12  -3   1   -1.70    6.40
  11   3  -1   10.00    3.30
  11   3  -1   10.40    5.60
 -11  -3   1    4.70    5.40
  10   3  -1   66.89    5.60
  10   3  -1   63.39    6.80
 -10  -3   1   68.39    5.80
 -10  -3   1   39.20    5.60
 -10  -3   1   59.59    5.80
   9   3  -1   29.10    5.30
   9   3  -1   23.20    2.90
  -9  -3   1   24.70    3.50
  -9  -3   1   23.10    4.20
  -9  -3   1    8.30    3.40
   8   3  -1   88.99    5.80
   8   3  -1   97.39    7.70
  -8  -3   1   99.59    7.60
   7   3  -1   77.79    4.90
   7   3  -1   82.89    6.80
  -7  -3   1   82.39    4.50
  -7  -3   1   85.09    6.90
   6   3  -1  287.17   15.30
   6   3  -1  294.37   15.10
  -6  -3   1  278.17   14.00
  -6  -3   1  322.87   15.60
   5   3  -1  231.18   11.80
   5   3  -1  213.08   11.80
  -5  -3   1  212.58   11.70
  -5  -3   1  239.38   12.30
   4   3  -1  751.52   36.40
   4   3  -1  758.32   36.40
  -4  -3   1  759.12   36.40
   3   3  -1 1614.64   78.09
   3   3  -1 1598.44   78.19
   3   3  -1 1650.93   78.19
   3   3  -1 1662.03   78.09
  -3  -3   1 1710.03   77.69
  -3  -3   1 1650.33   78.09
  -3  -3   1 1648.94   78.19
   2   3  -1    6.20    1.30
   2   3  -1    1.90    1.40
   2   3  -1    5.00    1.50
   2   3  -1    7.90    0.80
   2   3  -1    7.60    1.40
  -2  -3   1    7.00    1.40
  -2  -3   1    6.80    0.70
  -2  -3   1    5.00    0.70
  -2  -3   1    9.20    0.90
  -2  -3   1    6.50    0.80
   1   3  -1  807.62   38.80
   1   3  -1  810.02   39.00
   1   3  -1  809.32   38.80
   1   3  -1  856.01   38.90
   1   3  -1  865.61   38.80
   1   3  -1  790.22   38.90
  -1  -3   1  742.53   38.80
  -1  -3   1  831.32   38.90
  -1  -3   1  831.62   38.80
  -1  -3   1  769.92   39.50
  -1  -3   1  852.61   38.90
  -1  -3   1  801.52   38.70
  -1  -3   1  866.81   38.80
   0   3  -1   62.69    3.50
   0   3  -1   58.89    3.40
   0   3  -1   63.29    3.60
   0   3  -1   65.89    3.20
   0   3  -1   60.99    3.30
   0   3  -1   57.09    3.40
   0   3  -1   62.89    3.20
   0  -3   1   65.49    3.50
   0  -3   1   58.49    3.70
   0  -3   1   63.99    3.60
   0  -3   1   61.49    3.40
   0  -3   1   55.79    4.60
   0  -3   1   64.29    3.50
   0  -3   1   60.19    3.40
   0  -3   1   66.09    3.40
   0  -3   1   60.39    3.70
  -1   3  -1   16.50    1.70
  -1   3  -1   13.90    1.30
  -1   3  -1   15.40    1.60
  -1   3  -1   21.40    1.80
  -1   3  -1   17.10    1.70
  -1   3  -1   15.80    1.40
   1  -3   1   15.90    1.40
   1  -3   1   19.70    1.70
   1  -3   1   20.00    1.70
   1  -3   1   15.20    2.10
   1  -3   1   19.90    1.70
   1  -3   1   19.60    1.50
   1  -3   1   16.30    1.70
   1  -3   1   15.70    1.80
   1  -3   1   16.30    2.40
  -2   3  -1  430.46   21.00
  -2   3  -1  432.86   21.80
  -2   3  -1  446.16   21.50
  -2   3  -1  423.46   21.20
  -2   3  -1  452.15   21.50
  -2   3  -1  435.26   21.60
  -2   3  -1  466.75   21.50
  -2   3  -1  458.95   21.50
   2  -3   1  458.65   21.70
   2  -3   1  486.95   21.60
   2  -3   1  401.06   21.80
   2  -3   1  428.86   22.00
  -3   3  -1  106.89    6.30
  -3   3  -1  112.09    6.90
  -3   3  -1  110.69    6.30
  -3   3  -1  109.19    6.30
  -3   3  -1   99.89    6.00
   3  -3   1  115.29    6.50
   3  -3   1  114.19    6.30
   3  -3   1  104.49    6.80
   3  -3   1  115.89    6.50
  -4   3  -1   60.89    5.40
  -4   3  -1   67.59    5.00
  -4   3  -1   62.69    4.10
  -4   3  -1   62.99    4.80
  -4   3  -1   61.49    4.20
  -4   3  -1   64.19    4.80
   4  -3   1   67.89    4.70
   4  -3   1   69.39    4.70
   4  -3   1   62.69    4.40
   4  -3   1   65.39    5.00
  -5   3  -1   82.79    5.70
  -5   3  -1   73.69    6.20
  -5   3  -1   82.89    5.70
  -5   3  -1   82.49    5.90
  -5   3  -1   69.09    4.60
   5  -3   1   75.69    5.40
   5  -3   1   78.99    5.50
   5  -3   1   71.29    5.30
   5  -3   1   69.19    5.80
  -6   3  -1   99.49    7.80
  -6   3  -1  105.89    7.20
  -6   3  -1   95.79    7.30
  -6   3  -1  100.59    7.80
  -6   3  -1  110.39    6.50
  -6   3  -1  100.19    5.80
   6  -3   1  101.69    7.40
   6  -3   1  104.69    7.30
   6  -3   1  104.79    7.00
  -7   3  -1   45.00    5.40
  -7   3  -1   50.29    5.90
  -7   3  -1   51.69    5.30
  -7   3  -1   51.89    4.00
  -7   3  -1   48.80    5.30
  -7   3  -1   50.29    4.60
   7  -3   1   47.20    5.20
   7  -3   1   63.39    5.10
   7  -3   1   58.09    5.80
   7  -3   1   62.79    5.60
  -8   3  -1    2.20    4.70
  -8   3  -1   -0.60    4.00
  -8   3  -1   -0.20    2.10
  -8   3  -1    1.70    4.30
   8  -3   1   -6.30    3.90
   8  -3   1   -1.50    3.50
   8  -3   1   -0.60    3.70
   8  -3   1    0.70    1.80
  -9   3  -1   57.99    7.80
  -9   3  -1   49.90    6.90
  -9   3  -1   55.69    6.50
  -9   3  -1   61.09    4.50
   9  -3   1   57.29    6.90
   9  -3   1   66.39    6.70
   9  -3   1   63.39    6.80
 -10   3  -1   29.00    7.20
 -10   3  -1   27.60    6.20
 -10   3  -1   29.40    7.80
  10  -3   1   26.60    5.90
  10  -3   1   27.10    5.80
  10  -3   1   16.60    6.00
 -11   3  -1    2.70    6.20
 -11   3  -1   -0.50    7.50
 -11   3  -1  -15.60    7.60
  11  -3   1    6.10    5.30
  11  -3   1   -3.40    6.00
  11  -3   1    8.90    6.20
 -12   3  -1   32.00   10.30
 -12   3  -1   33.00    9.40
  12  -3   1   27.30    6.30
  12  -3   1   31.70    7.70
 -13   3  -1    2.20    9.70
  13  -3   1    0.00    5.60
  13  -3   1  -11.40    7.20
  12   2  -1    9.50    4.10
  12   2  -1    2.10    5.60
 -12  -2   1   -4.20    6.70
  11   2  -1   18.20    4.00
  11   2  -1    7.00    4.90
  11   2  -1    7.40    2.80
 -11  -2   1   16.90    6.10
  10   2  -1    2.70    4.50
  10   2  -1    2.80    3.10
  10   2  -1   10.30    2.50
 -10  -2   1    1.70    4.60
   9   2  -1    2.40    2.10
   9   2  -1    3.20    2.60
   9   2  -1    7.50    4.10
  -9  -2   1   -2.30    3.60
  -9  -2   1   -8.60    3.10
   8   2  -1  163.38   10.30
   8   2  -1  170.68    8.40
   8   2  -1  180.48    9.30
   8   2  -1  169.18    8.60
  -8  -2   1  150.88    8.30
  -8  -2   1  185.98   10.10
  -8  -2   1  139.89    9.60
  -8  -2   1  176.98    9.50
   7   2  -1  143.49    8.00
   7   2  -1  141.19    7.50
   7   2  -1  143.69    9.20
   7   2  -1  141.29    7.30
  -7  -2   1  168.58    9.10
  -7  -2   1  169.18    7.90
  -7  -2   1  129.89    7.30
   6   2  -1    2.00    1.20
   6   2  -1   -1.60    2.90
   6   2  -1    0.70    1.50
  -6  -2   1    2.70    1.00
  -6  -2   1    5.60    2.60
  -6  -2   1    0.00    0.90
   5   2  -1  702.33   34.80
   5   2  -1  746.33   35.30
   5   2  -1  720.93   34.70
   5   2  -1  683.73   35.40
  -5  -2   1  811.52   35.60
  -5  -2   1  701.83   34.60
  -5  -2   1  731.73   35.40
  -5  -2   1  773.02   34.70
   4   2  -1   29.40    2.00
   4   2  -1   27.40    2.70
   4   2  -1   28.00    1.80
   4   2  -1   35.80    3.30
  -4  -2   1   30.60    2.70
  -4  -2   1   35.90    3.20
  -4  -2   1   33.40    1.90
  -4  -2   1   34.40    2.70
   3   2  -1 2529.75  117.49
   3   2  -1 2411.86  117.59
   3   2  -1 2504.55  117.49
  -3  -2   1 2473.25  117.59
  -3  -2   1 2491.65  117.39
  -3  -2   1 2505.85  117.09
   2   2  -1  311.47   15.00
   2   2  -1  301.17   14.70
   2   2  -1  307.67   15.10
   2   2  -1  312.67   15.10
   2   2  -1  305.37   15.10
  -2  -2   1  318.17   15.10
  -2  -2   1  315.67   14.80
  -2  -2   1  313.27   15.00
   1   2  -1   41.10    2.70
   1   2  -1   44.10    2.90
   1   2  -1   47.10    2.60
   1   2  -1   46.30    3.00
   1   2  -1   51.29    2.60
   1   2  -1   54.89    2.70
   1   2  -1   51.49    2.80
  -1  -2   1   54.09    2.70
  -1  -2   1   51.79    2.90
  -1  -2   1   58.19    2.60
  -1  -2   1   53.79    2.90
  -1  -2   1   50.89    2.70
  -1  -2   1   50.09    2.60
  -1  -2   1   52.29    2.60
   0   2  -1 5485.15  256.17
   0   2  -1 5165.98  256.27
   0   2  -1 5529.85  256.27
   0   2  -1 5384.36  256.37
   0   2  -1 5668.13  256.57
   0   2  -1 5351.26  256.67
   0   2  -1 4659.23  256.27
   0   2  -1 5827.42  256.57
   0  -2   1 5603.24  256.67
   0  -2   1 5460.65  256.77
   0  -2   1 5305.97  256.77
   0  -2   1 5174.18  256.17
   0  -2   1 5442.36  256.27
   0  -2   1 5700.23  256.67
   0  -2   1 5322.37  256.57
   0  -2   1 5742.63  256.57
  -1   2  -1  107.19    5.30
  -1   2  -1   98.09    5.50
  -1   2  -1   94.19    5.00
  -1   2  -1   98.79    5.40
  -1   2  -1  105.39    5.20
  -1   2  -1  108.59    5.40
  -1   2  -1   94.19    5.30
  -1   2  -1  103.99    5.30
   1  -2   1  105.49    5.10
   1  -2   1   97.69    5.40
   1  -2   1   99.99    5.50
   1  -2   1  104.79    5.40
   1  -2   1   96.29    5.20
   1  -2   1   92.19    5.70
   1  -2   1  103.89    5.20
   1  -2   1   96.29    5.70
   1  -2   1  100.09    5.20
  -2   2  -1 3275.17  149.19
  -2   2  -1 3075.69  149.29
  -2   2  -1 3136.89  150.88
  -2   2  -1 3278.57  149.59
  -2   2  -1 3420.76  149.29
  -2   2  -1 3289.77  149.19
  -2   2  -1 2878.41  149.09
   2  -2   1 3007.40  149.59
   2  -2   1 3118.29  149.39
   2  -2   1 3110.89  150.58
   2  -2   1 3171.48  149.39
   2  -2   1 3068.79  149.09
   2  -2   1 3261.17  150.48
   2  -2   1 3303.57  149.79
   2  -2   1 3027.90  149.39
  -3   2  -1   37.00    3.50
  -3   2  -1   31.40    2.30
  -3   2  -1   37.80    2.90
  -3   2  -1   35.50    2.80
   3  -2   1   21.20    1.80
   3  -2   1   23.60    2.10
   3  -2   1   22.50    2.30
   3  -2   1   28.40    2.70
   3  -2   1   27.80    2.70
   3  -2   1   23.20    2.50
   3  -2   1   17.20    1.80
  -4   2  -1 1797.72   84.19
  -4   2  -1 1732.23   84.19
  -4   2  -1 1765.92   84.49
  -4   2  -1 1774.02   84.59
  -4   2  -1 1823.32   84.39
  -4   2  -1 1752.62   83.89
   4  -2   1 1781.62   84.29
   4  -2   1 1691.13   84.29
   4  -2   1 1808.12   84.19
   4  -2   1 1834.42   84.49
  -5   2  -1 2403.76  110.09
  -5   2  -1 2207.48  109.79
  -5   2  -1 2344.47  109.49
  -5   2  -1 2173.28  110.29
  -5   2  -1 2355.86  110.19
  -5   2  -1 2319.87  109.89
   5  -2   1 2316.37  109.99
   5  -2   1 2309.17  110.29
   5  -2   1 2440.96  109.89
  -6   2  -1   49.10    5.60
  -6   2  -1   43.80    3.90
  -6   2  -1   45.10    3.40
  -6   2  -1   47.40    4.60
  -6   2  -1   53.49    4.40
  -6   2  -1   45.00    5.00
   6  -2   1   52.49    4.30
   6  -2   1   48.00    4.20
   6  -2   1   53.99    4.80
   6  -2   1   53.09    4.50
  -7   2  -1 1061.89   56.19
  -7   2  -1 1176.78   55.99
  -7   2  -1 1221.08   55.99
  -7   2  -1 1166.58   54.79
  -7   2  -1 1175.18   55.59
  -7   2  -1 1052.89   55.29
   7  -2   1 1223.68   55.29
   7  -2   1 1195.78   55.59
   7  -2   1 1155.28   55.69
   7  -2   1 1098.09   55.99
   7  -2   1 1171.18   54.89
  -8   2  -1   13.60    4.10
  -8   2  -1   11.70    3.80
  -8   2  -1   11.90    4.60
  -8   2  -1   20.70    4.80
  -8   2  -1   13.00    2.10
   8  -2   1   12.20    3.60
   8  -2   1   12.40    3.90
   8  -2   1    5.60    3.90
   8  -2   1   12.30    2.00
  -9   2  -1  176.58    8.80
  -9   2  -1  180.78   12.70
  -9   2  -1  155.08   11.20
  -9   2  -1  166.08   12.80
   9  -2   1  183.28   11.20
   9  -2   1  171.58   11.20
   9  -2   1  165.78   11.70
 -10   2  -1  140.39   11.20
 -10   2  -1  156.98   13.80
 -10   2  -1  183.78   13.50
  10  -2   1  156.28   10.90
  10  -2   1  154.98   11.30
  10  -2   1  156.48   12.20
 -11   2  -1    5.20    7.30
 -11   2  -1    8.20    7.00
 -11   2  -1    9.00    5.50
  11  -2   1    1.50    5.50
  11  -2   1    9.10    4.50
  11  -2   1   12.40    5.70
 -12   2  -1   41.70    9.30
 -12   2  -1   21.10    9.10
  12  -2   1   39.60    8.70
  12  -2   1   26.40    7.00
  12  -2   1   38.70    6.20
 -13   2  -1    6.30    9.30
  13  -2   1   -4.20    6.40
  13   1  -1    2.00    6.00
  13   1  -1    6.40    4.80
  12   1  -1   65.09    7.30
  12   1  -1   62.49    6.60
  12   1  -1   60.29    5.40
 -12  -1   1   47.60    8.60
  11   1  -1    1.90    4.90
  11   1  -1    8.20    4.00
  11   1  -1    4.00    3.30
 -11  -1   1    1.40    6.10
  10   1  -1   41.00    5.70
  10   1  -1   61.69    5.40
  10   1  -1   63.69    4.70
 -10  -1   1   46.90    6.30
   9   1  -1  141.49    8.20
   9   1  -1  123.09    6.60
   9   1  -1  122.39    7.20
  -9  -1   1  121.89    9.30
  -9  -1   1   86.09    8.60
  -9  -1   1  114.89    7.10
   8   1  -1   71.49    4.40
   8   1  -1   61.19    4.10
   8   1  -1   84.89    5.70
   8   1  -1   68.69    4.90
   8   1  -1   79.29    4.20
  -8  -1   1   69.49    4.70
  -8  -1   1   69.89    6.60
  -8  -1   1   55.49    5.50
   7   1  -1  628.14   30.00
   7   1  -1  567.84   29.70
   7   1  -1  654.83   30.40
   7   1  -1  632.24   29.90
   7   1  -1  644.84   29.80
  -7  -1   1  635.54   30.40
  -7  -1   1  615.04   30.00
   6   1  -1    3.80    1.50
   6   1  -1    3.40    1.70
   6   1  -1    5.90    1.10
   6   1  -1    3.90    1.20
   6   1  -1    4.00    1.10
  -6  -1   1    7.30    2.40
  -6  -1   1    2.00    1.50
  -6  -1   1    3.00    1.70
  -6  -1   1    1.10    1.90
   5   1  -1 1282.87   59.49
   5   1  -1 1223.58   59.49
   5   1  -1 1231.98   59.59
   5   1  -1 1280.27   59.79
   5   1  -1 1250.27   59.39
   5   1  -1 1240.38   59.39
  -5  -1   1 1324.47   59.99
  -5  -1   1 1245.58   59.99
  -5  -1   1 1242.18   59.39
  -5  -1   1 1214.48   59.59
  -5  -1   1 1248.78   59.49
  -5  -1   1 1304.87   59.49
   4   1  -1 1075.29   50.19
   4   1  -1 1061.39   50.19
   4   1  -1 1069.29   50.19
   4   1  -1 1022.00   50.29
   4   1  -1 1063.49   50.59
   4   1  -1 1048.50   50.09
  -4  -1   1 1050.69   50.39
  -4  -1   1 1042.10   50.19
  -4  -1   1 1138.99   50.79
  -4  -1   1 1093.69   50.29
  -4  -1   1 1063.99   50.59
  -4  -1   1 1022.20   50.09
   3   1  -1  136.49    6.50
   3   1  -1  129.39    6.40
   3   1  -1  135.99    6.90
   3   1  -1  134.09    6.40
   3   1  -1  132.29    6.40
   3   1  -1  126.19    6.50
   3   1  -1  127.49    6.50
  -3  -1   1  135.69    6.40
  -3  -1   1  137.59    6.50
  -3  -1   1  131.99    6.50
  -3  -1   1  128.89    7.00
  -3  -1   1  137.39    6.90
  -3  -1   1  128.69    6.70
  -3  -1   1  139.49    7.20
   2   1  -1  466.45   22.20
   2   1  -1  469.35   22.20
   2   1  -1  476.35   22.20
   2   1  -1  467.75   22.50
   2   1  -1  476.35   22.10
  -2  -1   1  488.55   22.20
  -2  -1   1  469.75   22.50
  -2  -1   1  446.96   22.60
  -2  -1   1  455.15   22.30
  -2  -1   1  460.75   22.20
  -2  -1   1  479.85   22.20
   1   1  -1    1.60    0.40
   1   1  -1    0.90    0.70
   1   1  -1    1.40    0.50
   1   1  -1    1.40    0.60
   1   1  -1    2.00    0.80
  -1  -1   1    2.20    0.50
  -1  -1   1    0.80    0.50
  -1  -1   1    2.30    0.40
  -1  -1   1    2.40    0.50
  -1  -1   1    1.60    0.70
   0   1  -1 2564.64  113.59
   0   1  -1 2172.78  113.19
   0   1  -1 2320.97  113.39
   0   1  -1 2195.98  113.39
   0   1  -1 2115.89  113.19
   0  -1   1 2635.94  113.09
   0  -1   1 2455.25  113.29
   0  -1   1 2378.16  112.89
   0  -1   1 2638.14  113.39
   0  -1   1 2379.76  112.79
   0  -1   1 2239.38  113.29
   0  -1   1 2688.63  113.69
   0  -1   1 2275.77  113.19
  -1   1  -1  101.79    5.10
  -1   1  -1   96.09    5.20
  -1   1  -1   99.09    5.00
  -1   1  -1   95.49    5.30
  -1   1  -1  102.39    5.20
   1  -1   1   87.59    5.20
   1  -1   1  102.19    5.10
   1  -1   1  104.29    5.20
   1  -1   1  107.09    5.10
   1  -1   1  104.19    5.20
   1  -1   1   95.39    5.30
  -2   1  -1    5.80    1.00
  -2   1  -1    5.60    1.10
  -2   1  -1    9.20    1.20
  -2   1  -1    7.10    0.90
  -2   1  -1    4.90    1.30
  -2   1  -1    6.50    1.10
  -2   1  -1    6.80    0.90
  -2   1  -1    6.80    1.00
   2  -1   1    7.20    0.90
   2  -1   1    5.20    1.00
   2  -1   1    6.70    1.10
   2  -1   1    6.60    1.30
   2  -1   1    6.80    1.20
   2  -1   1    6.80    1.00
   2  -1   1    6.30    1.10
   2  -1   1    7.90    0.90
  -3   1  -1  140.79    6.70
  -3   1  -1  119.79    6.30
  -3   1  -1  132.09    6.50
  -3   1  -1  119.99    6.20
  -3   1  -1  124.79    6.80
  -3   1  -1  117.09    6.80
  -3   1  -1  121.39    6.50
  -3   1  -1  134.69    6.40
   3  -1   1  129.79    6.70
   3  -1   1  119.49    6.30
   3  -1   1  114.89    6.70
   3  -1   1  126.69    6.50
   3  -1   1  116.39    6.40
   3  -1   1  128.19    6.60
  -4   1  -1   54.19    3.60
  -4   1  -1   55.79    4.20
  -4   1  -1   53.69    3.40
  -4   1  -1   54.19    2.90
  -4   1  -1   52.19    3.10
  -4   1  -1   60.09    4.20
  -4   1  -1   64.49    4.00
  -4   1  -1   60.99    3.80
   4  -1   1   56.09    3.80
   4  -1   1   55.69    3.30
   4  -1   1   56.09    3.60
   4  -1   1   54.49    3.20
   4  -1   1   55.69    4.10
   4  -1   1   59.79    4.00
   4  -1   1   59.69    3.80
  -5   1  -1    7.50    2.10
  -5   1  -1   11.60    2.40
  -5   1  -1    8.30    1.50
  -5   1  -1   10.50    2.10
  -5   1  -1   10.70    1.10
  -5   1  -1    9.30    2.20
   5  -1   1   10.70    1.30
   5  -1   1   12.70    2.10
   5  -1   1    7.70    1.80
   5  -1   1    9.00    1.40
   5  -1   1    9.70    2.00
   5  -1   1   10.80    1.80
  -6   1  -1   35.70    4.00
  -6   1  -1   40.90    3.70
  -6   1  -1   32.20    3.50
  -6   1  -1   42.20    3.80
  -6   1  -1   46.70    3.80
  -6   1  -1   41.50    2.70
   6  -1   1   45.10    3.60
   6  -1   1   46.70    4.30
   6  -1   1   43.00    2.90
   6  -1   1   40.80    3.10
   6  -1   1   48.70    3.70
  -7   1  -1  114.49    7.80
  -7   1  -1   98.89    7.80
  -7   1  -1  110.39    5.90
  -7   1  -1  123.69    7.40
  -7   1  -1  123.39    7.90
   7  -1   1  112.99    7.50
   7  -1   1  116.09    6.10
   7  -1   1  107.49    7.20
   7  -1   1  118.19    7.10
  -8   1  -1  314.07   19.30
  -8   1  -1  367.16   17.40
  -8   1  -1  376.86   19.30
  -8   1  -1  377.36   19.40
  -8   1  -1  342.87   18.50
   8  -1   1  386.86   18.60
   8  -1   1  346.27   19.00
   8  -1   1  383.06   18.70
  -9   1  -1   47.90    6.00
  -9   1  -1   49.70    6.30
  -9   1  -1   50.89    5.30
   9  -1   1   56.29    5.40
   9  -1   1   51.29    5.00
   9  -1   1   42.60    5.10
 -10   1  -1  164.18   12.90
 -10   1  -1  178.38   13.20
 -10   1  -1  159.58   10.70
  10  -1   1  172.18   10.80
  10  -1   1  163.08   11.80
  10  -1   1  146.99   10.50
 -11   1  -1   55.39    8.10
 -11   1  -1   51.69    7.90
 -11   1  -1   38.70    6.40
  11  -1   1   54.99    7.30
  11  -1   1   56.19    5.80
  11  -1   1   59.19    6.60
 -12   1  -1    3.50    7.10
 -12   1  -1   -5.10    7.80
  12  -1   1    1.60    5.30
  12  -1   1    4.00    4.10
  12  -1   1   -4.50    5.70
 -13   1  -1   25.20    9.70
  13  -1   1   16.00    6.30
  13  -1   1   20.60    7.50
  13  -1   1   23.40    5.80
  13   0  -1   -0.80    5.80
  13   0  -1    3.50    4.50
  13   0  -1    8.90    5.30
 -13   0   1   10.50    8.70
  12   0  -1    5.80    4.80
  12   0  -1    2.80    4.20
  12   0  -1   -0.30    5.40
 -12   0   1    8.00    7.50
  11   0  -1    4.90    3.80
  11   0  -1    6.70    4.40
 -11   0   1    5.00    6.50
  10   0  -1    0.70    2.50
  10   0  -1    3.20    3.30
  10   0  -1    5.50    3.70
 -10   0   1   -5.10    5.30
   9   0  -1   64.19    4.80
   9   0  -1   61.49    5.30
   9   0  -1   57.39    4.90
  -9   0   1   41.20    5.50
  -9   0   1   48.70    5.80
  -9   0   1   60.29    4.70
   8   0  -1  102.09    6.00
   8   0  -1   89.09    5.90
   8   0  -1   81.79    5.10
   8   0  -1  102.69    6.90
  -8   0   1   94.79    6.10
  -8   0   1   78.59    7.10
  -8   0   1   98.79    7.80
   7   0  -1  943.21   47.60
   7   0  -1 1014.50   47.90
   7   0  -1 1016.80   47.90
   7   0  -1 1057.89   48.30
  -7   0   1  961.50   48.60
  -7   0   1  961.90   48.10
  -7   0   1 1077.49   48.40
  -7   0   1  989.80   47.90
   6   0  -1  976.70   47.90
   6   0  -1  938.41   47.70
   6   0  -1 1052.29   48.20
   6   0  -1 1014.50   47.70
   6   0  -1 1009.30   48.00
  -6   0   1 1007.40   47.80
  -6   0   1 1048.10   48.00
  -6   0   1 1029.30   48.20
  -6   0   1  954.40   48.40
  -6   0   1 1037.20   48.30
   5   0  -1  147.29    7.20
   5   0  -1  143.39    7.80
   5   0  -1  144.69    7.50
   5   0  -1  139.09    7.70
   5   0  -1  139.09    7.20
   5   0  -1  154.28    7.60
  -5   0   1  142.29    7.70
  -5   0   1  152.38    7.40
  -5   0   1  138.49    7.90
  -5   0   1  144.99    7.90
  -5   0   1  140.89    7.40
  -5   0   1  155.78    7.40
  -5   0   1  143.09    7.50
   4   0  -1  759.22   35.90
   4   0  -1  764.62   35.90
   4   0  -1  781.02   36.10
   4   0  -1  722.13   36.20
   4   0  -1  749.73   36.00
   4   0  -1  733.13   36.10
   4   0  -1  788.22   36.20
  -4   0   1  764.92   36.00
  -4   0   1  747.43   35.90
  -4   0   1  742.83   36.20
  -4   0   1  738.63   36.00
  -4   0   1  829.02   36.00
  -4   0   1  767.32   36.10
  -4   0   1  745.13   36.00
  -4   0   1  723.83   36.10
  -4   0   1  758.72   36.00
   3   0  -1  610.94   28.10
   3   0  -1  580.54   28.20
   3   0  -1  603.84   28.30
   3   0  -1  575.64   28.20
   3   0  -1  594.64   28.10
   3   0  -1  579.04   28.10
   3   0  -1  578.44   28.40
  -3   0   1  610.54   28.20
  -3   0   1  595.74   28.20
  -3   0   1  588.04   28.10
  -3   0   1  569.54   28.10
  -3   0   1  605.44   28.40
  -3   0   1  596.14   28.20
  -3   0   1  594.34   28.20
  -3   0   1  613.34   28.10
  -3   0   1  579.54   28.10
  -3   0   1  590.34   28.30
  -3   0   1  579.94   28.20
   2   0  -1 5605.74  268.77
   2   0  -1 5503.75  268.97
   2   0  -1 5462.05  268.57
   2   0  -1 5541.25  268.77
   2   0  -1 5709.53  268.57
   2   0  -1 6036.60  268.97
   2   0  -1 5527.35  268.37
   2   0  -1 5400.16  269.17
  -2   0   1 5862.51  268.47
  -2   0   1 5842.82  269.17
  -2   0   1 5896.61  268.77
  -2   0   1 5633.24  268.67
  -2   0   1 5696.83  268.47
  -2   0   1 5718.83  268.57
  -2   0   1 5625.14  269.47
  -2   0   1 5961.50  268.67
  -2   0   1 5658.13  268.67
   1   0  -1  946.71   50.59
   1   0  -1  952.60   50.79
   1   0  -1 1138.59   50.59
   1   0  -1  949.90   50.79
   1   0  -1 1075.29   50.49
   1   0  -1 1081.09   50.69
   1   0  -1 1020.70   50.69
  -1   0   1 1125.79   50.49
  -1   0   1 1099.39   50.69
  -1   0   1 1102.59   50.69
  -1   0   1 1146.09   50.59
  -1   0   1 1063.79   50.69
  -1   0   1 1121.69   50.59
  -1   0   1 1095.79   50.59
  -1   0   1 1141.99   50.49
  -1   0  -1   28.80    1.90
  -1   0  -1   30.20    1.90
   1   0   1   25.00    1.70
   1   0   1   33.50    2.10
  -2   0  -1  236.58   12.20
  -2   0  -1  245.38   12.10
  -2   0  -1  242.98   12.20
  -2   0  -1  224.48   12.00
  -2   0  -1  243.08   12.00
  -2   0  -1  252.57   11.90
  -2   0  -1  229.48   12.00
   2   0   1  243.98   11.80
   2   0   1  243.88   11.90
   2   0   1  227.08   12.00
   2   0   1  221.68   12.10
   2   0   1  225.98   12.00
   2   0   1  257.27   12.00
   2   0   1  240.88   11.90
  -3   0  -1 2814.02  128.59
  -3   0  -1 2711.73  128.49
  -3   0  -1 2765.02  128.49
  -3   0  -1 2916.11  128.49
  -3   0  -1 2672.83  128.69
  -3   0  -1 2686.63  128.49
  -3   0  -1 2774.92  128.89
  -3   0  -1 2643.74  128.59
   3   0   1 2842.62  129.39
   3   0   1 2655.03  128.79
   3   0   1 2714.13  128.49
   3   0   1 2855.31  129.09
   3   0   1 2638.04  128.49
   3   0   1 2600.54  128.59
   3   0   1 2805.52  128.79
   3   0   1 2620.74  128.59
   3   0   1 2592.24  129.29
  -4   0  -1  159.58    8.40
  -4   0  -1  158.68    8.10
  -4   0  -1  159.88    8.50
  -4   0  -1  157.48    8.80
  -4   0  -1  159.78    8.00
  -4   0  -1  162.98    8.20
  -4   0  -1  173.48    8.50
   4   0   1  171.38    8.30
   4   0   1  164.38    8.10
   4   0   1  169.38    8.20
   4   0   1  161.08    8.20
   4   0   1  165.18    8.60
  -5   0  -1 1753.82   83.29
  -5   0  -1 1800.92   83.49
  -5   0  -1 1700.63   83.19
  -5   0  -1 1749.32   83.39
  -5   0  -1 1742.53   82.99
  -5   0  -1 1844.92   83.49
  -5   0  -1 1753.92   83.79
   5   0   1 1738.73   83.59
   5   0   1 1651.03   83.19
   5   0   1 1745.03   83.29
   5   0   1 1866.91   83.29
  -6   0  -1  479.15   23.60
  -6   0  -1  480.05   23.00
  -6   0  -1  471.05   23.30
  -6   0  -1  476.85   24.00
  -6   0  -1  478.35   23.60
  -6   0  -1  492.15   23.70
   6   0   1  478.85   23.40
   6   0   1  509.45   23.40
   6   0   1  463.95   23.70
   6   0   1  470.35   23.00
  -7   0  -1    0.70    2.40
  -7   0  -1   -1.70    2.70
  -7   0  -1   -2.50    2.50
  -7   0  -1    0.00    2.70
  -7   0  -1    5.80    1.50
   7   0   1    0.90    1.50
   7   0   1    2.50    2.30
   7   0   1    2.80    2.10
   7   0   1    1.80    2.50
  -8   0  -1  167.88   10.60
  -8   0  -1  163.78   10.70
  -8   0  -1  183.98   10.60
  -8   0  -1  174.48    9.80
   8   0   1  163.68   10.30
   8   0   1  181.88    9.80
   8   0   1  183.18    9.90
  -9   0  -1   15.30    3.60
  -9   0  -1   14.00    4.10
  -9   0  -1    5.70    3.90
  -9   0  -1   12.70    4.30
   9   0   1   14.20    3.60
   9   0   1   19.60    3.20
   9   0   1   17.90    3.70
 -10   0  -1   92.99    8.40
 -10   0  -1   94.19    7.70
 -10   0  -1  132.69   10.40
  10   0   1   91.29    8.70
  10   0   1  104.99    8.00
  10   0   1  101.99    7.40
 -11   0  -1   28.30    6.20
 -11   0  -1   27.40    6.90
  11   0   1   41.40    5.30
  11   0   1   30.30    4.10
  11   0   1   29.20    5.70
  11   0   1   19.20    4.90
 -12   0  -1   -3.90    7.30
 -12   0  -1    0.00    6.10
  12   0   1    1.50    4.90
  12   0   1   -1.30    4.60
  12   0   1   -4.40    5.10
 -13   0  -1    2.70    8.90
  13   0   1   -4.30    5.60
  13   0   1    2.80    5.30
  13   0   1   -1.40    5.10
  13  -1  -1   18.20    6.30
  13  -1  -1   18.50    5.60
  13  -1  -1   22.20    6.20
 -13   1   1   10.10    9.20
  12  -1  -1   28.90    5.50
  12  -1  -1   34.10    6.40
 -12   1   1   26.70    8.30
  11  -1  -1  111.79   10.30
  11  -1  -1   89.49    7.90
  11  -1  -1  115.59    8.70
 -11   1   1  101.29    9.90
  10  -1  -1    7.30    3.20
  10  -1  -1    5.80    3.80
  10  -1  -1    6.00    4.00
 -10   1   1   -1.90    5.70
 -10   1   1    3.20    3.60
   9  -1  -1   91.59    7.20
   9  -1  -1  106.09    8.30
   9  -1  -1  107.99    7.40
  -9   1   1  100.29    7.40
  -9   1   1  108.39    9.90
   8  -1  -1  245.48   13.70
   8  -1  -1  261.67   13.20
   8  -1  -1  251.97   13.10
   8  -1  -1  243.78   12.80
  -8   1   1  237.78   14.10
  -8   1   1  250.67   13.10
  -8   1   1  239.88   14.40
   7  -1  -1  100.79    6.10
   7  -1  -1   99.69    6.60
   7  -1  -1   89.19    5.70
   7  -1  -1   81.59    5.90
  -7   1   1   91.09    6.10
  -7   1   1   91.59    7.40
  -7   1   1   94.09    6.70
  -7   1   1   92.29    6.80
  -7   1   1   82.99    5.10
   6  -1  -1  400.46   18.90
   6  -1  -1  389.06   19.60
   6  -1  -1  395.66   19.30
   6  -1  -1  397.46   19.40
   6  -1  -1  374.76   19.20
  -6   1   1  395.76   19.80
  -6   1   1  392.46   19.80
  -6   1   1  399.76   19.30
  -6   1   1  387.46   19.60
  -6   1   1  382.56   18.90
   5  -1  -1   19.70    2.30
   5  -1  -1   19.30    2.20
   5  -1  -1   17.80    2.10
   5  -1  -1   17.10    2.10
  -5   1   1   21.70    2.40
  -5   1   1   18.00    2.60
  -5   1   1   20.80    2.20
  -5   1   1   17.00    1.50
  -5   1   1   18.70    2.10
  -5   1   1   16.90    1.80
  -5   1   1   19.70    2.40
   4  -1  -1  130.79    6.90
   4  -1  -1  137.39    6.80
   4  -1  -1  138.59    7.10
   4  -1  -1  138.59    6.80
   4  -1  -1  129.09    7.00
   4  -1  -1  126.29    7.00
   4  -1  -1  130.09    6.70
   4  -1  -1  125.19    6.70
  -4   1   1  135.79    7.00
  -4   1   1  132.29    7.10
  -4   1   1  132.69    7.20
  -4   1   1  127.49    6.90
  -4   1   1  142.49    6.90
  -4   1   1  135.09    6.90
  -4   1   1  139.19    6.90
  -4   1   1  126.59    7.30
   3  -1  -1    5.90    1.10
   3  -1  -1    5.80    1.20
   3  -1  -1    4.00    1.10
   3  -1  -1    8.10    1.10
   3  -1  -1    6.40    1.00
   3  -1  -1    7.20    1.00
   3  -1  -1    5.20    1.20
   3  -1  -1    8.10    1.10
  -3   1   1    6.50    1.50
  -3   1   1    6.40    1.20
  -3   1   1    6.40    1.00
  -3   1   1    6.00    1.30
  -3   1   1    5.70    1.00
  -3   1   1    3.30    1.10
  -3   1   1    5.80    1.10
  -3   1   1    8.30    1.10
  -3   1   1    6.50    1.10
   2  -1  -1   49.90    2.90
   2  -1  -1   54.29    3.00
   2  -1  -1   47.70    3.10
   2  -1  -1   50.69    3.00
   2  -1  -1   50.19    3.10
   2  -1  -1   49.00    3.00
   2  -1  -1   48.20    3.10
  -2   1   1   55.39    3.00
  -2   1   1   46.90    3.10
  -2   1   1   50.59    3.10
  -2   1   1   51.99    3.30
  -2   1   1   48.30    3.00
  -2   1   1   51.29    2.90
  -2   1   1   49.50    3.00
  -2   1   1   54.39    3.00
   1  -1  -1   11.60    1.20
   1  -1  -1   15.90    1.80
   1  -1  -1   16.00    1.50
   1  -1  -1   15.40    1.30
   1  -1  -1   15.10    1.40
  -1   1   1   12.50    1.30
  -1   1   1   13.00    1.40
  -1   1   1   12.30    1.30
  -1   1   1   14.20    1.40
  -1   1   1   11.80    1.30
  -1   1   1   12.10    1.50
  -1   1   1   12.60    1.30
   0  -1  -1   16.40    1.00
   0  -1  -1   16.80    1.10
  -1  -1  -1   20.80    1.20
  -1  -1  -1   21.50    1.20
  -1  -1  -1   20.70    1.30
  -1  -1  -1   24.90    1.20
  -1  -1  -1   20.20    1.30
  -1  -1  -1   18.00    1.20
  -1  -1  -1   18.20    1.20
  -1  -1  -1   19.70    1.30
   1   1   1   17.50    1.20
   1   1   1   15.10    1.20
   1   1   1   13.70    1.30
  -2  -1  -1 1780.42   87.09
  -2  -1  -1 1708.53   87.19
  -2  -1  -1 1970.20   87.19
  -2  -1  -1 1814.22   87.09
  -2  -1  -1 1925.71   87.39
  -2  -1  -1 1944.71   87.39
  -2  -1  -1 1827.82   87.29
   2   1   1 1627.74   87.09
   2   1   1 1904.21   87.59
   2   1   1 1826.22   87.19
   2   1   1 1886.81   87.29
   2   1   1 1890.21   87.19
   2   1   1 1960.90   87.19
   2   1   1 1775.42   87.09
  -3  -1  -1 1154.48   53.99
  -3  -1  -1 1199.08   53.89
  -3  -1  -1 1138.69   53.79
  -3  -1  -1 1186.28   53.89
  -3  -1  -1 1145.89   53.79
  -3  -1  -1 1164.58   53.89
  -3  -1  -1 1070.49   53.99
  -3  -1  -1 1021.70   53.99
  -3  -1  -1 1034.20   53.89
   3   1   1 1096.69   53.89
   3   1   1 1115.19   53.89
   3   1   1 1128.09   53.89
   3   1   1 1219.58   54.19
   3   1   1 1164.18   53.99
   3   1   1 1112.79   54.09
   3   1   1 1292.97   53.89
  -4  -1  -1 1722.83   85.69
  -4  -1  -1 1733.23   85.79
  -4  -1  -1 1707.23   85.69
  -4  -1  -1 1796.82   85.69
  -4  -1  -1 1815.82   85.79
  -4  -1  -1 1934.11   85.69
  -4  -1  -1 1758.02   85.79
  -4  -1  -1 1742.13   85.69
  -4  -1  -1 1825.02   85.69
   4   1   1 1819.82   85.99
   4   1   1 1808.32   85.79
   4   1   1 1794.22   85.69
   4   1   1 1975.10   85.69
   4   1   1 1849.21   85.69
   4   1   1 1919.81   85.69
  -5  -1  -1  123.79    6.60
  -5  -1  -1  119.19    6.50
  -5  -1  -1  132.59    6.60
  -5  -1  -1  126.69    6.60
  -5  -1  -1  119.29    6.70
  -5  -1  -1  130.29    6.80
  -5  -1  -1  115.89    6.40
   5   1   1  127.29    6.50
   5   1   1  130.39    6.80
   5   1   1  125.79    6.50
   5   1   1  123.79    7.00
   5   1   1  125.79    6.50
   5   1   1  132.09    6.50
  -6  -1  -1  405.06   20.40
  -6  -1  -1  400.56   20.30
  -6  -1  -1  458.75   20.60
  -6  -1  -1  421.56   20.00
  -6  -1  -1  422.06   20.10
   6   1   1  421.36   20.10
   6   1   1  404.86   20.00
   6   1   1  429.26   20.10
   6   1   1  403.96   20.10
   6   1   1  376.96   20.40
  -7  -1  -1  607.04   28.20
  -7  -1  -1  544.85   27.80
  -7  -1  -1  569.04   27.30
  -7  -1  -1  570.24   27.80
  -7  -1  -1  577.24   27.50
   7   1   1  532.45   27.90
   7   1   1  585.44   27.50
   7   1   1  561.84   27.50
   7   1   1  567.34   27.30
  -8  -1  -1   25.60    3.50
  -8  -1  -1   17.00    3.70
  -8  -1  -1   19.50    3.60
  -8  -1  -1   28.70    3.00
   8   1   1   27.50    2.40
   8   1   1   19.20    3.30
   8   1   1   31.60    3.30
   8   1   1   21.20    2.60
   8   1   1   18.70    3.60
  -9  -1  -1  241.38   11.80
  -9  -1  -1  219.48   12.50
  -9  -1  -1  229.58   13.50
  -9  -1  -1  251.27   13.90
  -9  -1  -1  239.78   13.90
   9   1   1  241.78   13.40
   9   1   1  230.48   13.40
   9   1   1  251.67   12.80
   9   1   1  246.28   12.50
 -10  -1  -1   -5.80    4.70
 -10  -1  -1   -2.40    4.00
 -10  -1  -1    2.50    4.30
  10   1   1    2.20    4.00
  10   1   1   -4.40    3.20
  10   1   1   -1.90    3.20
  10   1   1    1.80    2.40
 -11  -1  -1  100.99   11.00
 -11  -1  -1   69.29    7.30
  11   1   1   89.09    7.40
  11   1   1   89.59    7.10
  11   1   1   82.99    7.60
 -12  -1  -1   15.60    7.40
  12   1   1   28.40    4.70
  12   1   1   18.00    5.40
  12   1   1   20.60    5.40
 -13  -1  -1   13.90    8.70
  13   1   1   15.50    5.60
  13   1   1    5.90    4.50
  13   1   1    8.40    5.50
  13  -2  -1   25.30    6.70
  12  -2  -1    0.90    5.50
  12  -2  -1    9.80    5.90
 -12   2   1   -2.30    8.30
  11  -2  -1   17.80    5.20
  11  -2  -1   17.70    4.40
  11  -2  -1   13.00    5.20
 -11   2   1   10.80    7.10
  10  -2  -1   55.19    6.30
  10  -2  -1   54.19    5.70
  10  -2  -1   56.99    6.10
 -10   2   1   55.89    7.70
 -10   2   1   54.19    6.10
   9  -2  -1   12.70    3.60
   9  -2  -1   18.90    4.10
   9  -2  -1   12.90    4.00
  -9   2   1   13.30    4.00
  -9   2   1   13.60    5.40
   8  -2  -1  420.16   21.80
   8  -2  -1  415.66   21.80
   8  -2  -1  458.45   22.40
   8  -2  -1  436.86   21.30
  -8   2   1  418.86   20.80
  -8   2   1  423.76   22.70
  -8   2   1  428.36   21.80
  -8   2   1  438.16   22.80
   7  -2  -1   -1.10    2.70
   7  -2  -1    2.20    2.50
   7  -2  -1    5.00    2.60
   7  -2  -1    4.30    2.00
  -7   2   1    6.00    3.00
  -7   2   1   -0.20    2.70
  -7   2   1    1.60    2.70
  -7   2   1   -2.20    3.60
  -7   2   1    3.70    1.40
   6  -2  -1 1385.16   66.69
   6  -2  -1 1428.56   67.09
   6  -2  -1 1361.36   66.79
   6  -2  -1 1391.66   66.59
  -6   2   1 1430.16   67.19
  -6   2   1 1393.06   66.59
  -6   2   1 1361.96   67.29
  -6   2   1 1347.47   66.99
  -6   2   1 1375.46   66.69
  -6   2   1 1364.36   66.19
  -6   2   1 1565.04   67.79
   5  -2  -1 1264.37   61.89
   5  -2  -1 1223.28   61.59
   5  -2  -1 1304.97   61.69
   5  -2  -1 1360.06   61.59
  -5   2   1 1298.87   61.59
  -5   2   1 1333.37   61.59
  -5   2   1 1321.37   61.99
  -5   2   1 1270.77   61.99
  -5   2   1 1264.97   61.79
   4  -2  -1  822.52   40.50
   4  -2  -1  861.11   40.30
   4  -2  -1  839.02   40.50
   4  -2  -1  814.32   40.70
   4  -2  -1  869.51   40.60
  -4   2   1  856.71   40.70
  -4   2   1  858.31   40.30
  -4   2   1  903.61   40.90
  -4   2   1  857.01   40.50
  -4   2   1  820.52   40.80
  -4   2   1  821.12   40.50
   3  -2  -1 5027.50  234.48
   3  -2  -1 4683.03  235.08
   3  -2  -1 4968.00  235.98
   3  -2  -1 5112.19  234.78
   3  -2  -1 4786.42  236.38
   3  -2  -1 4887.81  234.78
  -3   2   1 4975.10  234.78
  -3   2   1 5105.79  234.58
  -3   2   1 5002.70  235.18
  -3   2   1 5333.57  235.98
  -3   2   1 4884.91  236.28
  -3   2   1 4770.52  235.88
  -3   2   1 5090.79  235.18
   2  -2  -1 1228.48   60.29
   2  -2  -1 1334.77   60.39
   2  -2  -1 1240.88   60.49
   2  -2  -1 1325.97   60.29
   2  -2  -1 1259.97   60.39
  -2   2   1 1189.68   60.39
  -2   2   1 1205.18   60.29
  -2   2   1 1267.97   60.09
  -2   2   1 1331.77   60.39
  -2   2   1 1300.57   60.59
  -2   2   1 1282.07   60.59
  -2   2   1 1270.57   60.39
  -2   2   1 1294.17   60.29
   1  -2  -1 3968.50  185.18
   1  -2  -1 3740.23  185.28
   1  -2  -1 3925.41  184.98
   1  -2  -1 3914.71  184.78
   1  -2  -1 3734.13  185.28
   1  -2  -1 3852.91  185.68
  -1   2   1 4169.28  185.48
  -1   2   1 3900.51  184.38
  -1   2   1 4013.10  185.28
  -1   2   1 3875.71  184.98
  -1   2   1 3946.11  185.68
   0  -2  -1  604.64   28.90
   0  -2  -1  639.24   28.80
   0  -2  -1  619.34   28.90
   0  -2  -1  600.24   28.80
   0  -2  -1  607.24   28.90
   0  -2  -1  588.24   28.80
   0   2   1  592.14   28.80
   0   2   1  580.04   28.80
   0   2   1  623.04   28.90
   0   2   1  642.04   28.80
   0   2   1  578.74   28.90
  -1  -2  -1 3355.66  154.38
  -1  -2  -1 3160.18  154.18
  -1  -2  -1 3505.85  154.48
  -1  -2  -1 3217.18  154.58
  -1  -2  -1 3339.37  154.98
  -1  -2  -1 3350.86  154.48
  -1  -2  -1 3213.58  154.28
   1   2   1 3281.87  154.48
   1   2   1 3075.29  154.28
   1   2   1 3319.57  154.58
   1   2   1 3133.59  154.78
   1   2   1 3226.58  154.28
   1   2   1 3309.27  154.38
   1   2   1 3261.17  154.58
  -2  -2  -1 3939.31  187.18
  -2  -2  -1 3965.30  187.28
  -2  -2  -1 3998.20  187.58
  -2  -2  -1 4072.19  187.08
  -2  -2  -1 3878.71  186.98
  -2  -2  -1 4084.09  187.58
  -2  -2  -1 4082.29  187.18
   2   2   1 4019.40  187.08
   2   2   1 3868.01  187.28
   2   2   1 4208.28  187.18
   2   2   1 3793.12  187.28
   2   2   1 3943.71  187.38
   2   2   1 3757.72  186.98
   2   2   1 3979.50  187.08
   2   2   1 3668.03  187.98
   2   2   1 4167.08  187.98
  -3  -2  -1  136.49    7.10
  -3  -2  -1  141.29    6.80
  -3  -2  -1  135.19    6.70
  -3  -2  -1  137.79    7.10
  -3  -2  -1  122.49    6.80
  -3  -2  -1  131.79    7.10
  -3  -2  -1  135.79    7.10
  -3  -2  -1  145.39    6.80
   3   2   1  140.29    6.70
   3   2   1  136.99    7.10
   3   2   1  151.48    6.80
   3   2   1  142.69    7.20
   3   2   1  142.89    6.70
   3   2   1  139.69    6.80
   3   2   1  142.99    6.70
  -4  -2  -1  761.12   41.10
  -4  -2  -1  779.02   41.10
  -4  -2  -1  826.12   40.90
  -4  -2  -1  911.21   41.20
  -4  -2  -1  885.31   40.90
  -4  -2  -1  903.21   41.20
   4   2   1  956.20   41.20
   4   2   1  883.51   41.30
   4   2   1  873.81   41.00
   4   2   1  872.31   41.40
   4   2   1  873.21   41.00
   4   2   1  893.71   40.90
   4   2   1  833.22   40.90
  -5  -2  -1  241.18   12.10
  -5  -2  -1  251.77   12.10
  -5  -2  -1  221.98   11.80
  -5  -2  -1  275.07   12.30
  -5  -2  -1  252.77   12.10
  -5  -2  -1  252.77   11.80
  -5  -2  -1  232.78   12.00
   5   2   1  229.38   11.70
   5   2   1  233.18   11.80
   5   2   1  247.28   12.30
   5   2   1  245.48   11.70
   5   2   1  257.07   11.80
   5   2   1  241.58   12.50
   5   2   1  231.18   12.20
  -6  -2  -1  118.39    6.20
  -6  -2  -1  138.59    6.80
  -6  -2  -1  128.79    6.50
  -6  -2  -1  120.59    6.60
  -6  -2  -1  125.59    6.30
  -6  -2  -1  127.19    6.60
  -6  -2  -1  119.69    6.30
  -6  -2  -1  112.59    6.60
   6   2   1  112.69    7.40
   6   2   1  108.59    6.10
   6   2   1  111.79    7.10
   6   2   1  117.19    6.10
   6   2   1  121.19    6.30
   6   2   1  108.39    6.80
   6   2   1  123.59    6.20
  -7  -2  -1  167.38    8.60
  -7  -2  -1  168.38    9.00
  -7  -2  -1  151.68    8.40
  -7  -2  -1  167.78    8.90
  -7  -2  -1  191.38    9.00
   7   2   1  170.88    8.40
   7   2   1  153.18    9.10
   7   2   1  164.28    8.50
   7   2   1  156.18    8.30
   7   2   1  170.38    9.60
   7   2   1  153.68    8.20
  -8  -2  -1   86.29    6.40
  -8  -2  -1   87.69    5.60
  -8  -2  -1   85.89    5.40
  -8  -2  -1  110.49    6.70
  -8  -2  -1   92.79    6.70
   8   2   1   82.69    6.30
   8   2   1   78.39    5.00
   8   2   1  100.29    7.10
   8   2   1  107.19    5.30
   8   2   1   89.39    5.20
   8   2   1   89.39    5.60
  -9  -2  -1    4.90    2.10
  -9  -2  -1    0.60    2.20
  -9  -2  -1    1.80    3.00
  -9  -2  -1   -0.70    3.70
  -9  -2  -1   -4.00    2.90
   9   2   1    1.50    1.50
   9   2   1    3.60    3.50
   9   2   1   -0.40    2.70
   9   2   1    1.90    2.40
 -10  -2  -1    2.20    4.30
 -10  -2  -1  -11.10    5.30
 -10  -2  -1    6.30    3.50
  10   2   1   -0.10    4.30
  10   2   1    1.30    3.30
  10   2   1    1.00    2.70
 -11  -2  -1   16.10    5.90
 -11  -2  -1   16.50    4.40
  11   2   1    9.00    4.80
  11   2   1   18.10    3.50
  11   2   1   15.40    4.40
 -12  -2  -1   -1.00    6.50
  12   2   1    4.90    5.10
  12   2   1    6.90    3.50
  12   2   1   -0.70    4.40
 -13  -2  -1   16.70    8.50
  13   2   1   26.80    6.10
  13   2   1   22.60    5.60
  12  -3  -1   65.39    8.10
  12  -3  -1   50.89    6.70
 -12   3   1   50.89   10.10
  11  -3  -1    5.00    5.50
  11  -3  -1   -1.60    4.40
  11  -3  -1    9.20    5.30
 -11   3   1    0.90    5.30
 -11   3   1   -7.30    7.40
  10  -3  -1   57.79    6.60
  10  -3  -1   54.49    6.10
  10  -3  -1   61.09    6.60
 -10   3   1   49.90    6.40
 -10   3   1   45.00    7.50
   9  -3  -1    9.40    4.40
   9  -3  -1   12.30    4.40
   9  -3  -1    1.10    3.70
  -9   3   1    3.20    4.30
  -9   3   1    1.40    5.20
   8  -3  -1   59.59    5.60
   8  -3  -1   58.19    4.80
   8  -3  -1   72.69    5.90
   8  -3  -1   48.20    5.20
  -8   3   1   68.19    5.80
  -8   3   1   57.69    3.80
  -8   3   1   51.59    6.40
   7  -3  -1  158.58    9.70
   7  -3  -1  165.68    9.10
   7  -3  -1  165.88   10.00
   7  -3  -1  149.29   10.60
   7  -3  -1  177.38   10.30
  -7   3   1  171.58   10.90
  -7   3   1  155.08    8.30
  -7   3   1  181.58   10.60
  -7   3   1  171.38   10.60
  -7   3   1  159.48    9.70
   6  -3  -1    3.10    2.50
   6  -3  -1    4.60    2.70
   6  -3  -1    4.10    2.00
   6  -3  -1    6.10    2.50
  -6   3   1    5.50    2.50
  -6   3   1    2.70    3.40
  -6   3   1    3.60    1.10
  -6   3   1    4.00    1.90
  -6   3   1    8.10    2.80
  -6   3   1    3.10    2.90
   5  -3  -1   10.00    2.50
   5  -3  -1   10.60    2.50
   5  -3  -1    8.60    2.20
  -5   3   1    8.80    2.60
  -5   3   1    6.00    2.30
  -5   3   1    9.50    2.00
  -5   3   1   11.00    2.30
  -5   3   1    8.00    3.00
   4  -3  -1   26.90    2.90
   4  -3  -1   31.10    3.00
   4  -3  -1   34.40    3.10
   4  -3  -1   32.90    3.20
  -4   3   1   31.30    3.00
  -4   3   1   31.30    3.10
  -4   3   1   36.20    3.10
  -4   3   1   37.60    3.60
  -4   3   1   30.00    2.40
  -4   3   1   38.10    3.50
   3  -3  -1   23.70    2.40
   3  -3  -1   13.90    2.10
   3  -3  -1   13.50    1.90
   3  -3  -1   16.50    2.10
   3  -3  -1   22.30    2.50
  -3   3   1   18.90    2.60
  -3   3   1   19.10    2.30
  -3   3   1   21.80    1.50
  -3   3   1   21.00    2.20
  -3   3   1   17.60    2.10
  -3   3   1   22.10    2.20
   2  -3  -1   56.19    3.90
   2  -3  -1   56.19    3.50
   2  -3  -1   52.49    3.80
   2  -3  -1   51.19    3.60
   2  -3  -1   57.09    3.30
   2  -3  -1   56.49    3.60
   2  -3  -1   58.59    3.40
  -2   3   1   56.59    4.00
  -2   3   1   49.50    3.40
  -2   3   1   58.89    3.20
  -2   3   1   55.29    3.80
  -2   3   1   48.30    3.50
   1  -3  -1   -1.10    1.10
   1  -3  -1    0.80    1.00
   1  -3  -1   -0.10    1.00
   1  -3  -1    0.70    1.10
   1  -3  -1    0.50    1.10
   1  -3  -1    2.20    1.00
   1  -3  -1    1.10    0.90
  -1   3   1    0.30    0.90
  -1   3   1    0.60    0.90
  -1   3   1    0.90    1.00
  -1   3   1   -0.10    0.90
  -1   3   1    1.40    1.20
  -1   3   1   -0.60    1.10
  -1   3   1   -0.30    0.90
   0  -3  -1  305.87   15.50
   0  -3  -1  333.27   15.40
   0  -3  -1  346.27   15.30
   0  -3  -1  311.27   15.40
   0  -3  -1  316.27   15.50
   0  -3  -1  306.97   15.60
   0  -3  -1  326.07   15.20
   0   3   1  310.87   15.50
   0   3   1  317.97   15.30
   0   3   1  317.47   15.40
   0   3   1  340.97   15.30
   0   3   1  293.97   15.60
   0   3   1  313.57   15.30
  -1  -3  -1    2.00    0.80
  -1  -3  -1    2.10    0.80
  -1  -3  -1    1.40    0.80
  -1  -3  -1    2.90    1.50
  -1  -3  -1    2.00    0.70
  -1  -3  -1    1.80    0.70
  -1  -3  -1    2.10    0.70
  -1  -3  -1    0.90    0.80
   1   3   1    0.30    0.80
   1   3   1    1.40    0.70
   1   3   1    1.30    0.70
   1   3   1    2.20    0.80
   1   3   1   -1.00    0.80
   1   3   1    1.00    1.30
  -2  -3  -1 1454.15   69.69
  -2  -3  -1 1502.75   69.49
  -2  -3  -1 1529.55   69.29
  -2  -3  -1 1450.55   69.39
  -2  -3  -1 1484.55   69.39
  -2  -3  -1 1386.16   69.19
  -2  -3  -1 1518.65   69.29
  -2  -3  -1 1539.75   69.29
   2   3   1 1439.76   69.39
   2   3   1 1399.16   69.49
   2   3   1 1547.35   69.29
   2   3   1 1503.65   69.29
   2   3   1 1348.17   69.69
   2   3   1 1453.35   69.29
   2   3   1 1461.05   69.29
  -3  -3  -1 1107.89   51.59
  -3  -3  -1 1066.79   51.99
  -3  -3  -1 1115.09   51.49
  -3  -3  -1 1068.39   51.79
  -3  -3  -1 1136.89   51.49
   3   3   1 1067.29   51.89
   3   3   1 1143.29   51.89
   3   3   1 1058.59   51.59
   3   3   1 1056.69   51.49
   3   3   1 1093.29   51.59
  -4  -3  -1    2.00    0.60
  -4  -3  -1    2.60    1.80
  -4  -3  -1    2.60    1.60
  -4  -3  -1    0.20    1.40
  -4  -3  -1    3.00    0.80
  -4  -3  -1    3.90    0.70
   4   3   1    3.60    1.70
   4   3   1    4.50    1.90
   4   3   1    3.90    1.00
   4   3   1    4.90    0.90
  -5  -3  -1 1207.78   57.59
  -5  -3  -1 1140.09   57.39
  -5  -3  -1 1187.98   57.69
  -5  -3  -1 1187.78   57.09
  -5  -3  -1 1199.18   57.59
  -5  -3  -1 1177.68   57.09
   5   3   1 1285.87   57.19
   5   3   1 1191.48   57.79
   5   3   1 1225.18   57.79
   5   3   1 1305.27   57.49
  -6  -3  -1   22.90    3.00
  -6  -3  -1   22.10    1.70
  -6  -3  -1   13.40    2.10
  -6  -3  -1   19.40    1.50
  -6  -3  -1   21.20    2.80
  -6  -3  -1   23.80    2.80
  -6  -3  -1   17.10    2.00
   6   3   1   23.30    1.70
   6   3   1   25.10    3.10
   6   3   1   18.00    2.30
   6   3   1   19.80    3.20
  -7  -3  -1  380.86   19.40
  -7  -3  -1  436.66   19.90
  -7  -3  -1  390.36   19.60
  -7  -3  -1  377.56   19.00
   7   3   1  377.26   19.60
   7   3   1  404.46   19.30
   7   3   1  429.76   20.30
   7   3   1  412.06   19.10
   7   3   1  386.16   20.10
  -8  -3  -1  261.47   13.10
  -8  -3  -1  249.08   13.20
  -8  -3  -1  274.67   13.50
  -8  -3  -1  242.68   13.10
  -8  -3  -1  238.88   12.50
  -8  -3  -1  270.97   13.20
   8   3   1  275.97   14.20
   8   3   1  265.07   12.70
   8   3   1  255.67   12.60
   8   3   1  245.08   13.30
  -9  -3  -1   11.80    3.60
  -9  -3  -1   21.90    3.10
  -9  -3  -1   15.50    2.80
  -9  -3  -1   14.30    3.00
  -9  -3  -1   15.90    3.20
   9   3   1   15.90    2.30
   9   3   1   11.90    3.00
   9   3   1   13.80    4.30
   9   3   1   12.20    2.40
 -10  -3  -1  245.38   13.70
 -10  -3  -1  214.38   12.90
 -10  -3  -1  232.48   13.90
 -10  -3  -1  259.17   14.00
  10   3   1  272.07   14.10
  10   3   1  228.38   12.10
  10   3   1  227.68   13.10
 -11  -3  -1    3.80    5.00
  11   3   1   -1.50    3.40
  11   3   1    1.50    4.80
  11   3   1    1.20    2.50
 -12  -3  -1   23.50    6.70
  12   3   1   30.60    4.90
  12   3   1   30.10    5.70
 -13  -3  -1   23.30    8.20
  13   3   1   14.80    4.90
  13   3   1   26.80    6.30
  12  -4  -1   38.90    7.80
  12  -4  -1   27.60    6.60
 -12   4   1   25.00    9.80
  11  -4  -1   -0.10    5.30
  11  -4  -1    7.80    6.30
 -11   4   1    9.10    6.30
 -11   4   1    4.90    8.20
  10  -4  -1   73.09    7.50
  10  -4  -1   76.89    7.80
  10  -4  -1   71.59    7.90
 -10   4   1   60.59    8.90
 -10   4   1   60.79    7.50
   9  -4  -1  221.38   14.50
   9  -4  -1  224.38   14.20
   9  -4  -1  235.48   14.10
  -9   4   1  234.98   15.90
  -9   4   1  219.38   14.20
   8  -4  -1   12.90    4.30
   8  -4  -1   15.60    4.60
   8  -4  -1   17.60    4.00
  -8   4   1   13.80    4.40
  -8   4   1    9.00    5.00
  -8   4   1   15.40    3.20
   7  -4  -1  301.77   16.10
   7  -4  -1  299.17   15.70
   7  -4  -1  309.97   16.40
   7  -4  -1  296.27   16.50
  -7   4   1  321.17   16.20
  -7   4   1  288.97   16.80
  -7   4   1  294.17   14.50
  -7   4   1  298.47   16.90
  -7   4   1  298.77   15.50
   6  -4  -1   22.80    3.70
   6  -4  -1   23.90    3.70
   6  -4  -1   24.90    3.50
  -6   4   1   21.20    3.40
  -6   4   1   21.70    3.10
  -6   4   1   25.40    3.80
  -6   4   1   14.60    3.90
  -6   4   1   17.50    3.70
   5  -4  -1  954.90   45.80
   5  -4  -1  961.10   46.10
   5  -4  -1  911.61   45.90
  -5   4   1  939.21   45.20
  -5   4   1  972.60   46.20
  -5   4   1  964.00   45.80
  -5   4   1  941.51   46.30
  -5   4   1  955.70   46.00
   4  -4  -1  626.84   31.20
   4  -4  -1  603.24   30.90
   4  -4  -1  655.33   31.20
   4  -4  -1  668.73   31.20
  -4   4   1  638.04   31.00
  -4   4   1  632.54   30.40
  -4   4   1  644.64   31.40
  -4   4   1  632.94   31.20
  -4   4   1  646.74   31.50
   3  -4  -1 1518.55   71.69
   3  -4  -1 1413.86   71.49
   3  -4  -1 1481.25   71.99
   3  -4  -1 1464.25   71.39
  -3   4   1 1539.15   71.49
  -3   4   1 1551.84   71.79
  -3   4   1 1389.36   71.49
  -3   4   1 1651.53   71.89
  -3   4   1 1510.35   70.89
  -3   4   1 1505.15   71.89
  -3   4   1 1496.55   71.39
   2  -4  -1 3511.45  161.38
   2  -4  -1 3258.77  161.28
   2  -4  -1 3438.86  161.48
   2  -4  -1 3301.07  161.18
   2  -4  -1 3374.86  161.68
  -2   4   1 3557.54  161.18
  -2   4   1 3462.55  161.48
  -2   4   1 3281.77  161.58
  -2   4   1 3338.57  161.48
  -2   4   1 3593.54  161.28
   1  -4  -1  811.02   41.90
   1  -4  -1  873.91   42.30
   1  -4  -1  886.51   41.90
   1  -4  -1  913.51   42.20
   1  -4  -1  920.11   42.10
  -1   4   1  880.81   42.10
  -1   4   1  907.11   42.10
  -1   4   1  825.22   41.80
  -1   4   1  863.21   42.00
  -1   4   1  867.61   41.90
  -1   4   1  880.21   42.10
  -1   4   1  904.21   41.70
   0  -4  -1 1908.31   91.29
   0  -4  -1 1801.62   91.29
   0  -4  -1 1898.61   91.49
   0  -4  -1 1934.91   91.19
   0  -4  -1 2024.70   91.39
   0  -4  -1 1946.61   91.19
   0  -4  -1 1964.30   91.59
   0   4   1 1885.61   91.19
   0   4   1 1959.80   91.49
   0   4   1 1940.81   91.19
   0   4   1 1879.81   91.39
   0   4   1 1909.91   91.29
   0   4   1 1961.30   91.19
   0   4   1 1998.40   91.29
  -1  -4  -1 2231.78  107.59
  -1  -4  -1 2233.38  107.59
  -1  -4  -1 2296.57  107.59
  -1  -4  -1 2355.46  107.49
  -1  -4  -1 2277.47  107.79
  -1  -4  -1 2389.16  107.59
  -1  -4  -1 2305.57  108.09
  -1  -4  -1 2286.87  107.69
   1   4   1 2204.98  107.99
   1   4   1 2349.26  107.49
   1   4   1 2268.47  107.69
   1   4   1 2237.78  107.59
   1   4   1 2233.48  107.49
   1   4   1 2224.48  107.69
  -2  -4  -1   68.99    3.90
  -2  -4  -1   71.89    3.70
  -2  -4  -1   71.69    5.10
  -2  -4  -1   66.29    3.80
  -2  -4  -1   70.79    3.70
  -2  -4  -1   74.29    4.10
   2   4   1   66.99    4.00
   2   4   1   75.39    3.80
   2   4   1   65.89    4.90
   2   4   1   68.39    4.10
   2   4   1   70.49    3.80
   2   4   1   77.99    3.70
   2   4   1   71.69    4.40
  -3  -4  -1  345.57   16.30
  -3  -4  -1  320.67   15.40
  -3  -4  -1  315.77   15.40
  -3  -4  -1  307.07   15.50
   3   4   1  321.47   15.90
   3   4   1  320.47   15.60
   3   4   1  336.47   15.50
   3   4   1  321.77   15.80
   3   4   1  320.37   15.40
   3   4   1  324.17   15.50
  -4  -4  -1  140.99    6.90
  -4  -4  -1  139.29    8.00
  -4  -4  -1  138.89    7.60
   4   4   1  136.59    7.70
   4   4   1  143.89    6.80
   4   4   1  140.39    7.00
   4   4   1  139.39    7.00
   4   4   1  151.38    7.90
  -5  -4  -1   -0.40    1.00
  -5  -4  -1    0.90    2.50
  -5  -4  -1    4.00    2.00
   5   4   1    4.10    1.00
   5   4   1    4.60    2.00
   5   4   1    3.80    2.40
  -6  -4  -1    2.30    1.30
  -6  -4  -1    2.40    2.70
  -6  -4  -1    4.30    2.40
   6   4   1   -2.10    1.60
   6   4   1    3.50    2.60
   6   4   1    5.50    2.80
  -7  -4  -1    8.00    1.50
  -7  -4  -1    5.10    2.80
  -7  -4  -1    4.80    2.90
   7   4   1    8.80    3.40
   7   4   1    3.60    3.30
   7   4   1    3.70    2.00
  -8  -4  -1    6.80    3.10
  -8  -4  -1    8.10    1.80
  -8  -4  -1    6.40    3.00
   8   4   1    2.90    2.20
   8   4   1    9.00    3.60
  -9  -4  -1   21.90    2.40
  -9  -4  -1   13.00    3.50
  -9  -4  -1   16.60    3.00
  -9  -4  -1   12.80    3.00
  -9  -4  -1   13.60    3.40
   9   4   1   20.60    4.70
   9   4   1   12.70    2.70
 -10  -4  -1   -7.70    5.10
 -10  -4  -1   -4.50    3.40
 -10  -4  -1    8.70    2.90
 -10  -4  -1   -0.30    3.80
  10   4   1    4.30    4.20
  10   4   1    2.00    2.80
 -11  -4  -1    4.70    4.70
  11   4   1    9.40    5.10
  11   4   1    9.50    3.40
 -12  -4  -1   18.10    6.30
  12   4   1   15.50    5.70
  12   4   1   17.50    4.00
  13   4   1   -0.10    5.70
  13   4   1    7.70    4.10
  12  -5  -1    7.70    7.80
  12  -5  -1    7.60    6.70
 -12   5   1    3.60    9.90
  11  -5  -1   11.40    6.40
  11  -5  -1   10.10    6.90
 -11   5   1   10.50    8.50
 -11   5   1    6.80    7.00
  10  -5  -1   -7.30    5.90
  10  -5  -1   -0.20    5.50
 -10   5   1    3.00    6.10
 -10   5   1   -6.80    6.90
   9  -5  -1    8.10    5.10
   9  -5  -1   14.80    5.50
   9  -5  -1   18.60    5.80
  -9   5   1    2.40    6.30
  -9   5   1   16.20    5.80
   8  -5  -1    8.90    4.30
   8  -5  -1    5.50    4.70
   8  -5  -1    1.00    4.40
  -8   5   1    0.70    5.20
  -8   5   1    2.90    3.20
  -8   5   1   -3.80    4.50
   7  -5  -1   31.30    4.60
   7  -5  -1   34.60    4.90
   7  -5  -1   32.10    4.90
  -7   5   1   26.40    2.30
  -7   5   1   27.30    5.40
  -7   5   1   30.10    5.00
  -7   5   1   36.60    3.90
   6  -5  -1  187.48   11.20
   6  -5  -1  195.28   10.90
   6  -5  -1  185.88   11.40
   6  -5  -1  204.08   11.60
  -6   5   1  180.98   12.20
  -6   5   1  182.28   10.80
  -6   5   1  193.08   10.70
  -6   5   1  176.68   10.40
  -6   5   1  197.68   11.70
   5  -5  -1  136.49    8.30
   5  -5  -1  127.89    8.60
   5  -5  -1  129.39    8.30
  -5   5   1  130.49    6.70
  -5   5   1  133.69    7.80
  -5   5   1  127.09    8.20
  -5   5   1  126.99    8.60
  -5   5   1  131.69    9.20
   4  -5  -1  104.49    6.40
   4  -5  -1  103.29    7.00
   4  -5  -1  100.29    6.70
   4  -5  -1  107.59    7.00
  -4   5   1  107.39    6.70
  -4   5   1   94.69    6.30
  -4   5   1   99.59    7.50
  -4   5   1   97.29    6.40
  -4   5   1  104.39    5.10
  -4   5   1  102.09    7.10
   3  -5  -1  173.88    9.50
   3  -5  -1  149.99    9.20
   3  -5  -1  168.48    9.20
   3  -5  -1  158.08    9.00
  -3   5   1  159.08    9.00
  -3   5   1  166.08    9.60
  -3   5   1  169.88    8.90
   2  -5  -1  465.15   23.40
   2  -5  -1  462.35   23.20
   2  -5  -1  510.85   23.50
   2  -5  -1  482.45   23.60
   2  -5  -1  463.65   23.90
  -2   5   1  469.75   23.40
  -2   5   1  478.85   23.70
   1  -5  -1 1202.98   57.29
   1  -5  -1 1182.78   57.39
   1  -5  -1 1214.08   57.09
   1  -5  -1 1208.38   56.89
   1  -5  -1 1159.68   56.99
  -1   5   1 1178.08   57.09
  -1   5   1 1218.58   56.89
   0  -5  -1  517.65   25.90
   0  -5  -1  543.35   26.10
   0  -5  -1  509.05   25.70
   0  -5  -1  549.45   25.60
   0  -5  -1  509.35   26.30
   0  -5  -1  545.15   25.70
   0   5   1  522.85   25.70
   0   5   1  520.95   25.50
   0   5   1  522.75   25.50
   0   5   1  545.95   25.40
   0   5   1  528.65   26.00
   0   5   1  555.14   25.60
  -1  -5  -1  829.02   41.40
  -1  -5  -1  840.72   40.70
  -1  -5  -1  847.52   40.90
  -1  -5  -1  810.92   41.00
  -1  -5  -1  897.71   40.70
  -1  -5  -1  901.61   40.70
  -1  -5  -1  875.51   40.70
   1   5   1  894.41   40.60
   1   5   1  892.61   40.60
   1   5   1  820.42   41.10
   1   5   1  849.61   40.50
   1   5   1  817.02   40.80
   1   5   1  815.52   40.70
  -2  -5  -1    6.50    2.80
  -2  -5  -1    3.30    1.30
  -2  -5  -1    4.50    1.20
  -2  -5  -1    1.60    1.50
  -2  -5  -1    5.60    1.10
  -2  -5  -1    5.00    1.30
  -2  -5  -1    3.60    1.20
  -2  -5  -1    3.40    1.00
   2   5   1    3.60    0.90
   2   5   1    1.00    2.20
   2   5   1    2.20    1.40
   2   5   1    3.20    1.30
   2   5   1    3.80    1.10
   2   5   1    2.00    1.60
   2   5   1    5.70    1.60
  -3  -5  -1 1544.55   72.99
  -3  -5  -1 1604.14   72.09
  -3  -5  -1 1549.94   72.29
   3   5   1 1494.25   72.59
   3   5   1 1528.85   72.39
   3   5   1 1508.75   72.09
   3   5   1 1516.85   72.49
   3   5   1 1482.35   72.09
   3   5   1 1566.14   72.29
   3   5   1 1481.65   72.19
  -4  -5  -1  423.16   21.30
  -4  -5  -1  428.76   20.30
   4   5   1  423.86   20.80
   4   5   1  418.06   20.40
   4   5   1  415.46   20.30
   4   5   1  425.26   20.90
   4   5   1  434.16   20.10
  -5  -5  -1   90.29    6.40
  -5  -5  -1   76.89    4.20
  -5  -5  -1   84.99    5.60
   5   5   1   86.09    4.40
   5   5   1   82.19    5.90
  -6  -5  -1  886.11   43.20
   6   5   1  908.81   43.30
   6   5   1  884.81   43.30
  -7  -5  -1    2.10    3.30
   7   5   1    1.50    3.50
   7   5   1    0.60    3.40
  -8  -5  -1  334.07   16.60
  -8  -5  -1  291.07   16.20
   8   5   1  305.77   17.10
   8   5   1  311.37   16.70
  -9  -5  -1   49.50    5.20
  -9  -5  -1   48.10    5.10
   9   5   1   51.39    5.70
 -10  -5  -1    6.10    3.80
 -10  -5  -1    9.30    3.50
 -10  -5  -1    7.60    3.30
  10   5   1   12.60    4.90
  10   5   1    9.60    2.50
 -11  -5  -1   69.29    6.30
 -11  -5  -1   61.09    6.10
  11   5   1   85.09    6.20
  11   5   1   67.19    5.80
  11   5   1   67.99    7.30
 -12  -5  -1    0.60    5.50
  12   5   1   -1.60    5.70
  11  -6  -1   54.79    9.40
  11  -6  -1   39.70    8.60
 -11   6   1   53.39    9.50
 -11   6   1   57.29   10.30
  10  -6  -1    8.60    6.70
  10  -6  -1    6.50    6.30
 -10   6   1    7.20    7.00
 -10   6   1    1.80    7.70
   9  -6  -1  144.49   11.20
   9  -6  -1  123.09   11.00
  -9   6   1  139.99   13.90
  -9   6   1  142.19   11.30
   8  -6  -1  195.58   13.10
   8  -6  -1  198.88   13.80
  -8   6   1  192.78   13.20
  -8   6   1  193.78   14.60
   7  -6  -1    0.30    4.70
   7  -6  -1    6.30    4.60
   7  -6  -1    2.00    3.70
   7  -6  -1   -4.20    3.30
  -7   6   1    2.10    4.70
  -7   6   1   -0.80    4.70
  -7   6   1    0.70    3.40
   6  -6  -1  748.83   36.60
   6  -6  -1  705.13   36.90
   6  -6  -1  762.12   36.60
   6  -6  -1  748.93   37.00
  -6   6   1  726.83   36.20
  -6   6   1  706.03   37.00
  -6   6   1  752.72   36.60
  -6   6   1  755.52   36.00
   5  -6  -1  110.39    8.10
   5  -6  -1  119.79    8.30
   5  -6  -1  120.29    8.70
   5  -6  -1  117.89    8.20
  -5   6   1  109.29    7.60
  -5   6   1  113.59    7.70
  -5   6   1  109.19    9.00
  -5   6   1  123.69    7.40
   4  -6  -1  728.13   38.40
   4  -6  -1  837.92   38.80
   4  -6  -1  778.22   38.80
   4  -6  -1  788.72   38.80
  -4   6   1  822.12   39.10
  -4   6   1  816.12   38.40
  -4   6   1  754.92   38.40
   3  -6  -1  531.65   26.70
   3  -6  -1  510.05   26.30
   3  -6  -1  529.35   26.60
  -3   6   1  524.45   26.30
  -3   6   1  536.25   26.40
  -3   6   1  562.84   26.50
  -3   6   1  552.44   26.90
   2  -6  -1   31.80    3.80
   2  -6  -1   22.70    3.00
   2  -6  -1   28.90    3.30
   2  -6  -1   22.10    2.90
   2  -6  -1   26.80    3.40
  -2   6   1   31.40    3.50
  -2   6   1   31.00    3.20
  -2   6   1   20.90    2.60
  -2   6   1   31.10    3.40
   1  -6  -1 1576.94   74.79
   1  -6  -1 1587.54   75.29
   1  -6  -1 1566.24   74.99
   1  -6  -1 1580.54   75.09
   1  -6  -1 1562.94   75.59
  -1   6   1 1488.35   74.79
  -1   6   1 1598.44   74.99
  -1   6   1 1546.15   74.99
  -1   6   1 1608.04   74.59
  -1   6   1 1622.54   75.19
   0  -6  -1  510.15   24.50
   0  -6  -1  466.75   24.60
   0  -6  -1  501.85   24.60
   0  -6  -1  506.15   25.20
   0  -6  -1  497.25   25.00
   0   6   1  528.25   24.20
   0   6   1  517.55   24.60
   0   6   1  503.95   24.50
   0   6   1  511.05   25.00
   0   6   1  494.15   24.30
  -1  -6  -1  106.39    6.10
  -1  -6  -1  130.29    8.20
  -1  -6  -1  103.89    6.80
  -1  -6  -1  102.49    6.30
  -1  -6  -1  117.89    7.00
   1   6   1  102.99    5.80
   1   6   1  109.79    6.10
   1   6   1  105.89    6.40
   1   6   1  124.69    6.40
   1   6   1  117.79    7.20
  -2  -6  -1  306.57   15.10
  -2  -6  -1  290.47   15.50
  -2  -6  -1  303.27   15.30
  -2  -6  -1  296.67   14.90
  -2  -6  -1  329.97   16.50
   2   6   1  305.87   14.80
   2   6   1  295.27   14.90
   2   6   1  317.57   15.20
   2   6   1  302.57   14.80
   2   6   1  304.37   15.20
   2   6   1  318.07   15.30
  -3  -6  -1  105.89    5.40
  -3  -6  -1   94.29    5.20
  -3  -6  -1  119.29    7.90
  -3  -6  -1   99.99    5.60
  -3  -6  -1  100.99    5.30
   3   6   1   97.39    5.10
   3   6   1   89.59    5.20
   3   6   1   96.09    5.10
   3   6   1   96.39    5.70
   3   6   1   96.79    6.10
  -4  -6  -1   30.90    2.30
  -4  -6  -1   42.10    2.80
  -4  -6  -1   36.50    2.20
  -4  -6  -1   52.99    5.00
  -4  -6  -1   39.10    2.90
   4   6   1   43.10    3.10
   4   6   1   37.10    3.50
   4   6   1   36.10    2.50
   4   6   1   39.90    3.20
   4   6   1   43.10    3.50
  -5  -6  -1   53.49    3.30
  -5  -6  -1   63.49    5.50
  -5  -6  -1   58.99    3.20
   5   6   1   57.39    4.70
   5   6   1   51.49    3.50
   5   6   1   51.79    3.70
  -6  -6  -1   31.00    4.60
   6   6   1   26.80    4.10
  -7  -6  -1    3.80    4.00
   7   6   1    1.40    4.00
  -8  -6  -1   59.19    5.80
  -8  -6  -1   60.89    5.90
   8   6   1   58.49    6.30
   8   6   1   54.89    6.30
  -9  -6  -1   12.40    4.50
  -9  -6  -1   16.40    4.50
   9   6   1    9.80    5.00
 -10  -6  -1    2.00    4.30
  10   6   1   -2.90    4.90
 -11  -6  -1    3.40    4.00
 -11  -6  -1   -4.00    4.30
  11   6   1   -7.40    5.40
 -12  -6  -1    2.80    5.20
  12   6   1   -6.60    6.00
  11  -7  -1    3.10    7.70
  11  -7  -1   -6.60    8.10
 -11   7   1   11.50    8.80
 -11   7   1   -9.70    8.70
  10  -7  -1   11.60    7.60
  10  -7  -1    0.30    7.10
 -10   7   1   -1.40    7.80
 -10   7   1    1.00    7.80
   9  -7  -1   -2.30    6.00
   9  -7  -1    2.40    6.50
  -9   7   1   -6.60    6.70
  -9   7   1   -9.00    6.40
   8  -7  -1   16.80    6.20
   8  -7  -1   22.20    6.60
  -8   7   1    8.60    6.30
  -8   7   1   13.10    6.00
   7  -7  -1    3.90    4.90
   7  -7  -1   -2.60    3.80
   7  -7  -1    4.10    5.20
  -7   7   1   13.90    5.50
  -7   7   1    3.30    5.20
   6  -7  -1   19.80    4.40
   6  -7  -1   19.30    4.70
   6  -7  -1   14.10    4.50
   6  -7  -1   18.50    4.30
  -6   7   1   18.80    1.70
  -6   7   1   19.90    5.10
  -6   7   1   16.70    5.10
  -6   7   1   16.80    3.40
   5  -7  -1   21.40    4.20
   5  -7  -1   27.10    4.50
   5  -7  -1   15.00    4.10
   5  -7  -1   20.00    4.20
  -5   7   1   16.50    1.90
  -5   7   1   17.20    4.50
  -5   7   1   23.80    4.60
   4  -7  -1  254.37   14.00
   4  -7  -1  234.38   13.50
   4  -7  -1  251.47   13.80
   4  -7  -1  227.48   13.90
  -4   7   1  236.28   12.00
  -4   7   1  230.58   14.40
  -4   7   1  244.08   14.20
  -4   7   1  253.47   13.60
  -4   7   1  256.17   13.30
   3  -7  -1  615.84   30.50
   3  -7  -1  585.44   30.40
   3  -7  -1  594.84   30.10
  -3   7   1  630.94   30.20
  -3   7   1  607.74   29.40
  -3   7   1  606.14   30.20
  -3   7   1  660.53   30.20
  -3   7   1  603.84   30.60
   2  -7  -1   56.49    5.20
   2  -7  -1   58.29    6.20
   2  -7  -1   53.19    4.70
   2  -7  -1   52.59    4.50
   2  -7  -1   62.09    5.30
  -2   7   1   61.69    4.90
  -2   7   1   56.69    4.00
  -2   7   1   50.09    4.40
  -2   7   1   56.89    4.90
   1  -7  -1  380.46   20.00
   1  -7  -1  414.26   20.00
   1  -7  -1  383.76   19.80
   1  -7  -1  410.96   20.50
   1  -7  -1  367.36   20.70
  -1   7   1  394.26   19.70
  -1   7   1  406.76   19.70
  -1   7   1  409.56   19.90
  -1   7   1  399.26   20.20
  -1   7   1  391.46   19.30
   0  -7  -1  445.96   22.60
   0  -7  -1  422.76   22.80
   0  -7  -1  453.55   22.10
   0  -7  -1  464.55   21.90
   0   7   1  441.46   22.50
   0   7   1  450.55   21.70
   0   7   1  439.56   21.90
   0   7   1  440.76   22.00
  -1  -7  -1  151.08    7.80
  -1  -7  -1  138.89    8.50
  -1  -7  -1  131.79    8.60
  -1  -7  -1  142.99    8.00
  -1  -7  -1  147.39    9.90
   1   7   1  135.69    7.70
   1   7   1  133.19    7.90
   1   7   1  146.99    7.30
   1   7   1  133.99    8.80
   1   7   1  139.39    8.00
  -2  -7  -1  765.32   35.90
  -2  -7  -1  770.82   36.10
  -2  -7  -1  752.52   36.40
  -2  -7  -1  715.43   36.50
  -2  -7  -1  742.33   37.30
   2   7   1  750.32   36.10
   2   7   1  777.22   36.10
   2   7   1  749.33   35.70
   2   7   1  736.33   35.90
   2   7   1  728.33   36.10
  -3  -7  -1   58.99    3.90
  -3  -7  -1   65.09    4.80
  -3  -7  -1   62.09    4.40
  -3  -7  -1   51.69    5.00
  -3  -7  -1   62.19    6.40
   3   7   1   54.69    3.90
   3   7   1   74.09    3.60
   3   7   1   66.29    5.20
   3   7   1   62.69    5.00
   3   7   1   50.79    4.40
   3   7   1   55.39    3.70
  -4  -7  -1   94.59    5.10
  -4  -7  -1  108.79    9.00
  -4  -7  -1   95.79    5.70
   4   7   1  102.19    5.10
   4   7   1  102.69    5.30
   4   7   1   92.19    5.90
   4   7   1  102.09    5.80
   4   7   1  104.29    6.70
   4   7   1  109.79    7.00
  -5  -7  -1  104.59    5.10
  -5  -7  -1  101.89    8.80
  -5  -7  -1   94.79    5.20
   5   7   1   98.69    7.30
   5   7   1   84.19    5.50
   5   7   1   86.99    5.50
  -6  -7  -1  105.79    9.50
   6   7   1  120.19    8.70
  -7  -7  -1  229.08   13.90
   7   7   1  220.88   13.80
  -8  -7  -1    3.20    5.00
   8   7   1    0.00    5.10
  -9  -7  -1   30.60    5.30
  -9  -7  -1   31.60    5.80
 -10  -7  -1   62.29    6.70
 -11  -7  -1   -6.60    4.90
  10  -8  -1    0.40    8.60
  10  -8  -1    1.10    7.90
 -10   8   1   -5.80    7.70
 -10   8   1    6.90    8.30
   9  -8  -1    6.80    8.50
   9  -8  -1   16.50    7.60
  -9   8   1   18.60    7.60
  -9   8   1   13.20    7.90
   8  -8  -1  116.19   10.70
   8  -8  -1   94.19   10.50
  -8   8   1   86.09    9.30
  -8   8   1   87.59    9.40
   7  -8  -1   95.89    9.50
  -7   8   1   73.19    8.20
  -7   8   1   83.19    8.50
   6  -8  -1    1.20    4.30
   6  -8  -1    2.10    5.30
   6  -8  -1    2.10    5.00
  -6   8   1    2.60    5.20
  -6   8   1    0.60    4.70
   5  -8  -1   98.39    8.10
   5  -8  -1  106.19    8.90
   5  -8  -1  101.59    8.40
  -5   8   1   95.09    7.80
  -5   8   1   94.09    5.40
  -5   8   1   88.19    9.30
   4  -8  -1   54.79    5.90
   4  -8  -1   74.89    6.50
   4  -8  -1   60.69    5.80
   4  -8  -1   74.79    6.60
  -4   8   1   53.09    5.60
  -4   8   1   68.49    6.30
  -4   8   1   63.09    4.30
  -4   8   1   64.09    6.20
   3  -8  -1  161.28   11.30
   3  -8  -1  166.38   10.90
   3  -8  -1  187.28   10.60
  -3   8   1  172.18    9.00
  -3   8   1  154.38   10.30
  -3   8   1  167.48   10.30
  -3   8   1  194.68   11.00
   2  -8  -1  170.28   10.40
   2  -8  -1  156.48    9.90
   2  -8  -1  163.68   11.00
   2  -8  -1  173.28   11.40
  -2   8   1  167.58    9.90
  -2   8   1  169.08    8.90
  -2   8   1  177.58   10.00
  -2   8   1  166.68    9.90
   1  -8  -1   15.20    3.90
   1  -8  -1    7.70    3.60
   1  -8  -1   10.30    3.20
   1  -8  -1   11.20    3.20
  -1   8   1    8.00    2.20
  -1   8   1    9.60    3.00
  -1   8   1    8.50    3.10
  -1   8   1   13.40    2.30
   0  -8  -1  105.29    8.30
   0  -8  -1  109.59    7.30
   0  -8  -1   93.09    6.90
   0  -8  -1  107.19    8.10
   0   8   1  114.59    6.70
   0   8   1  107.59    7.10
   0   8   1  105.49    6.80
  -1  -8  -1   53.29    5.20
  -1  -8  -1   62.59    4.80
  -1  -8  -1   60.79    5.30
  -1  -8  -1   55.89    5.50
  -1  -8  -1   63.59    6.90
   1   8   1   57.29    5.10
   1   8   1   60.49    4.90
   1   8   1   66.69    4.90
  -2  -8  -1   23.40    3.60
  -2  -8  -1   30.80    6.00
  -2  -8  -1   29.40    3.20
  -2  -8  -1   25.00    2.90
  -2  -8  -1   18.90    3.50
   2   8   1   20.70    3.30
   2   8   1   28.80    2.20
   2   8   1   17.00    2.80
   2   8   1   23.80    3.00
   2   8   1   26.90    3.20
  -3  -8  -1   27.80    2.60
  -3  -8  -1   21.40    2.90
  -3  -8  -1   26.10    3.60
  -3  -8  -1   29.10    5.60
  -3  -8  -1   19.40    3.30
   3   8   1   31.20    3.50
   3   8   1   25.90    2.30
   3   8   1   21.30    2.90
   3   8   1   24.60    2.10
   3   8   1   26.50    2.70
   3   8   1   19.00    3.10
  -4  -8  -1    3.40    2.60
  -4  -8  -1   -1.50    1.40
  -4  -8  -1    0.40    2.40
  -4  -8  -1   -0.70    2.00
  -4  -8  -1   -5.30    5.00
   4   8   1   -0.50    2.80
   4   8   1    0.30    2.80
   4   8   1    2.20    2.10
   4   8   1   -1.50    1.70
   4   8   1   -0.40    2.10
   4   8   1    0.60    1.30
  -5  -8  -1    1.40    5.20
  -5  -8  -1    1.80    2.00
  -5  -8  -1    0.90    1.70
   5   8   1    1.00    3.60
   5   8   1    0.90    1.10
   5   8   1   -3.90    1.20
   5   8   1   -1.10    1.90
   5   8   1   -0.40    2.00
   5   8   1    1.40    3.20
  -6  -8  -1    3.00    5.40
   6   8   1    6.00    4.40
  -7  -8  -1   34.00    6.40
   7   8   1   34.40    6.00
  -8  -8  -1    9.40    5.70
   8   8   1    9.70    6.00
  -9  -8  -1    3.50    5.80
  -9  -8  -1   -2.80    4.80
 -10  -8  -1   11.70    5.50
  10  -9  -1    4.80    8.80
  10  -9  -1   13.90   10.10
 -10   9   1    5.30    9.50
   9  -9  -1   36.10   10.00
   9  -9  -1   25.10    9.30
  -9   9   1   13.20    8.50
   8  -9  -1   -2.70    7.10
   8  -9  -1   -2.30    7.60
  -8   9   1    2.80    7.40
   7  -9  -1   38.60    8.10
   7  -9  -1   35.10    7.80
  -7   9   1   22.20    7.00
   6  -9  -1   24.60    5.60
   6  -9  -1   22.30    6.90
   6  -9  -1    8.50    6.30
  -6   9   1   13.30    6.00
   5  -9  -1   75.89    7.70
   5  -9  -1   82.19    8.30
   5  -9  -1   79.09    7.50
  -5   9   1   82.19    4.90
  -5   9   1   74.09    7.80
   4  -9  -1   92.99    7.90
   4  -9  -1   96.79    8.30
   4  -9  -1   89.69    9.00
  -4   9   1   88.39   10.40
  -4   9   1   86.49    5.50
  -4   9   1   76.49    7.20
  -4   9   1   97.29    7.70
   3  -9  -1   63.29    6.00
   3  -9  -1   61.49    6.40
   3  -9  -1   46.10    5.80
  -3   9   1   58.49    5.60
  -3   9   1   60.09    6.00
  -3   9   1   60.39    4.60
   2  -9  -1  330.57   18.00
   2  -9  -1  304.57   16.90
   2  -9  -1  309.87   17.30
  -2   9   1  317.87   16.80
  -2   9   1  326.67   15.80
  -2   9   1  302.07   16.90
   1  -9  -1   -1.00    3.70
   1  -9  -1    0.60    3.30
   1  -9  -1    4.90    3.60
  -1   9   1    2.60    3.40
  -1   9   1    3.10    3.00
  -1   9   1    3.10    2.30
   0  -9  -1  297.87   18.20
   0  -9  -1  340.07   17.10
   0  -9  -1  313.77   17.90
   0  -9  -1  311.37   16.70
   0   9   1  329.07   16.90
   0   9   1  334.37   16.40
   0   9   1  328.67   16.60
  -1  -9  -1  278.37   14.60
  -1  -9  -1  275.97   15.50
  -1  -9  -1  273.87   14.10
   1   9   1  262.87   14.00
   1   9   1  271.07   14.10
   1   9   1  258.97   14.30
  -2  -9  -1   10.00    2.70
  -2  -9  -1    8.60    5.80
  -2  -9  -1   10.80    3.10
  -2  -9  -1   11.40    3.80
  -2  -9  -1   15.70    3.80
   2   9   1   12.60    3.30
   2   9   1   10.20    2.90
   2   9   1   10.10    2.90
   2   9   1   10.50    3.00
  -3  -9  -1  284.87   14.80
  -3  -9  -1  295.97   16.10
  -3  -9  -1  300.37   16.10
  -3  -9  -1  320.87   18.40
  -3  -9  -1  298.87   15.40
   3   9   1  286.17   15.30
   3   9   1  281.57   15.40
   3   9   1  294.67   14.90
   3   9   1  293.67   15.60
   3   9   1  313.77   15.70
  -4  -9  -1    5.40    3.20
  -4  -9  -1    1.30    3.10
  -4  -9  -1    0.70    5.90
  -4  -9  -1   -0.80    2.50
   4   9   1    0.10    2.50
   4   9   1   -1.00    2.40
   4   9   1    3.90    3.70
   4   9   1    5.90    2.10
   4   9   1    0.80    3.50
  -5  -9  -1   63.39    5.70
  -5  -9  -1   72.29    8.20
  -5  -9  -1   51.39    5.70
  -5  -9  -1   47.60    4.40
   5   9   1   49.70    4.80
   5   9   1   52.09    3.40
   5   9   1   50.99    5.00
   5   9   1   59.09    5.30
   5   9   1   48.90    5.60
  -6  -9  -1   44.40    7.20
  -6  -9  -1   30.90    3.60
  -6  -9  -1   34.10    3.60
   6   9   1   43.80    5.90
   6   9   1   34.00    3.10
   6   9   1   34.20    3.20
  -7  -9  -1    3.30    6.20
   7   9   1    2.80    5.60
  -8  -9  -1   15.30    6.80
   8   9   1    6.50    6.80
  -9  -9  -1    0.80    6.30
  -9  -9  -1   -2.30    5.10
 -10  -9  -1   -3.60    5.50
   9 -10  -1   16.80    9.60
   9 -10  -1    9.70   10.40
  -9  10   1   -0.60    8.70
   8 -10  -1   10.70    8.50
   8 -10  -1   30.10    9.80
  -8  10   1   13.00    8.30
   7 -10  -1   12.70    8.00
   7 -10  -1   13.80    8.00
  -7  10   1    5.90    7.60
   6 -10  -1   35.70    7.90
   6 -10  -1   41.20    8.10
   6 -10  -1   27.90    6.60
  -6  10   1   51.39    8.00
   5 -10  -1    2.50    5.30
   5 -10  -1    0.00    5.80
   5 -10  -1   -0.80    6.30
  -5  10   1    4.10    5.80
   4 -10  -1   16.30    5.80
   4 -10  -1   13.10    5.20
   4 -10  -1   15.40    5.70
  -4  10   1   10.60    2.40
  -4  10   1   14.70    6.10
  -4  10   1   16.10    5.40
   3 -10  -1   20.50    5.40
   3 -10  -1   29.20    5.40
   3 -10  -1   23.70    5.40
  -3  10   1   20.10    2.80
  -3  10   1   24.20    4.30
  -3  10   1   25.60    5.00
   2 -10  -1   -1.10    4.80
   2 -10  -1    3.20    4.30
   2 -10  -1    0.40    4.30
  -2  10   1    5.70    2.50
  -2  10   1    1.20    3.40
  -2  10   1    5.80    4.10
   1 -10  -1   -2.00    4.50
   1 -10  -1    0.70    3.80
   1 -10  -1   -1.30    3.80
  -1  10   1    1.20    2.60
  -1  10   1   -3.70    3.80
  -1  10   1    1.90    3.20
   0 -10  -1   38.60    5.90
   0 -10  -1   45.10    5.10
   0 -10  -1   54.59    5.10
   0  10   1   47.00    5.00
   0  10   1   49.20    5.00
   0  10   1   46.20    4.10
  -1 -10  -1    9.20    3.50
  -1 -10  -1   10.50    3.70
  -1 -10  -1    7.90    4.60
   1  10   1    7.20    3.40
   1  10   1    9.40    3.30
   1  10   1    8.30    3.20
  -2 -10  -1    0.10    2.90
  -2 -10  -1    0.20    3.20
  -2 -10  -1   -3.20    4.10
   2  10   1    4.60    3.30
   2  10   1    1.70    3.60
   2  10   1    3.20    3.20
   2  10   1    3.70    3.00
  -3 -10  -1    1.60    3.10
  -3 -10  -1   -6.30    6.60
  -3 -10  -1   -1.40    3.90
   3  10   1   -2.30    2.60
   3  10   1    0.50    3.00
   3  10   1    2.40    3.80
   3  10   1   -2.70    3.70
   3  10   1   -0.40    2.90
  -4 -10  -1   14.60    4.30
  -4 -10  -1   38.50    8.00
  -4 -10  -1   20.60    3.50
  -4 -10  -1   31.10    5.20
   4  10   1   27.80    4.50
   4  10   1   20.40    4.80
   4  10   1   21.70    3.50
   4  10   1   21.00    3.40
   4  10   1   18.70    2.80
  -5 -10  -1    6.30    7.00
  -5 -10  -1    4.20    3.50
  -5 -10  -1    3.00    3.70
   5  10   1    5.40    2.80
   5  10   1   -3.10    1.70
   5  10   1   -3.30    4.70
   5  10   1    0.80    2.80
   5  10   1   -3.10    4.10
  -6 -10  -1    3.10    3.70
  -6 -10  -1    2.90    3.30
  -6 -10  -1    9.60    7.00
   6  10   1    5.50    2.70
   6  10   1   -1.20    5.50
   6  10   1    3.60    2.60
  -7 -10  -1   -2.30    3.40
  -7 -10  -1    3.10    3.10
  -7 -10  -1    7.20    7.20
   7  10   1  -12.50    6.10
  -8 -10  -1   20.80    7.40
  -9 -10  -1   31.90   10.60
   8 -11  -1    6.00   10.20
   8 -11  -1    3.30    9.20
  -8  11   1    7.60    9.20
   7 -11  -1   10.10    9.30
   7 -11  -1    7.20    8.30
  -7  11   1    5.10    8.00
   6 -11  -1   48.50    9.50
   6 -11  -1   38.80    8.50
  -6  11   1   38.20    8.40
   5 -11  -1   22.50    7.50
   5 -11  -1   21.20    6.70
   5 -11  -1   32.80    7.80
  -5  11   1   17.90    6.70
   4 -11  -1   28.40    6.90
   4 -11  -1   17.90    6.20
   4 -11  -1   34.00    7.00
  -4  11   1   35.00    6.50
   3 -11  -1   81.59    8.40
   3 -11  -1   97.49    8.40
   3 -11  -1   78.09    8.20
  -3  11   1   62.09    7.10
  -3  11   1   77.39    5.90
  -3  11   1   76.89    7.70
   2 -11  -1    0.00    4.80
   2 -11  -1   -7.60    5.30
   2 -11  -1   -1.50    4.70
  -2  11   1    3.10    2.80
  -2  11   1   -1.30    3.90
  -2  11   1    3.70    4.60
   1 -11  -1   41.90    5.70
   1 -11  -1   55.49    5.80
   1 -11  -1   34.00    6.50
  -1  11   1   39.90    4.70
  -1  11   1   41.60    4.10
  -1  11   1   48.10    5.60
   0 -11  -1    5.10    5.30
   0 -11  -1   10.60    4.20
   0 -11  -1   -4.60    4.10
   0  11   1    5.70    3.20
   0  11   1    4.40    3.90
   0  11   1    5.50    4.00
  -1 -11  -1   11.00    4.20
  -1 -11  -1    5.10    3.90
  -1 -11  -1    7.00    5.20
   1  11   1    8.80    3.50
   1  11   1    4.00    4.30
   1  11   1    4.20    3.70
   1  11   1    6.80    3.60
  -2 -11  -1   76.79    6.40
  -2 -11  -1   66.69    7.50
   2  11   1   55.89    6.00
   2  11   1   83.79    7.40
   2  11   1   75.89    6.10
   2  11   1   85.29    6.60
   2  11   1   75.99    5.90
  -3 -11  -1   -2.30    3.60
  -3 -11  -1   -5.70    4.80
   3  11   1    1.20    3.40
   3  11   1    2.60    4.20
   3  11   1   -1.30    3.30
   3  11   1    1.20    3.10
   3  11   1    0.10    4.30
  -4 -11  -1   13.00    3.70
  -4 -11  -1   16.30    5.20
   4  11   1   17.10    3.70
   4  11   1   22.50    5.30
   4  11   1   21.40    4.90
   4  11   1   15.90    3.00
   4  11   1   20.10    3.80
  -5 -11  -1    7.90    8.10
  -5 -11  -1    6.80    4.70
   5  11   1    2.10    2.10
   5  11   1   10.60    3.40
   5  11   1    4.20    4.60
   5  11   1    9.70    3.40
   5  11   1    7.90    5.60
  -6 -11  -1   -5.40    4.30
  -6 -11  -1   13.60    8.10
   6  11   1   -1.40    6.10
   6  11   1    1.90    3.00
   6  11   1    5.60    3.10
  -7 -11  -1    0.80    4.30
   7  11   1   -1.80    7.10
  -8 -11  -1   -1.70    4.20
   6 -12  -1    8.40    8.10
   6 -12  -1   16.20    9.20
  -6  12   1    8.80    7.30
   5 -12  -1    6.40    7.40
   5 -12  -1   -8.60    6.60
   5 -12  -1    2.00    7.90
  -5  12   1   11.90    7.20
   4 -12  -1    9.90    7.00
   4 -12  -1    4.50    6.70
   4 -12  -1    7.40    6.60
  -4  12   1   12.20    6.40
   3 -12  -1    6.80    6.20
   3 -12  -1   -3.10    6.10
   3 -12  -1   11.90    6.10
  -3  12   1   -1.50    5.30
   2 -12  -1    1.00    5.40
   2 -12  -1    8.90    5.60
   2 -12  -1   -4.40    6.30
  -2  12   1    3.50    5.10
  -2  12   1   -1.20    3.10
  -2  12   1   -2.10    6.70
   1 -12  -1    5.50    4.90
   1 -12  -1    3.10    6.30
   1 -12  -1    1.90    5.10
  -1  12   1    3.30    4.70
  -1  12   1    3.60    3.50
  -1  12   1   10.10    4.70
   0 -12  -1    3.60    6.20
   0 -12  -1    0.10    4.50
   0 -12  -1    6.70    4.70
   0  12   1    2.40    4.50
   0  12   1    5.20    3.80
   0  12   1    8.80    4.60
  -1 -12  -1   -5.80    5.60
  -1 -12  -1   -1.40    4.40
   1  12   1    3.90    4.00
   1  12   1   -2.70    4.10
   1  12   1    4.10    4.70
   1  12   1    7.60    4.30
   1  12   1   -2.70    4.10
  -2 -12  -1   11.50    4.80
  -2 -12  -1    6.90    6.00
   2  12   1    5.50    4.20
   2  12   1   13.00    4.50
   2  12   1   12.20    4.90
   2  12   1    1.40    3.80
   2  12   1   16.50    4.40
  -3 -12  -1   -4.10    5.60
  -3 -12  -1    4.90    4.20
   3  12   1    4.10    4.00
   3  12   1    3.20    3.80
   3  12   1   -3.50    3.30
   3  12   1    2.90    4.80
   3  12   1   -0.40    4.80
  -4 -12  -1    1.90    5.70
   4  12   1   -3.30    5.20
   4  12   1    2.10    4.90
   4  12   1    2.40    3.70
   4  12   1   -1.80    2.90
   4  12   1    5.40    3.80
  -5 -12  -1    0.90    5.40
   5  12   1    5.00    3.60
   5  12   1    6.60    6.00
   5  12   1    1.30    5.00
   5  12   1    4.90    3.80
  -6 -12  -1    5.50    5.50
   6  12   1    7.20    3.40
   6  12   1    3.90    7.00
   6  12   1    3.80    3.70
  -7 -12  -1    5.40    5.20
   4 -13  -1    4.10    7.50
   4 -13  -1   11.80    7.60
   4 -13  -1    9.80    7.80
  -4  13   1   14.40    6.90
   3 -13  -1    0.70    6.80
   3 -13  -1   -4.40    7.20
   3 -13  -1    1.80    6.60
  -3  13   1    1.50    6.20
   2 -13  -1   22.90    6.80
   2 -13  -1   21.80    6.50
   2 -13  -1   19.80    7.70
  -2  13   1   14.00    5.90
   1 -13  -1   12.60    5.90
   1 -13  -1    0.70    7.20
  -1  13   1    2.40    5.10
  -1  13   1    6.30    3.80
   0 -13  -1    3.50    7.20
   0 -13  -1    8.30    5.40
   0  13   1    4.20    4.90
   0  13   1    1.60    4.00
   0  13   1   13.30    5.10
  -1 -13  -1   -2.20    6.80
  -1 -13  -1    1.20    5.60
   1  13   1    0.90    4.40
   1  13   1    7.30    4.40
   1  13   1   -6.20    5.00
   1  13   1    2.70    4.70
   1  13   1   -3.00    4.30
  -2 -13  -1    1.50    6.60
  -2 -13  -1    2.40    5.10
   2  13   1    5.50    5.10
   2  13   1    2.10    4.50
   2  13   1    7.90    4.70
   2  13   1   -1.60    4.10
   2  13   1    3.90    4.60
  -3 -13  -1   10.30    7.00
   3  13   1    8.90    4.30
   3  13   1   11.90    5.30
   3  13   1   16.40    5.30
   3  13   1    8.10    4.50
   3  13   1   11.60    3.90
  -4 -13  -1   -4.50    6.40
   4  13   1    8.30    4.60
   4  13   1    8.60    5.80
   4  13   1    1.50    5.50
   4  13   1    3.60    4.10
  -5 -13  -1   -3.40    6.20
   5  13   1   -0.60    4.00
   5  13   1   -2.50    4.30
   5  13   1    1.50    6.40
   5  13   1    0.10    5.60
   0 -14  -1   13.60    7.40
   0  14   1   15.10    5.80
   0  14   1    5.40    4.30
   0  14   1    3.40    5.20
  -1 -14  -1    7.60    6.60
   1  14   1    5.10    5.60
   1  14   1    3.90    4.90
   1  14   1    2.80    5.50
   1  13  -2    9.10    6.50
   1  13  -2    5.20    5.10
   1  13  -2    9.50    4.50
   0  13  -2   -1.60    4.90
   0  13  -2    1.00    4.70
   0  13  -2    4.10    6.90
   0 -13   2    5.90    5.70
  -1  13  -2    8.30    5.40
   1 -13   2   -3.30    6.10
   4  12  -2    2.40    6.50
  -4 -12   2    7.80    6.10
   3  12  -2    3.00    3.40
   3  12  -2   -0.60    4.50
   3  12  -2    3.30    6.30
  -3 -12   2   -1.70    5.80
   2  12  -2    4.50    4.70
   2  12  -2    5.70    6.10
   2  12  -2    8.30    3.80
  -2 -12   2    4.60   11.30
  -2 -12   2   10.70    6.50
   1  12  -2    1.40    4.00
   1  12  -2    6.00    4.60
   1  12  -2    1.50    5.90
  -1 -12   2   12.40    5.00
  -1 -12   2    4.20   10.60
  -1 -12   2    5.00    6.60
   0  12  -2   11.40    4.70
   0  12  -2   16.30    4.70
   0 -12   2   11.40    7.00
   0 -12   2   12.70    5.60
  -1  12  -2   19.50    5.40
  -1  12  -2   14.90    5.20
   1 -12   2   14.50    7.20
   1 -12   2   18.20    6.30
  -2  12  -2    9.20    5.50
   2 -12   2    3.90    7.40
   2 -12   2   10.40    6.50
  -3  12  -2   11.70    6.00
   3 -12   2    1.70    7.50
   3 -12   2    7.60    7.10
   3 -12   2   15.50    6.80
  -4  12  -2    0.70    6.40
   4 -12   2   -2.60    7.50
   4 -12   2    0.00    7.90
   4 -12   2    6.20    7.80
  -5  12  -2    2.30    7.30
   5 -12   2    2.40    8.90
   5 -12   2   -6.00    8.50
   5 -12   2   -2.10    7.60
   6  11  -2    0.20    6.40
  -6 -11   2    2.50    4.90
  -6 -11   2   -5.40   16.80
   5  11  -2    4.40    4.40
   5  11  -2   13.40    6.60
   5  11  -2    8.00    3.20
  -5 -11   2    7.20    5.20
  -5 -11   2   15.40   10.80
   4  11  -2    7.60    4.40
   4  11  -2    8.70    6.10
  -4 -11   2   -0.90    5.30
  -4 -11   2   -1.70    9.90
   3  11  -2    1.90    5.70
   3  11  -2   -0.10    3.60
   3  11  -2    0.30    2.90
   3  11  -2    0.50    4.00
  -3 -11   2   -4.30    5.10
  -3 -11   2    0.80   10.20
   2  11  -2   33.70    4.30
   2  11  -2   31.60    4.40
   2  11  -2   35.10    5.00
   2  11  -2   35.90    6.40
  -2 -11   2   43.60    5.10
  -2 -11   2   25.70   10.20
  -2 -11   2   27.80    6.40
   1  11  -2   10.60    3.80
   1  11  -2   12.00    3.50
   1  11  -2   11.80    4.10
   1  11  -2    8.40    5.80
  -1 -11   2    7.30    5.70
  -1 -11   2   15.30    4.60
  -1 -11   2   12.70    9.90
   0  11  -2    3.70    3.90
   0  11  -2    1.20    3.20
   0  11  -2    1.20    3.90
   0 -11   2   -4.80    5.60
   0 -11   2   13.60    4.90
   0 -11   2    2.80    9.40
  -1  11  -2   27.50    5.10
  -1  11  -2   22.40    4.60
   1 -11   2   26.70    6.10
   1 -11   2   25.80    6.50
   1 -11   2   33.80    5.40
   1 -11   2   15.30    9.90
  -2  11  -2    3.20    4.10
  -2  11  -2    5.90    4.80
   2 -11   2    3.80    6.30
   2 -11   2    0.90    5.60
   2 -11   2    4.10    5.30
  -3  11  -2   53.59    7.00
   3 -11   2   69.99    7.90
   3 -11   2   55.49    8.20
   3 -11   2   54.79    8.20
  -4  11  -2    2.50    6.00
   4 -11   2   12.40    6.90
   4 -11   2   -4.60    6.80
   4 -11   2    9.30    7.20
  -5  11  -2   14.30    7.00
   5 -11   2    5.60    6.90
   5 -11   2    6.30    8.10
   5 -11   2   10.30    8.30
  -6  11  -2   28.10    8.40
   6 -11   2   27.60    9.50
   6 -11   2   21.20    7.80
   6 -11   2   58.09   10.80
  -7  11  -2    0.50    8.70
   7 -11   2    1.30    9.70
   7 -11   2    2.80   10.50
  -7 -10   2    4.10    7.40
  -7 -10   2   -0.20    9.40
  -7 -10   2    4.40    3.70
   6  10  -2   20.90    6.30
  -6 -10   2   12.10    9.50
  -6 -10   2   10.40    4.30
   5  10  -2    9.10    5.90
   5  10  -2    5.00    3.90
  -5 -10   2   13.00    9.40
  -5 -10   2    8.60    4.50
   4  10  -2   -1.10    3.70
   4  10  -2    3.60    5.40
   4  10  -2    2.70    3.60
   4  10  -2   -0.30    2.20
  -4 -10   2    5.00    4.40
  -4 -10   2   12.80    9.50
   3  10  -2    4.80    3.50
   3  10  -2    8.60    3.70
   3  10  -2    4.60    5.20
   3  10  -2    4.90    2.80
  -3 -10   2    6.60    3.20
  -3 -10   2    1.90    4.40
  -3 -10   2   12.40    9.50
   2  10  -2   -0.70    2.90
   2  10  -2   -0.70    4.80
   2  10  -2    7.80    3.50
   2  10  -2   -1.20    3.10
  -2 -10   2    4.00    3.40
  -2 -10   2   -5.00    4.50
  -2 -10   2    2.10    8.60
   1  10  -2    4.70    5.00
   1  10  -2   11.60    3.80
   1  10  -2    9.60    3.40
   1  10  -2   10.40    3.20
  -1 -10   2    5.60    8.40
  -1 -10   2    3.90    4.90
  -1 -10   2   11.10    3.90
   0  10  -2   -0.70    3.40
   0  10  -2    2.90    2.80
   0  10  -2    4.20    3.30
   0 -10   2    0.60    5.00
   0 -10   2    2.50    3.70
   0 -10   2    3.70    8.10
   0 -10   2    2.90    4.10
  -1  10  -2    3.50    2.70
  -1  10  -2    3.90    3.90
  -1  10  -2    6.10    3.50
   1 -10   2    2.80    4.10
   1 -10   2   -6.70    7.10
   1 -10   2    2.80    4.60
   1 -10   2    1.60    5.30
  -2  10  -2    0.40    3.70
  -2  10  -2    5.80    2.60
  -2  10  -2    6.30    4.30
   2 -10   2   -2.90    5.10
   2 -10   2    4.70    7.90
   2 -10   2    2.00    4.50
   2 -10   2    2.60    5.20
  -3  10  -2    2.50    4.80
  -3  10  -2   -1.10    3.80
   3 -10   2   -3.90    5.40
   3 -10   2    4.00    5.20
   3 -10   2    0.90    5.70
  -4  10  -2    1.60    5.30
   4 -10   2   -0.90    6.30
   4 -10   2    8.00    6.10
   4 -10   2    0.90    5.90
  -5  10  -2    5.90    6.00
   5 -10   2    2.20    7.00
   5 -10   2    1.00    6.10
   5 -10   2   -5.10    7.10
  -6  10  -2    4.40    7.10
   6 -10   2    8.10    7.60
   6 -10   2    2.30    6.20
   6 -10   2   -7.60    8.00
  -7  10  -2   -4.90    7.30
   7 -10   2    3.20    9.60
   7 -10   2  -12.50    8.70
  -8  10  -2   -2.60    8.50
   8 -10   2  -13.80   10.40
   8 -10   2  -11.10   10.00
  -9  -9   2   -4.40    8.40
  -8  -9   2    4.30    8.60
  -8  -9   2   12.10    6.80
  -7  -9   2    5.20    8.20
  -7  -9   2    5.10    6.70
   6   9  -2    5.90    5.40
  -6  -9   2    2.60    8.00
  -6  -9   2   -0.10    2.90
   5   9  -2    5.20    5.20
   5   9  -2   10.30    3.90
   5   9  -2   -0.40    3.30
  -5  -9   2    4.10    3.30
  -5  -9   2   -6.70    3.50
  -5  -9   2    1.80    7.90
   4   9  -2   23.90    2.50
   4   9  -2   30.40    4.10
   4   9  -2   23.20    5.40
   4   9  -2   23.70    4.20
  -4  -9   2   23.60    3.40
  -4  -9   2   13.50    8.10
  -4  -9   2   14.30    4.40
  -4  -9   2   21.80    4.10
   3   9  -2   55.19    6.00
   3   9  -2   49.40    4.90
   3   9  -2   64.09    5.90
   3   9  -2   44.90    3.80
  -3  -9   2   51.69    4.20
  -3  -9   2   60.09    9.40
  -3  -9   2   31.40    5.40
  -3  -9   2   44.30    5.20
   2   9  -2   -1.80    2.50
   2   9  -2    5.30    3.00
   2   9  -2   -1.50    4.40
   2   9  -2   -0.30    2.90
  -2  -9   2   -0.20    3.80
  -2  -9   2    1.20    7.30
  -2  -9   2    1.00    2.90
   1   9  -2  136.89    8.30
   1   9  -2  132.09    8.50
   1   9  -2  150.28    8.80
  -1  -9   2  141.79    9.10
  -1  -9   2  128.29    8.30
  -1  -9   2  143.09   10.30
  -1  -9   2  126.49   12.10
   0   9  -2   49.50    4.30
   0   9  -2   57.19    4.80
   0   9  -2   53.79    4.90
   0  -9   2   44.20    8.50
   0  -9   2   55.59    5.40
   0  -9   2   43.70    5.80
   0  -9   2   53.69    4.90
  -1   9  -2   19.40    3.50
  -1   9  -2   21.20    3.00
  -1   9  -2   17.70    4.00
   1  -9   2   28.30    4.90
   1  -9   2   22.10    4.10
   1  -9   2   13.20    7.00
   1  -9   2   15.50    4.90
  -2   9  -2   72.29    5.50
  -2   9  -2   73.79    7.20
  -2   9  -2   74.79    6.50
   2  -9   2   84.49    7.50
   2  -9   2   71.49    9.20
   2  -9   2   85.99    9.00
   2  -9   2   88.29    6.90
  -3   9  -2    3.90    4.30
  -3   9  -2    1.10    4.50
  -3   9  -2    5.10    3.10
  -3   9  -2    8.10    2.30
   3  -9   2    3.80    4.80
   3  -9   2    8.00    4.80
   3  -9   2    7.20    5.30
  -4   9  -2  110.39    7.70
  -4   9  -2  138.29   11.10
  -4   9  -2  133.49    9.60
  -4   9  -2  139.59   10.20
   4  -9   2  142.89   12.00
   4  -9   2  119.19   10.40
   4  -9   2  127.99   10.60
  -5   9  -2   42.50    6.90
  -5   9  -2   50.49    7.40
   5  -9   2   64.79    8.00
   5  -9   2   37.10    7.70
   5  -9   2   54.19    7.20
  -6   9  -2   25.50    7.00
  -6   9  -2   27.30    7.60
   6  -9   2   20.00    6.00
   6  -9   2    8.40    7.10
   6  -9   2   25.90    8.10
  -7   9  -2   42.60    8.60
  -7   9  -2   40.80    8.40
   7  -9   2   38.70    9.20
   7  -9   2   24.10    8.80
   7  -9   2   40.20    9.80
  -8   9  -2    3.80    8.00
  -8   9  -2    4.70    8.50
   8  -9   2   -3.20    8.20
   8  -9   2    3.60    9.40
  -9   9  -2   -1.60    9.30
   9  -9   2   -5.70    9.90
   9  -9   2   -5.30   10.80
  -9  -8   2  -11.20    7.30
  -9  -8   2    1.40    6.40
  -8  -8   2   15.60    7.80
  -8  -8   2   33.80    7.60
  -7  -8   2    7.20    6.20
  -7  -8   2   10.80    7.70
   6   8  -2    6.70    3.90
  -6  -8   2   -3.60    7.30
   5   8  -2   -1.10    2.80
   5   8  -2   24.00    5.10
   5   8  -2   12.80    4.00
  -5  -8   2   11.00    7.50
   4   8  -2    4.60    1.70
   4   8  -2   13.30    4.50
   4   8  -2    5.70    2.90
   4   8  -2    6.30    3.50
  -4  -8   2    4.50    2.80
  -4  -8   2    4.80    2.10
  -4  -8   2    1.90    7.00
  -4  -8   2    0.10    2.70
   3   8  -2   70.39    5.50
   3   8  -2   76.79    6.20
   3   8  -2   62.09    4.60
   3   8  -2   78.29    5.80
  -3  -8   2   69.39    8.80
  -3  -8   2   55.39    6.30
  -3  -8   2   69.99    5.20
  -3  -8   2   68.79    6.30
   2   8  -2   22.90    3.20
   2   8  -2   10.10    3.10
   2   8  -2    6.70    3.90
   2   8  -2    8.80    2.50
   2   8  -2   14.60    2.80
  -2  -8   2    7.60    3.60
  -2  -8   2   11.90    3.50
  -2  -8   2   18.40    2.90
  -2  -8   2   15.50    6.70
  -2  -8   2   15.20    2.50
   1   8  -2   26.10    3.20
   1   8  -2   29.30    3.30
   1   8  -2   21.80    3.20
  -1  -8   2   22.50    4.50
  -1  -8   2   27.70    7.30
  -1  -8   2   25.60    3.20
  -1  -8   2   24.60    3.50
  -1  -8   2   20.90    4.00
   0   8  -2   61.69    5.10
   0   8  -2   68.39    5.40
   0   8  -2   57.29    4.70
   0  -8   2   58.89    5.20
   0  -8   2   54.69    8.00
   0  -8   2   41.90    6.00
   0  -8   2   58.49    5.60
   0  -8   2   61.29    4.70
  -1   8  -2   98.79    6.50
  -1   8  -2  124.89    7.40
  -1   8  -2  108.79    7.50
  -1   8  -2   93.19    7.50
   1  -8   2   99.29   10.80
   1  -8   2  117.69    8.90
   1  -8   2  116.49    8.60
   1  -8   2  110.19    7.40
   1  -8   2  102.19   10.10
  -2   8  -2   19.90    4.00
  -2   8  -2   14.50    2.60
  -2   8  -2   25.40    2.70
  -2   8  -2   23.60    4.00
   2  -8   2   27.00    6.80
   2  -8   2   23.70    4.10
   2  -8   2   24.30    4.50
   2  -8   2   22.50    4.90
  -3   8  -2    4.40    3.90
  -3   8  -2    3.60    2.80
  -3   8  -2    6.50    4.00
   3  -8   2    6.30    4.10
   3  -8   2    3.10    4.90
   3  -8   2    4.30    5.80
   3  -8   2    8.70    4.20
  -4   8  -2   43.40    4.90
  -4   8  -2   31.30    5.10
  -4   8  -2   39.60    5.70
   4  -8   2   23.30    6.10
   4  -8   2   32.00    5.40
   4  -8   2   41.80    6.00
  -5   8  -2   70.89    7.20
  -5   8  -2   88.89    8.30
  -5   8  -2   73.99    7.30
   5  -8   2   49.70    7.80
   5  -8   2   74.79    7.40
   5  -8   2   79.79    8.20
  -6   8  -2    2.90    6.00
  -6   8  -2   -3.40    5.60
   6  -8   2   -1.70    6.00
   6  -8   2   -5.30    6.30
   6  -8   2   -4.00    4.70
  -7   8  -2   54.49    8.40
  -7   8  -2   57.39    9.00
   7  -8   2   72.09    9.60
   7  -8   2   67.69    7.50
   7  -8   2   51.59    8.70
  -8   8  -2   17.90    8.10
  -8   8  -2    5.60    7.30
   8  -8   2   17.40    8.90
   8  -8   2    8.40    8.20
  -9   8  -2   28.50   10.30
  -9   8  -2    9.50    8.50
   9  -8   2   -0.20    8.70
   9  -8   2    9.80   10.10
 -10   8  -2   21.50    9.60
 -10   8  -2   11.40   11.70
  10  -8   2   39.30   11.80
  10  -8   2   17.80   10.80
 -10  -7   2   -1.30    5.80
  -9  -7   2   11.30    6.30
  -9  -7   2    8.90    6.90
  -8  -7   2   -5.00    5.70
  -8  -7   2   -6.00    6.50
  -7  -7   2   78.89    8.90
  -7  -7   2   63.89    7.80
   6   7  -2    4.40    3.70
  -6  -7   2    0.80    6.50
   5   7  -2   69.79    6.10
   5   7  -2   83.29    6.60
  -5  -7   2   84.59    9.00
   4   7  -2  117.99    6.40
   4   7  -2  134.09    9.30
   4   7  -2  131.09    6.50
   4   7  -2  136.59    8.50
   4   7  -2  125.99    7.80
  -4  -7   2  132.99    6.90
  -4  -7   2  143.09   12.30
   3   7  -2    2.00    2.90
   3   7  -2    1.40    1.70
   3   7  -2    7.30    2.30
   3   7  -2    1.20    3.40
   3   7  -2    4.70    1.80
  -3  -7   2    4.40    6.10
  -3  -7   2    4.40    1.90
  -3  -7   2    0.80    2.30
  -3  -7   2   -1.10    2.00
  -3  -7   2    3.60    1.60
   2   7  -2  756.32   35.40
   2   7  -2  711.73   35.70
   2   7  -2  758.52   35.60
   2   7  -2  736.03   35.20
   2   7  -2  781.42   36.10
  -2  -7   2  708.73   35.20
  -2  -7   2  766.12   37.90
  -2  -7   2  721.13   35.80
  -2  -7   2  729.63   35.80
  -2  -7   2  706.03   35.40
   1   7  -2    7.90    2.30
   1   7  -2   17.30    2.50
   1   7  -2   16.40    2.40
   1   7  -2   11.60    2.50
   1   7  -2   12.80    2.80
  -1  -7   2   15.60    2.40
  -1  -7   2    6.40    3.20
  -1  -7   2   16.00    2.80
  -1  -7   2   14.50    5.70
  -1  -7   2   13.70    3.10
   0   7  -2  371.96   18.10
   0   7  -2  372.86   18.10
   0   7  -2  368.16   18.20
   0   7  -2  359.86   17.90
   0   7  -2  375.26   18.30
   0  -7   2  381.16   18.50
   0  -7   2  361.26   18.80
   0  -7   2  337.17   19.20
   0  -7   2  331.37   20.50
   0  -7   2  356.26   18.00
  -1   7  -2  592.54   29.00
  -1   7  -2  600.04   28.90
  -1   7  -2  607.44   28.80
   1  -7   2  568.74   30.20
   1  -7   2  575.84   28.80
   1  -7   2  598.04   29.30
   1  -7   2  551.54   30.80
   1  -7   2  606.64   29.50
  -2   7  -2    5.60    2.40
  -2   7  -2    5.60    3.00
  -2   7  -2    0.30    2.80
  -2   7  -2    0.10    2.10
   2  -7   2    7.50    3.70
   2  -7   2   -1.30    3.80
   2  -7   2    3.50    5.00
   2  -7   2    3.60    3.40
   2  -7   2    5.90    3.00
  -3   7  -2  511.35   25.90
  -3   7  -2  499.95   26.10
  -3   7  -2  521.75   25.70
  -3   7  -2  522.05   25.70
   3  -7   2  506.05   27.20
   3  -7   2  532.25   26.00
   3  -7   2  544.05   26.50
   3  -7   2  481.75   26.40
  -4   7  -2   86.39    7.40
  -4   7  -2   89.89    6.80
  -4   7  -2   99.89    7.60
  -4   7  -2   78.69    6.80
   4  -7   2   78.59    6.70
   4  -7   2   81.19    7.60
   4  -7   2   90.59    8.40
  -5   7  -2   76.79    7.40
  -5   7  -2   79.49    7.50
  -5   7  -2   75.29    8.10
  -5   7  -2   79.39    6.90
   5  -7   2   68.19    8.20
   5  -7   2   83.69    7.80
   5  -7   2   99.09    8.20
   5  -7   2   80.59    8.30
  -6   7  -2  105.59    9.20
  -6   7  -2  135.69   10.20
  -6   7  -2  103.39    9.30
   6  -7   2   83.39    9.60
   6  -7   2  115.89    9.60
   6  -7   2  131.39   10.10
  -7   7  -2   12.10    6.00
  -7   7  -2   28.00    5.90
  -7   7  -2   18.00    6.50
   7  -7   2    9.50    7.00
   7  -7   2   22.00    5.20
   7  -7   2   25.30    7.10
  -8   7  -2    7.00    7.20
  -8   7  -2    8.30    7.40
  -8   7  -2   17.30    6.30
   8  -7   2    4.50    7.00
   8  -7   2    2.90    7.50
  -9   7  -2    3.30    7.50
  -9   7  -2   -8.10    8.40
  -9   7  -2    4.70    6.80
   9  -7   2  -10.60    8.20
   9  -7   2   -6.70    7.90
 -10   7  -2   -1.50   10.10
 -10   7  -2   12.20    8.90
 -10   7  -2   10.20    7.80
  10  -7   2   -5.50    8.60
  10  -7   2    1.80    8.80
 -11   7  -2  -17.10   11.90
 -11   7  -2   -0.10    8.80
  11  -7   2   -8.40    9.20
  11  -7   2   -8.20    9.20
  11   6  -2    0.10    6.10
 -11  -6   2    8.50    5.90
  10   6  -2   12.50    5.60
 -10  -6   2    4.40    5.60
   9   6  -2    1.80    4.70
  -9  -6   2    0.50    5.50
  -9  -6   2   -1.90    6.00
   8   6  -2   -4.10    4.30
  -8  -6   2   -4.80    5.90
  -8  -6   2    3.70    5.30
   7   6  -2   10.30    4.20
   7   6  -2    3.80    3.90
  -7  -6   2    6.50    5.10
  -7  -6   2    5.10    5.90
   6   6  -2   27.50    4.20
   6   6  -2   31.80    4.60
  -6  -6   2   35.50    6.70
  -6  -6   2   30.80    6.00
   5   6  -2    5.30    3.60
   5   6  -2    0.80    3.50
  -5  -6   2    3.00    5.60
   4   6  -2   35.30    4.00
   4   6  -2   29.60    3.20
   4   6  -2   34.10    4.40
  -4  -6   2   35.90    2.70
  -4  -6   2   31.60    2.40
  -4  -6   2   42.70    6.70
   3   6  -2   -2.00    1.40
   3   6  -2    1.00    3.00
   3   6  -2   -0.40    1.40
   3   6  -2   -0.20    2.70
   3   6  -2    5.30    2.00
  -3  -6   2    3.30    1.60
  -3  -6   2   -0.20    1.20
  -3  -6   2    7.10    5.20
   2   6  -2  147.39    7.30
   2   6  -2  116.49    7.70
   2   6  -2  122.09    6.80
   2   6  -2  125.59    7.10
   2   6  -2  131.69    8.20
  -2  -6   2  130.89    7.20
  -2  -6   2  132.99    6.80
  -2  -6   2  130.99    7.50
  -2  -6   2  141.79   10.90
  -2  -6   2  125.89    7.10
   1   6  -2    0.90    2.10
   1   6  -2    4.30    1.70
   1   6  -2    1.90    1.90
   1   6  -2    2.80    1.70
   1   6  -2    1.60    1.80
  -1  -6   2   -1.40    2.20
  -1  -6   2    0.70    1.70
  -1  -6   2    4.70    2.00
  -1  -6   2   -1.90    2.00
  -1  -6   2    2.40    4.30
   0   6  -2  162.98    8.00
   0   6  -2  138.29    8.00
   0   6  -2  144.99    7.90
   0   6  -2  145.89    8.10
   0   6  -2  146.39    8.00
   0   6  -2  138.29    7.80
   0  -6   2  125.49   10.60
   0  -6   2  152.18    8.70
   0  -6   2  140.99    8.90
   0  -6   2  143.19    7.90
   0  -6   2  161.48    8.40
  -1   6  -2  379.86   19.40
  -1   6  -2  410.76   19.60
  -1   6  -2  400.96   19.00
  -1   6  -2  381.76   19.50
   1  -6   2  406.96   19.80
   1  -6   2  376.26   21.10
   1  -6   2  390.66   19.90
   1  -6   2  382.56   20.50
   1  -6   2  391.76   19.40
  -2   6  -2   11.20    2.90
  -2   6  -2   19.60    2.70
  -2   6  -2   16.20    2.60
  -2   6  -2   17.40    3.20
   2  -6   2   12.30    3.20
   2  -6   2   22.80    3.20
   2  -6   2   17.50    4.90
   2  -6   2   16.40    4.00
   2  -6   2   16.60    3.50
   2  -6   2   21.70    3.00
  -3   6  -2  540.75   26.30
  -3   6  -2  544.95   26.70
  -3   6  -2  575.34   26.50
   3  -6   2  521.25   27.70
   3  -6   2  511.05   26.40
   3  -6   2  513.45   26.70
   3  -6   2  513.15   26.80
   3  -6   2  546.15   27.50
   3  -6   2  533.55   26.80
  -4   6  -2  361.26   18.30
  -4   6  -2  324.77   17.50
  -4   6  -2  323.07   17.80
  -4   6  -2  354.26   18.30
   4  -6   2  329.47   18.60
   4  -6   2  357.36   18.40
   4  -6   2  355.96   18.30
   4  -6   2  327.17   18.00
  -5   6  -2   84.09    6.90
  -5   6  -2   73.79    7.50
  -5   6  -2   59.09    6.30
   5  -6   2   77.89    7.40
   5  -6   2   50.59    6.40
   5  -6   2   75.89    6.90
   5  -6   2   82.29    7.30
  -6   6  -2  261.87   16.00
  -6   6  -2  270.67   14.50
  -6   6  -2  276.67   15.80
  -6   6  -2  272.87   15.70
   6  -6   2  223.58   16.10
   6  -6   2  286.37   15.90
   6  -6   2  225.88   15.40
   6  -6   2  266.67   15.10
  -7   6  -2   -2.20    4.20
  -7   6  -2    0.70    4.90
  -7   6  -2   -4.00    5.70
  -7   6  -2   -7.50    4.80
   7  -6   2    0.30    4.00
   7  -6   2   -3.70    5.40
   7  -6   2   -5.30    5.90
  -8   6  -2  174.28   13.00
  -8   6  -2  110.99   10.70
  -8   6  -2  131.19   11.80
   8  -6   2  138.49   12.30
   8  -6   2  164.88   12.10
  -9   6  -2  147.29   13.50
  -9   6  -2  111.59   11.30
  -9   6  -2  106.29   12.00
   9  -6   2  101.29   10.60
   9  -6   2   90.69   11.10
 -10   6  -2    9.80    9.80
 -10   6  -2    8.00    8.00
 -10   6  -2   11.70    7.30
  10  -6   2    1.70    7.70
  10  -6   2    1.60    7.70
 -11   6  -2   -1.30    8.60
 -11   6  -2   20.30    8.50
 -11   6  -2   18.10   11.50
  11  -6   2    5.10    8.80
  11  -6   2    7.80    9.20
 -12   6  -2    7.10   12.90
 -12   6  -2    3.90    9.30
  12  -6   2  -13.30    9.60
  12  -6   2    2.20    9.10
  11   5  -2   -2.20    5.30
 -11  -5   2   -2.90    4.50
  10   5  -2   -1.10    5.10
 -10  -5   2   -0.40    5.10
 -10  -5   2   -5.50    6.00
   9   5  -2  130.09   10.10
  -9  -5   2  126.09   10.60
  -9  -5   2  120.39   10.70
   8   5  -2   39.50    5.40
  -8  -5   2   73.99    7.10
  -8  -5   2   68.59    7.20
   7   5  -2   12.10    4.00
   7   5  -2   14.40    3.80
  -7  -5   2   12.40    5.00
  -7  -5   2   10.20    5.50
   6   5  -2  419.66   21.00
   6   5  -2  383.96   20.80
  -6  -5   2  431.16   22.10
   5   5  -2  320.27   16.30
   5   5  -2  296.37   16.20
   4   5  -2  219.48   12.00
   4   5  -2  242.48   12.90
   4   5  -2  237.98   12.80
   4   5  -2  243.48   12.40
  -4  -5   2  235.18   11.50
  -4  -5   2  245.58   11.50
  -4  -5   2  250.07   14.60
   3   5  -2  142.49    6.90
   3   5  -2  147.89    8.30
   3   5  -2  157.68    7.60
   3   5  -2  140.69    8.10
  -3  -5   2  133.19    6.80
  -3  -5   2  112.69    7.30
  -3  -5   2  137.79   10.40
  -3  -5   2  143.59    7.10
  -3  -5   2  143.09    6.80
   2   5  -2   21.10    1.80
   2   5  -2   20.40    2.90
   2   5  -2   18.50    2.10
   2   5  -2   20.80    2.10
   2   5  -2   14.10    2.50
  -2  -5   2   17.50    2.10
  -2  -5   2   16.10    1.90
  -2  -5   2   18.20    1.70
  -2  -5   2   20.40    2.20
  -2  -5   2   14.10    4.50
  -2  -5   2   19.20    1.90
   1   5  -2 1265.07   59.99
   1   5  -2 1220.18   59.89
   1   5  -2 1311.37   59.79
   1   5  -2 1244.58   60.09
   1   5  -2 1253.47   59.89
   1   5  -2 1370.16   59.99
   1   5  -2 1288.77   60.09
  -1  -5   2 1225.78   59.99
  -1  -5   2 1263.47   59.99
  -1  -5   2 1319.67   60.19
  -1  -5   2 1156.28   61.19
  -1  -5   2 1219.58   59.79
   0   5  -2  249.58   12.50
   0   5  -2  238.48   12.30
   0   5  -2  257.07   12.40
   0   5  -2  239.08   12.30
   0   5  -2  258.57   12.30
   0  -5   2  251.47   12.50
   0  -5   2  247.18   12.80
   0  -5   2  246.28   12.60
   0  -5   2  218.98   14.00
   0  -5   2  250.67   12.30
   0  -5   2  250.87   12.90
   0  -5   2  255.47   12.60
  -1   5  -2  510.65   23.80
  -1   5  -2  479.25   23.70
  -1   5  -2  484.75   23.50
  -1   5  -2  502.05   23.60
   1  -5   2  481.35   24.40
   1  -5   2  446.46   23.60
   1  -5   2  484.85   24.00
   1  -5   2  518.15   23.70
   1  -5   2  497.45   23.90
   1  -5   2  502.05   23.80
   1  -5   2  436.46   24.80
  -2   5  -2  464.95   22.00
  -2   5  -2  420.36   22.00
  -2   5  -2  439.56   21.90
   2  -5   2  457.65   22.10
   2  -5   2  407.26   22.80
   2  -5   2  457.25   22.20
   2  -5   2  437.86   22.90
   2  -5   2  461.25   21.90
   2  -5   2  460.95   22.30
  -3   5  -2   45.70    4.00
  -3   5  -2   40.80    4.00
  -3   5  -2   36.60    4.00
  -3   5  -2   41.00    4.00
   3  -5   2   39.50    4.80
   3  -5   2   40.90    4.00
   3  -5   2   43.40    4.90
   3  -5   2   45.90    5.00
   3  -5   2   40.60    4.30
  -4   5  -2  678.93   35.10
  -4   5  -2  705.33   35.00
  -4   5  -2  756.22   35.00
  -4   5  -2  741.63   34.70
   4  -5   2  688.73   34.80
   4  -5   2  715.13   35.10
   4  -5   2  703.33   35.20
   4  -5   2  709.63   35.10
  -5   5  -2  231.48   13.40
  -5   5  -2  243.68   13.20
  -5   5  -2  234.58   13.20
   5  -5   2  221.48   13.00
   5  -5   2  227.38   13.60
   5  -5   2  218.78   13.20
   5  -5   2  233.18   13.10
  -6   5  -2    3.70    4.00
  -6   5  -2    0.00    2.20
  -6   5  -2   -0.80    4.40
  -6   5  -2   -0.70    3.80
   6  -5   2    0.60    4.30
   6  -5   2    4.40    3.60
   6  -5   2    4.10    3.20
   6  -5   2   -0.60    4.40
  -7   5  -2    4.10    5.00
  -7   5  -2   12.30    5.50
  -7   5  -2   14.20    4.80
  -7   5  -2   11.10    3.40
   7  -5   2    4.90    5.30
   7  -5   2   11.50    4.20
   7  -5   2    9.40    3.80
   7  -5   2    8.50    5.60
  -8   5  -2   -4.00    5.10
  -8   5  -2    1.50    5.20
  -8   5  -2   -5.20    5.90
   8  -5   2   -7.80    5.60
   8  -5   2  -13.00    5.50
   8  -5   2   -0.60    4.10
  -9   5  -2   -5.90    6.00
  -9   5  -2  -14.70    7.30
  -9   5  -2   -7.20    5.90
   9  -5   2   -7.50    5.80
   9  -5   2  -13.50    6.20
 -10   5  -2   -5.40    6.90
 -10   5  -2    0.20    6.90
 -10   5  -2  -13.20    8.80
  10  -5   2  -10.90    6.60
  10  -5   2   -0.80    7.00
 -11   5  -2  -12.90    9.60
 -11   5  -2  -12.40    7.90
 -11   5  -2   -1.60    7.50
  11  -5   2  -13.90    7.60
  11  -5   2  -13.60    7.30
 -12   5  -2   -2.00    9.20
 -12   5  -2   -7.80   11.40
 -12   5  -2    3.30    8.50
  12  -5   2   -4.50    7.90
  12  -5   2  -13.60    8.60
  12   4  -2    2.00    6.00
  11   4  -2    2.80    5.30
 -11  -4   2   -4.40    5.00
  10   4  -2    4.30    4.90
 -10  -4   2   -4.70    3.90
 -10  -4   2    1.70    4.60
 -10  -4   2    3.30    5.20
   9   4  -2    4.00    4.80
  -9  -4   2    1.40    4.40
   8   4  -2    2.00    4.00
  -8  -4   2    7.30    4.40
   7   4  -2  131.99    8.90
   7   4  -2  126.89    9.00
  -7  -4   2  155.68   10.30
   6   4  -2   13.50    3.60
   6   4  -2   11.00    3.60
  -6  -4   2   17.10    4.40
   5   4  -2    2.70    3.00
   5   4  -2    2.50    2.70
  -5  -4   2    0.00    3.60
   4   4  -2  105.39    7.00
   4   4  -2  117.79    7.20
   4   4  -2  113.39    6.70
  -4  -4   2  111.49    5.50
  -4  -4   2  108.29    5.50
   3   4  -2  235.68   12.00
   3   4  -2  203.78   11.50
   3   4  -2  226.58   11.70
   3   4  -2  239.78   12.00
  -3  -4   2  243.48   11.20
  -3  -4   2  230.98   11.20
   2   4  -2  380.76   19.20
   2   4  -2  409.96   18.70
   2   4  -2  378.66   19.20
   2   4  -2  367.96   18.60
   2   4  -2  414.36   19.00
  -2  -4   2  366.46   18.60
  -2  -4   2  430.96   19.50
  -2  -4   2  399.36   18.80
  -2  -4   2  371.46   18.60
   1   4  -2  704.33   31.90
   1   4  -2  697.23   32.10
   1   4  -2  612.64   32.00
   1   4  -2  633.34   31.90
   1   4  -2  681.13   31.90
  -1  -4   2  678.43   32.10
  -1  -4   2  644.44   31.90
  -1  -4   2  623.84   33.20
  -1  -4   2  716.73   32.20
  -1  -4   2  638.74   31.80
  -1  -4   2  698.23   32.10
  -1  -4   2  700.03   32.00
  -1  -4   2  677.03   32.10
   0   4  -2  730.73   33.00
   0   4  -2  682.83   33.10
   0   4  -2  660.43   33.20
   0   4  -2  645.04   32.90
   0   4  -2  721.73   32.90
   0  -4   2  731.93   33.10
   0  -4   2  703.33   33.20
   0  -4   2  708.73   33.20
   0  -4   2  708.13   33.10
   0  -4   2  605.04   33.90
   0  -4   2  690.83   33.00
   0  -4   2  702.83   32.90
   0  -4   2  701.43   32.90
   0  -4   2  651.73   32.90
  -1   4  -2 1387.56   66.09
  -1   4  -2 1345.67   65.89
  -1   4  -2 1429.16   66.09
  -1   4  -2 1408.16   66.19
  -1   4  -2 1437.56   65.99
   1  -4   2 1416.96   66.19
   1  -4   2 1407.06   66.49
   1  -4   2 1432.76   66.29
   1  -4   2 1403.96   65.99
   1  -4   2 1236.68   66.69
   1  -4   2 1369.66   66.19
   1  -4   2 1419.06   65.99
  -2   4  -2 2463.65  117.19
  -2   4  -2 2525.15  116.59
  -2   4  -2 2389.36  116.69
  -2   4  -2 2479.25  116.69
   2  -4   2 2388.56  116.79
   2  -4   2 2490.35  116.59
   2  -4   2 2509.85  116.89
   2  -4   2 2589.94  116.89
   2  -4   2 2512.45  117.39
   2  -4   2 2329.67  117.09
   2  -4   2 2431.76  116.39
  -3   4  -2  209.28   11.50
  -3   4  -2  214.68   11.70
  -3   4  -2  219.38   11.20
   3  -4   2  221.28   11.60
   3  -4   2  208.38   12.20
   3  -4   2  216.68   11.20
   3  -4   2  212.08   11.50
   3  -4   2  221.38   11.90
   3  -4   2  212.38   11.60
  -4   4  -2 1194.18   56.39
  -4   4  -2 1234.98   56.09
  -4   4  -2 1257.87   56.29
   4  -4   2 1141.69   55.99
   4  -4   2 1086.99   56.19
   4  -4   2 1145.09   56.19
   4  -4   2 1118.29   56.29
  -5   4  -2 1355.26   65.19
  -5   4  -2 1341.47   64.59
  -5   4  -2 1429.66   64.89
  -5   4  -2 1342.87   65.09
   5  -4   2 1348.57   64.89
   5  -4   2 1368.16   65.19
   5  -4   2 1303.27   65.09
   5  -4   2 1314.27   64.69
  -6   4  -2  170.38   11.10
  -6   4  -2  163.68   10.80
  -6   4  -2  175.78    9.70
  -6   4  -2  185.58   11.30
   6  -4   2  169.88   11.10
   6  -4   2  185.78   10.50
   6  -4   2  140.69   10.10
  -7   4  -2  808.92   38.20
  -7   4  -2  801.32   39.40
  -7   4  -2  772.92   38.90
  -7   4  -2  822.92   39.10
   7  -4   2  726.13   38.70
   7  -4   2  797.62   38.60
   7  -4   2  748.03   39.20
   7  -4   2  761.02   39.20
  -8   4  -2    2.10    5.80
  -8   4  -2    6.60    5.00
  -8   4  -2    8.50    5.50
   8  -4   2   -2.80    5.00
   8  -4   2   -0.40    5.00
   8  -4   2    8.20    4.50
  -9   4  -2  236.78   17.30
  -9   4  -2  258.97   15.90
  -9   4  -2  274.57   16.20
   9  -4   2  228.88   15.10
   9  -4   2  214.78   15.40
   9  -4   2  208.68   15.50
 -10   4  -2   92.39   11.50
 -10   4  -2  113.79   10.10
 -10   4  -2   85.09    9.70
  10  -4   2   95.89    9.60
  10  -4   2   88.49    9.70
 -11   4  -2   -3.80    6.90
 -11   4  -2    1.40    9.40
 -11   4  -2    1.30    7.70
  11  -4   2   -8.60    6.90
  11  -4   2   -5.00    6.30
 -12   4  -2   48.60   12.50
 -12   4  -2   46.40    9.10
 -12   4  -2   52.89   10.30
  12  -4   2   43.00    9.20
  12  -4   2   38.40    8.40
  12   3  -2   39.30    6.60
  12   3  -2   37.70    4.70
 -12  -3   2   41.20    7.60
  11   3  -2    6.10    3.20
  11   3  -2    7.80    5.60
 -11  -3   2    1.90    5.60
  10   3  -2   95.59    6.60
  10   3  -2   95.39    7.90
 -10  -3   2   66.09    7.90
 -10  -3   2   98.99    8.80
   9   3  -2   21.90    3.00
   9   3  -2   24.10    4.90
  -9  -3   2   25.70    4.80
  -9  -3   2   21.90    3.80
   8   3  -2   86.39    5.80
   8   3  -2   92.99    7.90
  -8  -3   2  110.39    8.30
   7   3  -2  495.65   24.70
   7   3  -2  508.45   25.00
   7   3  -2  483.75   23.90
  -7  -3   2  463.35   23.60
  -7  -3   2  545.15   25.40
   6   3  -2    1.30    1.40
   6   3  -2   -1.00    3.00
   6   3  -2    0.10    3.10
  -6  -3   2    4.30    1.00
  -6  -3   2    2.10    3.40
   5   3  -2 1288.67   62.29
   5   3  -2 1290.17   62.39
  -5  -3   2 1315.97   62.89
  -5  -3   2 1320.57   61.59
   4   3  -2  257.67   12.80
   4   3  -2  249.88   12.80
   4   3  -2  246.68   12.80
  -4  -3   2  249.58   12.70
  -4  -3   2  246.68   11.90
  -4  -3   2  227.88   13.40
   3   3  -2  652.73   31.30
   3   3  -2  689.13   30.90
   3   3  -2  648.64   31.30
   3   3  -2  642.84   31.20
   3   3  -2  606.74   30.70
  -3  -3   2  636.54   30.80
  -3  -3   2  675.43   31.20
  -3  -3   2  637.54   30.70
   2   3  -2 1600.74   83.19
   2   3  -2 1819.72   82.89
   2   3  -2 1744.93   83.29
   2   3  -2 1866.31   82.89
   2   3  -2 1769.82   82.89
   2   3  -2 1765.42   83.19
   2   3  -2 1787.42   83.39
  -2  -3   2 1843.22   83.19
  -2  -3   2 1657.03   83.09
  -2  -3   2 1756.72   82.89
  -2  -3   2 1721.43   82.89
   1   3  -2   52.49    3.10
   1   3  -2   65.59    3.60
   1   3  -2   64.29    3.30
   1   3  -2   54.29    3.50
  -1  -3   2   45.40    3.80
  -1  -3   2   67.59    3.70
  -1  -3   2   52.79    3.10
  -1  -3   2   55.79    3.10
  -1  -3   2   53.49    3.30
  -1  -3   2   56.39    3.30
  -1  -3   2   50.69    3.50
  -1  -3   2   58.89    3.20
  -1  -3   2   57.09    3.20
   0   3  -2  800.22   41.60
   0   3  -2  890.31   41.60
   0   3  -2  882.41   41.50
   0   3  -2  839.32   41.50
   0   3  -2  973.90   41.50
   0  -3   2  913.71   41.50
   0  -3   2  844.82   41.70
   0  -3   2  851.01   41.50
   0  -3   2  837.12   41.40
   0  -3   2  880.21   41.60
   0  -3   2  888.41   41.60
   0  -3   2  878.91   41.50
   0  -3   2  866.11   41.60
  -1   3  -2  741.03   33.70
  -1   3  -2  699.33   33.60
  -1   3  -2  778.82   33.70
  -1   3  -2  700.03   33.90
  -1   3  -2  682.33   33.80
  -1   3  -2  669.53   33.70
   1  -3   2  699.33   33.80
   1  -3   2  752.32   33.70
   1  -3   2  698.13   33.90
   1  -3   2  632.94   34.20
   1  -3   2  699.03   33.90
   1  -3   2  717.43   34.00
   1  -3   2  683.53   33.70
   1  -3   2  719.53   33.60
  -2   3  -2  923.21   46.70
  -2   3  -2  960.70   46.50
  -2   3  -2 1068.29   46.70
  -2   3  -2 1034.00   46.60
  -2   3  -2  959.70   46.60
  -2   3  -2  932.61   46.80
   2  -3   2 1013.00   46.80
   2  -3   2 1011.30   46.60
   2  -3   2  962.00   46.80
   2  -3   2  898.01   46.90
   2  -3   2  992.90   47.10
   2  -3   2  989.30   46.80
   2  -3   2  963.60   46.30
  -3   3  -2  194.28    9.60
  -3   3  -2  183.98    9.80
  -3   3  -2  178.68   10.20
  -3   3  -2  188.68    9.80
   3  -3   2  180.88    9.90
   3  -3   2  188.78   10.40
   3  -3   2  176.88    9.60
   3  -3   2  180.38    9.90
   3  -3   2  185.48   10.00
   3  -3   2  189.48    9.90
  -4   3  -2  114.19    7.00
  -4   3  -2  109.39    7.50
  -4   3  -2  113.09    6.40
  -4   3  -2  109.79    6.90
   4  -3   2  109.19    6.70
   4  -3   2  105.29    7.00
   4  -3   2  111.59    6.90
  -5   3  -2   30.70    3.70
  -5   3  -2   23.10    3.70
  -5   3  -2   37.60    4.10
  -5   3  -2   35.40    3.80
  -5   3  -2   24.70    2.50
   5  -3   2   25.90    3.20
   5  -3   2   27.60    3.70
   5  -3   2   18.70    3.00
   5  -3   2   27.50    3.60
  -6   3  -2   36.50    4.40
  -6   3  -2   36.50    3.20
  -6   3  -2   37.70    4.70
  -6   3  -2   29.00    4.30
  -6   3  -2   39.50    4.90
   6  -3   2   24.40    3.50
   6  -3   2   34.50    3.80
   6  -3   2   38.40    4.60
   6  -3   2   29.00    4.40
  -7   3  -2   51.49    6.70
  -7   3  -2   58.39    6.00
  -7   3  -2   55.79    5.00
  -7   3  -2   51.19    5.80
  -7   3  -2   45.50    5.80
   7  -3   2   64.89    6.30
   7  -3   2   50.59    5.50
   7  -3   2   60.29    5.80
  -8   3  -2    4.00    4.40
  -8   3  -2   -3.60    4.80
  -8   3  -2    4.90    4.60
   8  -3   2   -3.40    4.50
   8  -3   2   -3.50    3.60
   8  -3   2    2.80    1.70
   8  -3   2    0.30    4.40
  -9   3  -2    3.50    6.10
  -9   3  -2   -1.30    5.20
  -9   3  -2    0.60    5.30
   9  -3   2    4.00    2.00
   9  -3   2    3.20    4.20
   9  -3   2   -3.70    4.70
   9  -3   2   -3.70    4.90
 -10   3  -2   30.10    8.30
 -10   3  -2   32.50    6.70
 -10   3  -2   25.10    6.90
  10  -3   2   17.40    6.30
  10  -3   2   26.50    5.90
  10  -3   2   18.00    5.70
 -11   3  -2    2.70    6.30
 -11   3  -2   -2.90    7.00
 -11   3  -2   -7.10    8.30
  11  -3   2   -6.60    6.20
  11  -3   2   -9.60    5.40
 -12   3  -2   30.40    7.70
 -12   3  -2   25.40    9.10
 -12   3  -2   23.70   10.50
  12  -3   2   13.70    7.80
  12  -3   2   29.60    7.10
 -13   3  -2    6.30   10.70
 -13   3  -2   17.00   10.10
  13  -3   2   11.20    6.30
  13  -3   2    7.10    8.10
  12   2  -2    0.90    5.80
  12   2  -2    8.80    4.00
 -12  -2   2   -4.60    7.00
  11   2  -2   12.20    3.70
  11   2  -2    9.90    5.30
 -11  -2   2    4.40    6.20
  10   2  -2    2.30    3.00
  10   2  -2   -0.40    2.20
  10   2  -2    1.30    4.80
 -10  -2   2   -3.20    4.80
   9   2  -2   10.60    2.20
   9   2  -2   13.00    4.40
   9   2  -2   15.00    3.00
  -9  -2   2   12.60    4.10
  -9  -2   2    7.00    3.40
   8   2  -2   29.80    3.10
   8   2  -2   26.90    4.70
   8   2  -2   30.90    2.50
  -8  -2   2   23.70    3.40
  -8  -2   2   16.90    3.30
   7   2  -2   65.49    4.70
   7   2  -2   65.89    3.90
   7   2  -2   63.59    5.80
   7   2  -2   78.79    6.10
  -7  -2   2   79.49    6.50
  -7  -2   2   54.59    3.50
  -7  -2   2   68.39    4.50
   6   2  -2    1.10    3.00
   6   2  -2    1.70    1.60
   6   2  -2   -0.10    2.70
   6   2  -2    3.30    1.30
  -6  -2   2    0.30    0.90
  -6  -2   2    5.20    1.00
  -6  -2   2    6.70    1.30
  -6  -2   2    1.20    2.90
   5   2  -2    9.40    1.20
   5   2  -2    7.30    2.50
   5   2  -2    6.20    1.50
   5   2  -2    6.20    2.70
  -5  -2   2    7.40    0.80
  -5  -2   2   10.20    1.20
  -5  -2   2    7.50    2.80
  -5  -2   2    6.30    0.90
  -5  -2   2    6.50    2.20
   4   2  -2   54.39    3.30
   4   2  -2   57.49    4.50
   4   2  -2   54.09    3.30
   4   2  -2   53.39    2.90
   4   2  -2   58.19    4.40
  -4  -2   2   54.69    4.20
  -4  -2   2   63.09    4.80
  -4  -2   2   54.49    3.10
  -4  -2   2   58.49    3.90
  -4  -2   2   55.79    2.80
   3   2  -2   58.99    4.40
   3   2  -2   68.19    3.30
   3   2  -2   63.99    3.50
   3   2  -2   64.19    4.50
   3   2  -2   69.49    3.60
   3   2  -2   63.89    4.40
  -3  -2   2   65.49    3.30
  -3  -2   2   64.99    3.90
  -3  -2   2   59.99    3.40
  -3  -2   2   67.89    4.30
  -3  -2   2   57.39    4.90
  -3  -2   2   66.19    3.50
   2   2  -2 1489.25   69.69
   2   2  -2 1459.95   70.09
   2   2  -2 1469.55   69.99
   2   2  -2 1469.65   70.09
   2   2  -2 1548.84   69.89
   2   2  -2 1499.85   69.69
   2   2  -2 1539.45   69.69
   2   2  -2 1321.67   69.69
  -2  -2   2 1503.25   69.69
  -2  -2   2 1507.05   69.99
  -2  -2   2 1451.55   69.79
   1   2  -2  345.17   17.10
   1   2  -2  394.06   17.00
   1   2  -2  389.46   17.00
   1   2  -2  352.96   17.30
   1   2  -2  314.67   17.30
   1   2  -2  361.56   17.10
  -1  -2   2  371.46   17.20
  -1  -2   2  357.86   17.00
  -1  -2   2  386.16   17.20
  -1  -2   2  350.16   17.00
  -1  -2   2  301.07   17.10
  -1  -2   2  339.77   17.10
  -1  -2   2  367.26   17.00
   0   2  -2 1765.92   84.99
   0   2  -2 1881.21   85.19
   0   2  -2 1849.91   85.29
   0   2  -2 1955.70   85.09
   0   2  -2 1599.84   84.99
   0   2  -2 1861.41   84.89
   0   2  -2 1898.61   84.89
   0  -2   2 1540.95   85.09
   0  -2   2 1787.12   84.99
   0  -2   2 1923.21   85.09
   0  -2   2 1503.75   85.09
   0  -2   2 1833.82   85.29
   0  -2   2 1930.01   84.99
   0  -2   2 1800.32   84.99
   0  -2   2 1849.11   84.99
  -1   2  -2 4279.77  224.58
  -1   2  -2 5022.10  225.78
  -1   2  -2 4894.61  225.68
  -1   2  -2 4878.41  225.58
  -1   2  -2 4849.21  224.98
  -1   2  -2 4845.72  226.48
   1  -2   2 4262.67  224.48
   1  -2   2 4190.38  225.68
   1  -2   2 4961.70  224.88
   1  -2   2 4973.70  226.28
   1  -2   2 4888.51  225.88
   1  -2   2 5027.10  226.28
   1  -2   2 4955.30  225.58
   1  -2   2 4648.94  225.28
  -2   2  -2 1596.74   74.09
  -2   2  -2 1453.15   74.29
  -2   2  -2 1543.15   73.99
  -2   2  -2 1698.43   74.19
  -2   2  -2 1545.45   74.19
  -2   2  -2 1601.64   74.19
   2  -2   2 1629.54   74.09
   2  -2   2 1484.55   74.19
   2  -2   2 1615.44   74.29
   2  -2   2 1422.86   74.19
   2  -2   2 1598.14   74.39
   2  -2   2 1604.24   73.69
   2  -2   2 1548.55   73.99
   2  -2   2 1504.55   74.19
   2  -2   2 1591.64   74.09
  -3   2  -2 5266.47  244.98
  -3   2  -2 4963.50  244.68
  -3   2  -2 5075.99  246.58
  -3   2  -2 5681.53  246.88
   3  -2   2 5017.00  245.08
   3  -2   2 4921.11  246.28
   3  -2   2 4965.80  246.28
   3  -2   2 4829.12  244.28
   3  -2   2 5698.63  246.58
   3  -2   2 5405.86  244.88
  -4   2  -2 1530.75   70.09
  -4   2  -2 1507.45   69.69
  -4   2  -2 1440.86   70.09
  -4   2  -2 1478.75   69.89
  -4   2  -2 1459.75   69.79
   4  -2   2 1415.66   69.79
   4  -2   2 1455.45   69.99
   4  -2   2 1428.76   69.69
   4  -2   2 1468.85   70.09
  -5   2  -2  358.96   18.90
  -5   2  -2  413.66   19.40
  -5   2  -2  382.46   19.50
  -5   2  -2  386.66   19.50
   5  -2   2  374.56   19.20
   5  -2   2  369.96   19.00
   5  -2   2  407.16   19.30
   5  -2   2  361.36   19.40
  -6   2  -2 1670.23   76.59
  -6   2  -2 1646.94   76.29
  -6   2  -2 1701.93   76.59
  -6   2  -2 1494.55   76.09
  -6   2  -2 1521.75   76.79
   6  -2   2 1650.53   76.39
   6  -2   2 1556.84   76.09
   6  -2   2 1531.75   76.59
  -7   2  -2   63.39    5.20
  -7   2  -2   53.99    5.50
  -7   2  -2   56.59    5.70
  -7   2  -2   54.19    5.60
  -7   2  -2   57.39    5.80
   7  -2   2   57.69    5.40
   7  -2   2   60.39    5.20
   7  -2   2   61.29    6.00
   7  -2   2   55.59    5.40
   7  -2   2   65.49    3.70
  -8   2  -2  175.68   10.80
  -8   2  -2  144.79   11.80
  -8   2  -2  147.39   11.00
  -8   2  -2  199.58   11.80
   8  -2   2  142.79   10.70
   8  -2   2  168.28   11.00
   8  -2   2  156.98   10.50
   8  -2   2  180.38    8.50
  -9   2  -2   24.60    5.30
  -9   2  -2   23.90    5.80
  -9   2  -2   14.00    5.90
   9  -2   2   18.40    4.60
   9  -2   2   18.30    5.00
   9  -2   2   19.00    4.50
 -10   2  -2  149.39   12.30
 -10   2  -2  173.98   13.10
 -10   2  -2  138.69   10.70
  10  -2   2  138.29   10.80
  10  -2   2  127.59   10.20
  10  -2   2  116.69   11.00
 -11   2  -2   36.20    8.90
 -11   2  -2   50.69    8.40
 -11   2  -2   49.50    7.00
  11  -2   2   49.10    6.60
  11  -2   2   45.70    7.20
  11  -2   2   40.90    6.90
 -12   2  -2   -3.50    8.80
 -12   2  -2    0.80    8.00
  12  -2   2   -3.90    6.40
  12  -2   2    0.30    5.10
 -13   2  -2   13.60   10.30
 -13   2  -2   19.50    9.50
  13  -2   2    0.30    7.00
  13  -2   2   11.30    5.90
  13  -2   2   13.40    5.20
  12   1  -2   34.40    6.70
  12   1  -2   27.80    6.60
  12   1  -2   33.50    5.30
 -12  -1   2   13.10    7.90
  11   1  -2   53.39    5.60
  11   1  -2   53.39    4.70
  11   1  -2   48.10    6.40
 -11  -1   2   46.20    7.40
  10   1  -2    7.90    2.90
  10   1  -2    8.50    3.60
  10   1  -2    3.50    4.90
 -10  -1   2   -1.10    5.20
   9   1  -2  312.07   16.00
   9   1  -2  312.17   15.20
  -9  -1   2  268.77   16.40
  -9  -1   2  306.17   16.80
   8   1  -2   15.90    2.90
   8   1  -2   16.20    2.50
   8   1  -2   12.80    1.70
   8   1  -2   13.50    1.70
  -8  -1   2   14.20    2.30
  -8  -1   2    9.90    3.00
  -8  -1   2   10.20    3.50
   7   1  -2  223.88   11.00
   7   1  -2  228.28   11.00
   7   1  -2  222.78   11.80
   7   1  -2  231.08   11.10
   7   1  -2  224.38   11.40
  -7  -1   2  211.68   12.00
  -7  -1   2  236.18   12.10
  -7  -1   2  221.48   11.30
   6   1  -2  462.35   22.80
   6   1  -2  475.95   23.00
   6   1  -2  497.65   23.50
   6   1  -2  476.25   23.30
   6   1  -2  483.25   22.90
  -6  -1   2  501.75   23.90
  -6  -1   2  482.15   23.20
  -6  -1   2  452.35   23.30
  -6  -1   2  478.65   22.90
   5   1  -2   46.50    2.50
   5   1  -2   40.20    3.50
   5   1  -2   42.10    3.00
   5   1  -2   42.00    2.70
   5   1  -2   44.50    3.40
   5   1  -2   49.70    2.70
  -5  -1   2   40.00    3.00
  -5  -1   2   46.30    4.10
  -5  -1   2   47.00    2.70
  -5  -1   2   44.40    3.70
  -5  -1   2   47.70    3.00
  -5  -1   2   36.20    2.80
   4   1  -2  812.12   39.30
   4   1  -2  844.22   39.40
   4   1  -2  851.11   39.30
   4   1  -2  835.42   39.50
   4   1  -2  821.22   39.70
   4   1  -2  812.72   39.20
   4   1  -2  813.62   39.40
  -4  -1   2  834.52   40.00
  -4  -1   2  858.21   39.30
  -4  -1   2  765.42   39.50
  -4  -1   2  824.52   39.30
  -4  -1   2  842.72   39.80
  -4  -1   2  870.11   39.40
   3   1  -2    2.60    0.80
   3   1  -2    3.30    0.90
   3   1  -2    3.70    0.70
   3   1  -2    5.50    1.70
   3   1  -2    3.50    0.70
   3   1  -2    4.00    1.10
   3   1  -2    4.00    1.10
  -3  -1   2    2.10    0.80
  -3  -1   2    3.30    2.00
  -3  -1   2    2.30    0.90
  -3  -1   2    1.40    0.80
  -3  -1   2   -0.10    0.90
  -3  -1   2    2.90    1.50
   2   1  -2 1014.40   48.40
   2   1  -2 1020.90   48.40
   2   1  -2 1009.90   48.20
   2   1  -2  996.00   48.10
   2   1  -2 1078.09   48.10
   2   1  -2 1053.79   48.10
   2   1  -2  985.10   48.10
  -2  -1   2 1043.40   48.10
  -2  -1   2 1048.20   48.10
  -2  -1   2 1044.60   48.10
  -2  -1   2  930.31   48.10
  -2  -1   2 1040.10   48.40
  -2  -1   2  959.90   48.60
  -2  -1   2 1021.10   48.10
   1   1  -2 1165.28   55.79
   1   1  -2 1150.28   55.59
   1   1  -2 1253.77   55.69
   1   1  -2 1143.89   55.69
   1   1  -2 1241.68   55.69
   1   1  -2 1240.48   55.79
  -1  -1   2 1176.08   55.59
  -1  -1   2 1187.08   55.69
  -1  -1   2 1271.67   55.69
  -1  -1   2 1217.78   55.69
  -1  -1   2 1005.30   55.99
  -1  -1   2 1200.68   55.69
  -1  -1   2 1046.90   55.79
  -1  -1   2 1197.28   55.69
   0   1  -2   -2.20    0.70
   0   1  -2   -2.00    0.50
   0   1  -2   -1.90    0.80
   0   1  -2   -1.70    0.40
   0   1  -2   -2.40    0.70
   0   1  -2   -1.60    0.50
   0   1  -2   -0.80    1.00
   0  -1   2   -0.10    0.70
   0  -1   2    1.70    0.80
   0  -1   2   -1.10    0.60
   0  -1   2   -0.50    0.90
   0  -1   2   -1.00    0.90
   0  -1   2    1.00    0.70
   0  -1   2    0.00    0.70
   0  -1   2   -0.80    0.80
  -1   1  -2    6.90    1.00
  -1   1  -2   13.30    1.60
  -1   1  -2    7.10    1.10
  -1   1  -2    9.70    1.20
  -1   1  -2    6.10    1.10
  -1   1  -2    7.10    1.10
  -1   1  -2    8.80    1.40
   1  -1   2    8.90    1.40
   1  -1   2    9.00    1.20
   1  -1   2    9.50    1.20
   1  -1   2   12.10    1.40
   1  -1   2    6.70    1.10
   1  -1   2    9.10    1.10
   1  -1   2    7.30    1.20
  -2   1  -2   23.40    2.20
  -2   1  -2   14.70    1.90
  -2   1  -2   23.30    1.90
  -2   1  -2   17.10    1.80
  -2   1  -2   23.00    2.20
  -2   1  -2   23.30    2.10
   2  -1   2   31.20    2.90
   2  -1   2   18.40    2.30
   2  -1   2   23.80    2.00
   2  -1   2   23.10    2.00
   2  -1   2   19.50    2.10
   2  -1   2   24.00    2.00
   2  -1   2   19.20    2.30
  -3   1  -2    7.60    1.90
  -3   1  -2    7.40    1.50
  -3   1  -2    9.40    1.50
  -3   1  -2    6.20    1.50
  -3   1  -2    9.70    1.40
  -3   1  -2    9.80    1.70
  -3   1  -2    6.30    1.50
   3  -1   2    6.40    1.60
   3  -1   2    8.30    1.30
   3  -1   2    7.70    1.30
   3  -1   2    6.70    1.80
   3  -1   2    7.10    1.30
   3  -1   2    8.30    1.70
   3  -1   2    7.80    1.70
   3  -1   2    9.00    1.80
  -4   1  -2  206.38   11.10
  -4   1  -2  217.88   11.60
  -4   1  -2  208.78   11.60
  -4   1  -2  212.78   11.30
  -4   1  -2  245.38   11.40
   4  -1   2  220.48   10.50
   4  -1   2  221.38   10.90
   4  -1   2  213.68   11.20
   4  -1   2  211.08   11.50
   4  -1   2  232.48   11.10
  -5   1  -2   -4.30    1.70
  -5   1  -2    3.20    2.40
  -5   1  -2   -0.70    2.10
  -5   1  -2   -2.60    2.00
  -5   1  -2    0.10    1.60
   5  -1   2   -0.20    2.00
   5  -1   2    1.00    0.80
   5  -1   2   -2.30    1.90
   5  -1   2    0.40    2.00
  -6   1  -2  157.48    9.50
  -6   1  -2  164.88    9.50
  -6   1  -2  146.39    9.00
  -6   1  -2  161.78    8.80
  -6   1  -2  160.18    9.40
   6  -1   2  149.09    9.00
   6  -1   2  152.58    8.80
   6  -1   2  140.69    9.20
   6  -1   2  166.18    8.70
   6  -1   2  170.48    7.90
  -7   1  -2    0.80    3.10
  -7   1  -2    3.30    3.40
  -7   1  -2   -4.40    2.60
  -7   1  -2    6.20    2.20
  -7   1  -2    3.90    3.30
   7  -1   2   -3.10    2.90
   7  -1   2    0.20    2.80
   7  -1   2    0.80    2.70
   7  -1   2    4.60    2.80
  -8   1  -2  160.98   11.00
  -8   1  -2  170.78   10.70
  -8   1  -2  164.58   10.10
  -8   1  -2  149.88   10.40
   8  -1   2  155.68    9.90
   8  -1   2  158.08    9.90
   8  -1   2  149.88   10.20
  -9   1  -2  117.09    9.80
  -9   1  -2   92.89    8.40
  -9   1  -2  102.09    7.90
   9  -1   2   81.29    8.30
   9  -1   2  104.79    8.20
   9  -1   2  115.99    8.20
 -10   1  -2    4.00    5.70
 -10   1  -2   -1.10    5.90
 -10   1  -2   14.80    4.90
  10  -1   2    6.50    4.30
  10  -1   2    9.80    4.10
  10  -1   2    2.90    4.60
 -11   1  -2   50.89    6.80
 -11   1  -2   48.00    8.60
 -11   1  -2   61.09    8.30
  11  -1   2   56.99    7.20
  11  -1   2   56.59    7.00
  11  -1   2   59.19    6.20
 -12   1  -2    3.30    7.90
 -12   1  -2   -2.80    7.80
  12  -1   2    4.50    4.60
  12  -1   2   -0.60    5.70
  12  -1   2   -0.20    4.30
  12  -1   2   -0.30    6.00
 -13   1  -2   49.20   10.30
 -13   1  -2   45.00   10.00
  13  -1   2   57.09    8.10
  13  -1   2   62.19    6.80
  12   0  -2   35.50    6.60
  12   0  -2   27.30    4.80
  12   0  -2   27.80    5.50
 -12   0   2   19.90    8.30
  11   0  -2    5.10    3.70
  11   0  -2    4.10    4.10
 -11   0   2   -5.50    6.70
  10   0  -2   49.20    5.40
  10   0  -2   38.20    5.40
  10   0  -2   49.99    4.70
 -10   0   2   50.29    7.00
   9   0  -2   21.30    3.40
   9   0  -2   27.10    4.00
   9   0  -2   22.30    2.90
  -9   0   2   16.00    5.00
  -9   0   2   23.70    3.20
   8   0  -2   20.90    2.60
   8   0  -2   17.00    3.30
   8   0  -2   19.90    2.20
   8   0  -2   20.00    3.00
  -8   0   2   22.20    2.90
  -8   0   2   25.70    3.80
  -8   0   2   18.30    4.20
   7   0  -2  155.98    8.70
   7   0  -2  158.78    8.10
   7   0  -2  154.98    8.60
   7   0  -2  161.28    9.20
  -7   0   2  162.48    8.60
  -7   0   2  165.08    9.70
  -7   0   2  163.08    9.40
   6   0  -2  361.56   17.80
   6   0  -2  349.67   17.60
   6   0  -2  369.46   17.60
   6   0  -2  341.57   17.20
   6   0  -2  351.36   17.90
  -6   0   2  357.66   17.90
  -6   0   2  358.56   17.50
  -6   0   2  376.56   18.10
   5   0  -2  439.96   21.10
   5   0  -2  435.96   21.60
   5   0  -2  441.96   21.70
   5   0  -2  417.96   21.30
   5   0  -2  449.95   21.20
   5   0  -2  449.26   21.40
   5   0  -2  454.45   21.60
  -5   0   2  449.76   21.50
  -5   0   2  452.55   21.30
  -5   0   2  441.46   21.60
  -5   0   2  435.96   21.80
  -5   0   2  423.86   21.30
  -5   0   2  450.45   21.60
   4   0  -2  917.31   44.20
   4   0  -2  934.91   44.20
   4   0  -2  925.61   44.50
   4   0  -2  912.01   44.30
   4   0  -2  877.21   44.60
   4   0  -2  892.61   44.30
   4   0  -2  899.21   44.40
  -4   0   2  920.51   44.60
  -4   0   2  915.61   44.40
  -4   0   2  914.11   44.30
  -4   0   2  954.70   44.40
  -4   0   2  985.00   44.30
  -4   0   2  960.00   44.30
  -4   0   2  976.70   44.20
  -4   0   2  998.50   44.30
   3   0  -2  573.14   28.30
   3   0  -2  584.84   28.30
   3   0  -2  575.44   28.20
   3   0  -2  582.24   28.10
   3   0  -2  617.64   28.10
   3   0  -2  587.34   28.20
   3   0  -2  594.74   28.50
   3   0  -2  596.34   28.20
  -3   0   2  578.74   28.10
  -3   0   2  576.34   28.10
  -3   0   2  578.94   28.10
  -3   0   2  582.44   28.20
  -3   0   2  617.54   28.10
  -3   0   2  597.34   28.20
  -3   0   2  610.04   28.60
  -3   0   2  589.04   28.40
  -3   0   2  602.84   28.20
   2   0  -2  124.89    6.60
   2   0  -2  128.29    6.70
   2   0  -2  129.39    7.00
   2   0  -2  126.19    6.70
   2   0  -2  122.09    6.70
   2   0  -2  135.89    6.70
   2   0  -2  129.99    6.80
  -2   0   2  135.19    6.70
  -2   0   2  136.79    6.70
  -2   0   2  136.99    6.90
  -2   0   2  149.39    7.20
  -2   0   2  132.49    6.60
  -2   0   2  126.19    6.60
  -2   0   2  135.29    6.70
  -2   0   2  145.49    6.80
  -2   0   2  140.19    6.60
   1   0  -2 8418.26  405.96
   1   0  -2 8871.61  406.36
   1   0  -2 8491.45  405.76
   1   0  -2 8257.57  406.56
   1   0  -2 8436.46  406.26
   1   0  -2 8694.63  406.36
   1   0  -2 8756.42  405.46
   1   0  -2 8316.27  405.86
  -1   0   2 9048.39  406.36
  -1   0   2 8796.92  406.36
  -1   0   2 7571.54  406.36
  -1   0   2 7900.91  406.96
  -1   0   2 8775.82  405.86
  -1   0   2 9266.67  405.96
  -1   0   2 8354.26  406.06
  -1   0   2 8994.90  406.26
  -1   0   2 9191.08  406.26
   0   0  -2 3315.17  150.98
   0   0  -2 3273.27  150.58
   0   0  -2 3134.49  150.88
   0   0  -2 3106.79  150.28
   0   0  -2 3166.88  150.28
   0   0  -2 3010.80  150.98
   0   0   2 3225.68  150.78
   0   0   2 3177.88  150.68
   0   0   2 3356.66  150.58
   0   0   2 3063.69  150.48
   0   0   2 2997.80  150.78
   0   0   2 3222.58  150.58
   0   0   2 3297.77  150.48
  -1   0  -2 1003.40   47.30
  -1   0  -2 1056.99   47.40
  -1   0  -2  999.50   47.30
  -1   0  -2  953.90   47.60
  -1   0  -2 1045.10   47.30
  -1   0  -2 1014.10   47.50
   1   0   2 1061.69   47.30
   1   0   2 1032.70   47.30
   1   0   2  925.11   47.60
   1   0   2  960.00   47.40
   1   0   2 1005.70   47.50
   1   0   2 1001.60   47.30
   1   0   2 1012.80   47.40
   1   0   2  931.91   47.30
  -2   0  -2 1983.50   98.29
  -2   0  -2 2211.08   98.49
  -2   0  -2 1901.51   98.09
  -2   0  -2 2165.28   98.19
  -2   0  -2 1994.80   98.19
  -2   0  -2 1902.41   98.29
  -2   0  -2 2096.99   98.19
   2   0   2 1837.02   98.19
   2   0   2 1821.12   98.09
   2   0   2 2188.78   98.29
   2   0   2 2298.97   98.29
   2   0   2 2152.58   98.39
   2   0   2 2245.88   98.39
   2   0   2 2290.77   98.19
  -3   0  -2  141.69    7.30
  -3   0  -2  129.09    7.40
  -3   0  -2  142.09    7.50
  -3   0  -2  137.99    7.60
  -3   0  -2  142.39    7.20
  -3   0  -2  125.99    7.30
   3   0   2  131.79    7.10
   3   0   2  143.99    7.30
   3   0   2  137.19    7.30
   3   0   2  148.69    7.60
   3   0   2  134.59    7.20
   3   0   2  133.39    7.20
  -4   0  -2 6426.26  304.47
  -4   0  -2 6363.76  305.27
  -4   0  -2 6965.20  304.07
  -4   0  -2 6734.33  305.07
  -4   0  -2 6834.02  305.97
  -4   0  -2 6390.46  303.97
   4   0   2 6494.25  304.07
   4   0   2 6378.86  304.77
   4   0   2 5966.30  303.77
   4   0   2 6234.18  303.77
   4   0   2 6431.36  303.77
   4   0   2 6381.56  303.17
   4   0   2 6238.08  305.47
   4   0   2 6203.28  303.87
  -5   0  -2  313.57   16.00
  -5   0  -2  324.87   16.30
  -5   0  -2  351.16   16.00
  -5   0  -2  315.37   15.80
  -5   0  -2  307.97   16.00
   5   0   2  301.87   15.80
   5   0   2  325.07   15.60
   5   0   2  323.17   15.60
   5   0   2  299.07   16.20
   5   0   2  313.97   15.40
   5   0   2  321.87   15.70
  -6   0  -2  632.34   30.10
  -6   0  -2  580.44   29.80
  -6   0  -2  626.84   29.80
  -6   0  -2  642.34   29.70
   6   0   2  596.74   29.20
   6   0   2  555.64   29.90
   6   0   2  619.74   29.20
   6   0   2  599.24   29.40
   6   0   2  615.84   29.50
  -7   0  -2 1007.70   50.29
  -7   0  -2 1079.59   50.29
  -7   0  -2 1028.40   49.99
  -7   0  -2 1110.49   50.69
   7   0   2 1027.70   49.99
   7   0   2  959.90   50.39
   7   0   2 1068.09   49.90
  -8   0  -2    0.90    3.30
  -8   0  -2    2.20    3.60
  -8   0  -2   -1.20    3.60
  -8   0  -2   -3.20    2.90
   8   0   2    2.00    2.70
   8   0   2   -0.30    3.20
   8   0   2   -1.20    2.80
  -9   0  -2  241.88   13.50
  -9   0  -2  224.68   13.30
  -9   0  -2  202.78   13.50
  -9   0  -2  216.68   12.40
   9   0   2  226.38   12.30
   9   0   2  186.38   12.90
   9   0   2  218.58   12.40
 -10   0  -2    5.60    5.20
 -10   0  -2    9.30    5.30
 -10   0  -2    7.30    4.10
  10   0   2   -0.30    3.60
  10   0   2   -4.20    3.70
  10   0   2    7.30    4.20
  10   0   2    6.40    3.50
 -11   0  -2    5.70    6.20
 -11   0  -2   12.70    6.80
  11   0   2    2.80    4.60
  11   0   2    9.90    5.00
  11   0   2    7.40    4.30
  11   0   2   10.60    3.80
 -12   0  -2   -1.60    6.70
 -12   0  -2    3.40    7.50
  12   0   2    5.70    5.10
  12   0   2   10.00    4.70
  12   0   2    0.30    5.60
  12   0   2    6.40    5.70
 -13   0  -2   18.70    7.90
 -13   0  -2    1.50    8.40
  13   0   2    0.30    5.40
  13   0   2    7.70    5.20
  13   0   2   -4.10    6.00
  12  -1  -2   14.10    4.90
  12  -1  -2   17.80    5.50
 -12   1   2    5.00    8.30
  11  -1  -2   26.30    5.20
  11  -1  -2   15.70    4.50
 -11   1   2    6.10    7.20
  10  -1  -2  106.79    8.80
  10  -1  -2   73.09    6.80
  10  -1  -2   91.99    6.90
 -10   1   2   89.69    8.80
   9  -1  -2    7.90    3.50
   9  -1  -2   -0.70    2.70
   9  -1  -2    1.60    3.30
  -9   1   2   -1.70    5.00
  -9   1   2    2.80    3.10
   8  -1  -2  233.78   12.70
   8  -1  -2  254.07   12.80
   8  -1  -2  235.18   13.40
  -8   1   2  239.38   13.70
  -8   1   2  238.08   14.20
  -8   1   2  236.08   12.70
   7  -1  -2    3.60    2.50
   7  -1  -2    1.70    2.20
   7  -1  -2    2.70    2.20
   7  -1  -2    2.10    2.40
  -7   1   2   -2.20    3.40
  -7   1   2    0.70    2.40
  -7   1   2    2.20    2.50
   6  -1  -2  372.66   17.10
   6  -1  -2  357.56   17.70
   6  -1  -2  358.76   17.50
   6  -1  -2  337.77   17.30
   6  -1  -2  353.76   17.60
  -6   1   2  345.97   18.00
  -6   1   2  326.47   17.00
  -6   1   2  349.57   17.80
  -6   1   2  350.16   17.40
   5  -1  -2  278.97   13.50
   5  -1  -2  273.97   13.70
   5  -1  -2  276.87   13.80
   5  -1  -2  288.47   13.30
   5  -1  -2  224.78   13.50
   5  -1  -2  259.77   13.50
  -5   1   2  283.87   13.80
  -5   1   2  265.17   13.90
  -5   1   2  274.27   13.50
  -5   1   2  270.87   13.80
  -5   1   2  279.97   13.40
   4  -1  -2  226.58   11.30
   4  -1  -2  227.48   11.60
   4  -1  -2  216.78   11.50
   4  -1  -2  230.18   11.30
   4  -1  -2  237.88   11.20
   4  -1  -2  237.78   11.20
  -4   1   2  221.28   11.50
  -4   1   2  226.28   11.70
  -4   1   2  233.38   11.30
  -4   1   2  210.38   11.30
  -4   1   2  221.18   11.30
  -4   1   2  230.88   11.30
   3  -1  -2  872.91   40.60
   3  -1  -2  860.01   40.80
   3  -1  -2  879.21   40.80
   3  -1  -2  873.71   40.70
   3  -1  -2  854.31   40.80
   3  -1  -2  864.51   40.90
   3  -1  -2  819.02   40.70
   3  -1  -2  831.92   40.90
   3  -1  -2  867.81   40.70
  -3   1   2  870.91   40.70
  -3   1   2  880.91   40.80
  -3   1   2  846.92   40.80
  -3   1   2  861.61   40.80
  -3   1   2  883.41   40.80
  -3   1   2  800.02   40.90
  -3   1   2  823.72   41.00
   2  -1  -2  486.45   22.60
   2  -1  -2  459.45   22.70
   2  -1  -2  461.85   22.70
   2  -1  -2  474.45   22.60
   2  -1  -2  477.05   22.70
   2  -1  -2  471.75   22.60
   2  -1  -2  458.05   22.70
   2  -1  -2  479.75   22.60
  -2   1   2  478.25   22.60
  -2   1   2  484.25   22.70
  -2   1   2  470.55   22.80
  -2   1   2  475.85   22.80
  -2   1   2  469.75   22.70
  -2   1   2  488.65   22.70
  -2   1   2  461.95   22.60
   1  -1  -2  679.43   32.00
   1  -1  -2  678.33   31.80
   1  -1  -2  635.34   31.80
   1  -1  -2  682.33   31.80
   1  -1  -2  641.74   31.90
   1  -1  -2  682.63   31.90
  -1   1   2  682.63   31.90
  -1   1   2  648.14   31.90
  -1   1   2  663.93   31.70
  -1   1   2  654.93   31.80
  -1   1   2  656.63   31.80
  -1   1   2  680.33   32.00
  -1   1   2  673.53   32.00
  -1   1   2  714.73   31.80
   0  -1  -2    0.40    0.80
   0  -1  -2   -0.40    0.80
   0  -1  -2    1.10    0.60
   0  -1  -2    0.50    0.80
   0  -1  -2    0.00    0.90
   0  -1  -2   -1.00    0.90
   0  -1  -2   -0.40    0.80
   0   1   2    0.70    1.00
   0   1   2    0.50    0.80
   0   1   2   -0.40    0.80
   0   1   2    1.40    0.60
   0   1   2    0.00    0.70
   0   1   2    0.30    0.80
   0   1   2    1.30    0.80
  -1  -1  -2   32.30    1.90
  -1  -1  -2   30.00    1.90
  -1  -1  -2   39.70    2.20
  -1  -1  -2   31.90    2.20
  -1  -1  -2   30.80    1.90
  -1  -1  -2   32.70    1.80
  -1  -1  -2   30.40    2.10
   1   1   2   32.50    1.90
   1   1   2   28.70    2.20
   1   1   2   30.10    1.80
   1   1   2   30.60    1.90
   1   1   2   31.70    1.90
   1   1   2   32.40    1.80
  -2  -1  -2  568.44   31.00
  -2  -1  -2  638.24   31.00
  -2  -1  -2  637.54   30.80
  -2  -1  -2  668.13   30.90
  -2  -1  -2  673.03   30.80
  -2  -1  -2  634.14   30.90
  -2  -1  -2  644.84   30.80
   2   1   2  621.14   30.90
   2   1   2  654.53   30.80
   2   1   2  675.23   30.90
   2   1   2  709.63   30.90
   2   1   2  634.74   30.90
   2   1   2  672.23   30.80
   2   1   2  659.33   30.80
  -3  -1  -2    7.30    1.30
  -3  -1  -2    2.70    1.20
  -3  -1  -2    2.60    1.10
  -3  -1  -2    0.80    1.00
  -3  -1  -2   -1.30    1.10
  -3  -1  -2    2.30    1.10
  -3  -1  -2    1.70    1.00
   3   1   2   -0.40    1.10
   3   1   2    2.00    0.70
   3   1   2   -0.30    1.00
   3   1   2   -0.60    0.90
   3   1   2   -2.40    1.10
   3   1   2    0.60    1.10
   3   1   2    0.20    0.70
   3   1   2   -0.60    1.10
  -4  -1  -2   54.79    3.90
  -4  -1  -2   64.09    4.30
  -4  -1  -2   69.59    4.20
  -4  -1  -2   64.59    4.00
  -4  -1  -2   64.69    4.20
  -4  -1  -2   72.99    3.50
  -4  -1  -2   67.79    4.20
  -4  -1  -2   69.09    4.20
   4   1   2   70.29    3.90
   4   1   2   64.19    3.90
   4   1   2   63.29    3.90
   4   1   2   65.09    4.00
   4   1   2   68.69    4.50
   4   1   2   66.09    4.20
   4   1   2   68.99    4.10
  -5  -1  -2  348.77   17.40
  -5  -1  -2  373.36   17.60
  -5  -1  -2  352.66   17.50
  -5  -1  -2  369.86   17.10
  -5  -1  -2  345.57   17.60
  -5  -1  -2  336.77   17.50
   5   1   2  353.56   17.30
   5   1   2  365.06   17.40
   5   1   2  373.36   17.30
   5   1   2  347.57   17.30
   5   1   2  338.57   17.30
   5   1   2  363.36   17.80
   5   1   2  365.36   17.60
  -6  -1  -2   12.70    2.60
  -6  -1  -2   11.50    2.30
  -6  -1  -2   12.10    2.40
  -6  -1  -2   16.30    2.40
   6   1   2   12.10    2.60
   6   1   2    8.80    2.10
   6   1   2   11.80    2.10
   6   1   2   20.30    2.00
   6   1   2   12.20    2.50
   6   1   2   15.90    2.10
  -7  -1  -2  534.45   28.80
  -7  -1  -2  581.04   29.10
  -7  -1  -2  644.34   29.50
  -7  -1  -2  586.34   29.20
   7   1   2  627.94   28.60
   7   1   2  620.74   28.80
   7   1   2  629.94   29.10
   7   1   2  599.04   28.80
   7   1   2  535.35   29.30
   7   1   2  577.24   28.80
  -8  -1  -2  129.29    8.60
  -8  -1  -2  111.39    8.60
  -8  -1  -2  125.99    8.50
  -8  -1  -2  112.89    7.50
   8   1   2  121.39    7.60
   8   1   2  137.49    6.90
   8   1   2  127.59    7.50
   8   1   2  124.59    8.00
  -9  -1  -2  211.98   13.00
  -9  -1  -2  236.98   13.20
  -9  -1  -2  201.38   12.00
  -9  -1  -2  238.48   13.00
   9   1   2  222.28   11.80
   9   1   2  220.88   12.10
   9   1   2  248.88   12.50
   9   1   2  173.88   12.50
 -10  -1  -2  114.69    9.90
 -10  -1  -2   93.89    7.40
 -10  -1  -2  110.39    9.60
  10   1   2   98.09    7.60
  10   1   2  107.39    7.10
  10   1   2   80.59    8.20
  10   1   2  114.69    8.10
 -11  -1  -2    1.70    5.90
 -11  -1  -2    6.10    5.30
  11   1   2    6.80    3.00
  11   1   2   -0.60    4.20
  11   1   2   -0.30    4.10
  11   1   2    5.90    4.00
 -12  -1  -2   60.29    7.90
 -12  -1  -2   75.19    9.20
  12   1   2   59.09    7.30
  12   1   2   78.79    6.90
  12   1   2   73.89    6.80
 -13  -1  -2   28.70    9.00
  13   1   2   25.20    5.40
  13   1   2   20.60    5.60
  13   1   2    9.10    6.00
  12  -2  -2    1.40    5.20
  12  -2  -2   13.70    5.60
 -12   2   2    6.50    8.50
  11  -2  -2    3.20    4.60
  11  -2  -2    5.80    3.90
  11  -2  -2   10.70    5.00
 -11   2   2   -3.00    7.40
  10  -2  -2   49.90    5.50
  10  -2  -2   64.79    6.80
  10  -2  -2   67.09    6.30
 -10   2   2   64.49    6.10
 -10   2   2   57.89    8.00
   9  -2  -2  195.88   11.80
   9  -2  -2  169.38   10.80
   9  -2  -2  179.78   10.80
  -9   2   2  187.78   13.50
  -9   2   2  165.38   10.70
   8  -2  -2   36.50    4.20
   8  -2  -2   30.40    4.20
   8  -2  -2   31.50    3.80
  -8   2   2   36.20    5.10
  -8   2   2   37.10    4.30
  -8   2   2   26.70    5.20
   7  -2  -2  427.46   21.20
   7  -2  -2  417.06   20.60
   7  -2  -2  390.76   20.60
   7  -2  -2  433.46   20.90
  -7   2   2  392.46   20.60
  -7   2   2  435.66   21.70
  -7   2   2  396.56   20.10
  -7   2   2  417.46   21.50
   6  -2  -2    4.30    2.30
   6  -2  -2    4.20    2.40
   6  -2  -2    7.00    2.20
   6  -2  -2    5.00    2.30
  -6   2   2    6.30    2.40
  -6   2   2    2.50    3.10
  -6   2   2    8.00    2.50
   5  -2  -2  307.67   15.00
   5  -2  -2  299.27   15.40
   5  -2  -2  290.67   15.40
   5  -2  -2  319.67   15.60
   5  -2  -2  300.77   15.30
  -5   2   2  290.57   15.60
  -5   2   2  330.57   15.20
  -5   2   2  309.97   15.40
  -5   2   2  298.27   15.30
  -5   2   2  310.07   15.90
   4  -2  -2 2908.21  140.09
   4  -2  -2 3041.80  139.59
   4  -2  -2 2940.31  139.69
   4  -2  -2 2828.22  139.89
   4  -2  -2 2880.01  139.79
   4  -2  -2 3107.79  139.69
  -4   2   2 2893.71  139.79
  -4   2   2 3081.59  140.19
  -4   2   2 2943.81  139.99
  -4   2   2 2842.52  140.09
  -4   2   2 3075.79  139.89
   3  -2  -2  450.95   23.40
   3  -2  -2  487.55   23.10
   3  -2  -2  480.55   23.20
   3  -2  -2  505.45   23.30
   3  -2  -2  488.55   23.30
   3  -2  -2  477.85   23.50
   3  -2  -2  470.45   23.50
  -3   2   2  493.35   23.30
  -3   2   2  470.35   23.40
  -3   2   2  475.85   23.60
  -3   2   2  472.35   23.30
  -3   2   2  467.75   23.50
  -3   2   2  536.35   23.50
   2  -2  -2 2397.06  117.79
   2  -2  -2 2588.64  117.89
   2  -2  -2 2506.05  117.59
   2  -2  -2 2380.96  117.79
   2  -2  -2 2442.56  117.89
   2  -2  -2 2416.36  117.79
   2  -2  -2 2522.05  117.99
   2  -2  -2 2688.53  117.69
  -2   2   2 2480.45  117.79
  -2   2   2 2476.95  117.99
  -2   2   2 2635.04  117.79
  -2   2   2 2497.75  117.89
  -2   2   2 2413.66  117.89
  -2   2   2 2517.15  117.69
  -2   2   2 2425.46  117.99
   1  -2  -2  217.28   11.20
   1  -2  -2  230.58   11.00
   1  -2  -2  227.38   11.00
   1  -2  -2  208.78   11.10
   1  -2  -2  218.98   11.30
  -1   2   2  209.08   11.10
  -1   2   2  224.08   11.30
  -1   2   2  221.58   11.10
  -1   2   2  229.68   11.00
  -1   2   2  223.28   11.10
  -1   2   2  227.28   11.00
   0  -2  -2  131.49    6.70
   0  -2  -2  132.69    6.70
   0  -2  -2  129.49    6.60
   0  -2  -2  127.19    6.60
   0  -2  -2  127.39    6.80
   0  -2  -2  121.49    6.80
   0  -2  -2  130.29    6.70
   0   2   2  139.29    6.70
   0   2   2  125.19    6.60
   0   2   2  140.49    6.90
   0   2   2  132.59    6.70
   0   2   2  138.59    6.80
   0   2   2  134.19    6.60
  -1  -2  -2 5230.28  236.28
  -1  -2  -2 4763.62  235.98
  -1  -2  -2 4990.90  236.18
  -1  -2  -2 4980.70  236.18
  -1  -2  -2 4786.32  235.58
  -1  -2  -2 5013.30  235.68
  -1  -2  -2 4769.72  236.48
   1   2   2 4966.00  236.18
   1   2   2 5225.08  236.58
   1   2   2 4983.00  235.98
   1   2   2 5181.68  236.28
   1   2   2 4899.61  235.98
   1   2   2 5068.79  235.68
  -2  -2  -2 1943.81   89.49
  -2  -2  -2 1891.61   89.49
  -2  -2  -2 1947.41   89.49
  -2  -2  -2 1888.31   89.59
  -2  -2  -2 1934.91   89.59
  -2  -2  -2 1867.01   89.49
  -2  -2  -2 1984.10   89.59
   2   2   2 1899.91   89.49
   2   2   2 1933.31   89.69
   2   2   2 1803.82   89.59
   2   2   2 1762.02   89.89
   2   2   2 1908.41   89.49
   2   2   2 1891.71   89.49
  -3  -2  -2 1405.36   65.69
  -3  -2  -2 1399.06   65.79
  -3  -2  -2 1413.36   65.79
  -3  -2  -2 1430.96   65.69
  -3  -2  -2 1340.67   65.69
  -3  -2  -2 1366.96   65.69
  -3  -2  -2 1408.66   65.69
   3   2   2 1349.07   65.69
   3   2   2 1466.75   65.89
   3   2   2 1452.15   65.69
   3   2   2 1479.25   65.79
   3   2   2 1461.15   65.69
   3   2   2 1350.86   65.69
   3   2   2 1249.38   65.79
   3   2   2 1283.77   65.79
  -4  -2  -2   19.90    1.90
  -4  -2  -2   15.90    1.60
  -4  -2  -2   12.60    1.70
  -4  -2  -2   13.70    1.80
  -4  -2  -2   17.60    1.70
  -4  -2  -2   17.00    1.50
  -4  -2  -2   24.00    2.00
   4   2   2   15.00    1.70
   4   2   2   14.30    1.40
   4   2   2   15.70    1.80
   4   2   2   17.20    1.70
   4   2   2   14.20    2.00
   4   2   2   16.30    1.60
   4   2   2   16.90    1.90
  -5  -2  -2  445.96   21.20
  -5  -2  -2  455.75   21.30
  -5  -2  -2  456.35   21.50
  -5  -2  -2  455.45   21.10
  -5  -2  -2  429.46   21.20
  -5  -2  -2  437.16   21.20
  -5  -2  -2  405.86   21.40
   5   2   2  463.55   21.60
   5   2   2  429.66   21.20
   5   2   2  472.65   21.30
   5   2   2  415.56   21.40
   5   2   2  452.45   21.60
   5   2   2  411.96   21.20
   5   2   2  441.76   21.20
  -6  -2  -2   45.70    4.20
  -6  -2  -2   56.39    3.30
  -6  -2  -2   53.19    3.70
  -6  -2  -2   52.89    4.00
  -6  -2  -2   52.39    4.00
  -6  -2  -2   58.69    3.70
   6   2   2   52.39    3.60
   6   2   2   55.99    4.60
   6   2   2   54.09    3.70
   6   2   2   46.40    4.20
   6   2   2   53.29    4.60
   6   2   2   48.50    3.40
   6   2   2   56.29    3.60
  -7  -2  -2  455.95   25.10
  -7  -2  -2  556.94   24.70
  -7  -2  -2  458.45   24.70
  -7  -2  -2  523.15   24.40
  -7  -2  -2  499.45   25.00
   7   2   2  512.95   24.70
   7   2   2  527.35   24.80
   7   2   2  501.55   25.30
   7   2   2  530.15   25.10
   7   2   2  472.25   24.60
   7   2   2  537.45   24.70
   7   2   2  564.74   25.30
  -8  -2  -2  438.76   24.10
  -8  -2  -2  560.74   25.00
  -8  -2  -2  462.55   24.70
  -8  -2  -2  481.25   24.50
   8   2   2  475.25   24.20
   8   2   2  531.25   24.80
   8   2   2  539.75   24.70
   8   2   2  492.25   24.10
   8   2   2  460.35   24.80
   8   2   2  524.25   24.00
  -9  -2  -2   93.99    8.10
  -9  -2  -2  122.49    8.50
  -9  -2  -2  123.79    8.20
  -9  -2  -2   96.09    6.80
   9   2   2   83.99    7.80
   9   2   2  113.69    7.10
   9   2   2  118.29    6.60
   9   2   2  127.29    8.00
 -10  -2  -2   20.80    5.10
 -10  -2  -2   29.20    4.70
  10   2   2   25.10    2.90
  10   2   2   26.30    3.70
  10   2   2   30.10    4.50
  10   2   2   10.90    4.00
 -11  -2  -2    4.80    4.60
 -11  -2  -2    1.10    5.50
  11   2   2   -4.00    3.90
  11   2   2    2.60    3.40
  11   2   2    0.90    4.50
 -12  -2  -2   11.40    5.30
 -12  -2  -2    0.90    6.90
  12   2   2    1.70    4.80
  12   2   2    2.00    3.80
  12   2   2    1.10    4.50
 -13  -2  -2    6.50    8.20
  13   2   2    4.80    5.20
  13   2   2    1.30    5.10
  13   2   2   -1.20    4.00
  12  -3  -2   16.70    6.20
 -12   3   2   -0.40    8.80
  11  -3  -2    7.90    5.50
  11  -3  -2    1.30    4.30
  11  -3  -2    2.90    5.20
 -11   3   2    0.60    7.60
  10  -3  -2   52.29    6.40
  10  -3  -2   55.09    6.30
  10  -3  -2   55.09    5.90
 -10   3   2   36.60    7.90
 -10   3   2   45.70    6.00
   9  -3  -2   87.69    6.90
   9  -3  -2   69.19    6.40
   9  -3  -2   93.39    8.60
  -9   3   2   79.29    8.20
  -9   3   2   68.79    6.70
   8  -3  -2   61.29    5.80
   8  -3  -2   48.70    5.20
   8  -3  -2   48.30    5.10
  -8   3   2   49.60    5.30
  -8   3   2   47.80    6.30
   7  -3  -2  242.38   13.10
   7  -3  -2  223.88   12.50
   7  -3  -2  225.08   12.70
   7  -3  -2  232.78   12.20
  -7   3   2  218.28   11.40
  -7   3   2  225.28   13.20
  -7   3   2  247.98   13.90
  -7   3   2  226.38   12.70
   6  -3  -2   15.30    2.30
   6  -3  -2   11.60    2.90
   6  -3  -2   12.80    2.90
   6  -3  -2   14.10    3.00
   6  -3  -2   14.50    2.50
  -6   3   2   13.60    2.80
  -6   3   2   16.90    3.10
  -6   3   2   12.90    2.50
  -6   3   2   12.40    3.70
   5  -3  -2    0.90    2.10
   5  -3  -2   -0.60    2.20
   5  -3  -2   -0.90    1.50
   5  -3  -2    0.20    2.20
  -5   3   2    1.80    1.90
  -5   3   2   -0.40    1.70
  -5   3   2    2.20    3.00
  -5   3   2    0.50    1.60
  -5   3   2    1.30    2.30
   4  -3  -2  132.49    7.50
   4  -3  -2  122.89    7.30
   4  -3  -2  134.69    7.60
  -4   3   2  132.29    7.70
  -4   3   2  129.49    7.40
  -4   3   2  131.49    7.30
  -4   3   2  125.69    8.00
  -4   3   2  138.09    7.20
   3  -3  -2   48.20    3.70
   3  -3  -2   40.30    3.20
   3  -3  -2   47.50    3.60
   3  -3  -2   43.80    3.50
  -3   3   2   39.20    3.20
  -3   3   2   43.40    4.20
  -3   3   2   48.70    3.50
  -3   3   2   42.40    3.70
  -3   3   2   43.10    3.30
   2  -3  -2   17.70    1.80
   2  -3  -2   10.70    1.70
   2  -3  -2   13.60    1.20
   2  -3  -2   11.10    1.70
   2  -3  -2   17.00    2.10
   2  -3  -2    7.90    1.70
   2  -3  -2   12.50    1.90
  -2   3   2   12.70    2.10
  -2   3   2    9.60    1.60
  -2   3   2   14.40    1.90
  -2   3   2   18.10    2.80
  -2   3   2   16.10    2.00
   1  -3  -2   85.09    4.50
   1  -3  -2   75.69    4.60
   1  -3  -2   77.29    4.50
   1  -3  -2   73.19    4.80
   1  -3  -2   79.79    4.70
   1  -3  -2   89.19    4.40
  -1   3   2   77.69    4.50
  -1   3   2   79.09    4.40
  -1   3   2   76.09    4.50
  -1   3   2   77.49    4.70
  -1   3   2   76.29    4.40
   0  -3  -2  263.07   13.30
   0  -3  -2  260.07   13.10
   0  -3  -2  262.37   13.20
   0  -3  -2  279.17   13.20
   0  -3  -2  281.97   13.10
   0  -3  -2  252.47   13.40
   0   3   2  267.97   13.10
   0   3   2  273.17   13.20
   0   3   2  269.47   13.10
   0   3   2  273.07   13.30
   0   3   2  282.47   13.30
   0   3   2  272.27   13.30
   0   3   2  264.07   13.10
  -1  -3  -2 3696.53  171.98
  -1  -3  -2 3351.56  171.38
  -1  -3  -2 3757.22  171.08
  -1  -3  -2 3563.84  170.88
  -1  -3  -2 3565.34  171.38
  -1  -3  -2 3741.73  171.08
   1   3   2 3608.34  171.38
   1   3   2 3496.95  171.08
   1   3   2 3864.61  171.38
   1   3   2 3804.82  172.08
   1   3   2 3802.22  171.58
   1   3   2 3460.15  170.98
   1   3   2 3253.87  171.08
   1   3   2 3834.52  171.28
   1   3   2 3563.54  171.08
  -2  -3  -2    6.00    1.00
  -2  -3  -2    6.40    0.90
  -2  -3  -2    5.90    0.90
  -2  -3  -2    5.40    1.00
  -2  -3  -2    5.60    1.00
  -2  -3  -2    6.10    1.00
  -2  -3  -2    6.90    0.90
  -2  -3  -2    5.50    0.90
   2   3   2    5.50    1.50
   2   3   2    6.10    1.10
   2   3   2    4.10    1.00
   2   3   2    6.20    1.00
   2   3   2    5.90    1.00
   2   3   2    5.60    1.00
  -3  -3  -2  715.33   33.50
  -3  -3  -2  704.43   33.60
  -3  -3  -2  701.83   33.50
  -3  -3  -2  700.43   33.80
  -3  -3  -2  734.53   33.50
  -3  -3  -2  721.03   33.60
   3   3   2  707.93   33.50
   3   3   2  708.33   33.50
   3   3   2  700.73   33.60
   3   3   2  730.03   33.50
   3   3   2  663.63   33.80
   3   3   2  715.73   33.60
   3   3   2  734.03   33.50
   3   3   2  646.94   33.80
  -4  -3  -2  129.89    6.40
  -4  -3  -2  124.19    6.30
  -4  -3  -2  126.59    6.70
  -4  -3  -2  127.59    6.20
  -4  -3  -2  131.19    6.40
  -4  -3  -2  131.29    6.70
   4   3   2  114.39    6.90
   4   3   2  127.99    6.30
   4   3   2  122.19    6.40
   4   3   2  120.29    6.30
   4   3   2  124.69    6.50
   4   3   2  133.59    7.00
   4   3   2  129.99    6.30
  -5  -3  -2  632.24   31.80
  -5  -3  -2  650.23   31.40
  -5  -3  -2  648.64   31.60
  -5  -3  -2  634.04   31.30
  -5  -3  -2  693.03   31.60
   5   3   2  660.33   31.40
   5   3   2  676.33   31.30
   5   3   2  631.34   31.30
   5   3   2  726.73   31.50
   5   3   2  618.34   31.80
   5   3   2  650.33   31.90
   5   3   2  692.33   31.60
  -6  -3  -2 1190.08   57.59
  -6  -3  -2 1212.48   57.69
  -6  -3  -2 1169.68   57.79
  -6  -3  -2 1252.57   57.99
  -6  -3  -2 1154.98   58.19
  -6  -3  -2 1132.39   57.69
   6   3   2 1282.37   58.29
   6   3   2 1170.28   58.19
   6   3   2 1195.68   57.59
   6   3   2 1236.38   57.59
   6   3   2 1283.87   57.69
   6   3   2 1200.98   57.69
   6   3   2 1356.16   58.19
  -7  -3  -2   22.10    2.50
  -7  -3  -2   24.40    2.70
  -7  -3  -2   19.00    2.70
  -7  -3  -2   17.70    2.40
  -7  -3  -2   17.50    2.20
  -7  -3  -2   25.40    2.50
   7   3   2   18.10    3.30
   7   3   2   23.60    2.20
   7   3   2   18.90    2.30
   7   3   2   18.40    3.10
   7   3   2   19.70    1.70
   7   3   2   22.90    3.00
   7   3   2   24.10    2.10
  -8  -3  -2  483.65   23.70
  -8  -3  -2  523.95   24.10
  -8  -3  -2  483.05   24.10
  -8  -3  -2  517.95   24.30
  -8  -3  -2  445.76   23.70
  -8  -3  -2  447.56   24.20
   8   3   2  507.25   24.50
   8   3   2  475.35   23.80
   8   3   2  479.35   23.50
   8   3   2  516.85   24.60
   8   3   2  458.05   23.40
   8   3   2  564.34   24.70
   8   3   2  511.65   23.70
  -9  -3  -2   58.99    5.30
  -9  -3  -2   73.59    6.80
  -9  -3  -2   71.59    4.70
  -9  -3  -2   93.59    6.10
  -9  -3  -2   70.59    4.70
  -9  -3  -2   71.49    5.60
   9   3   2   54.29    5.50
   9   3   2   88.69    6.40
   9   3   2   68.69    5.10
   9   3   2   74.59    6.00
 -10  -3  -2   76.69    7.10
 -10  -3  -2   63.99    5.70
 -10  -3  -2   79.09    8.00
  10   3   2   72.89    5.40
  10   3   2   59.29    5.90
  10   3   2   81.69    6.60
 -11  -3  -2   45.70    5.30
 -11  -3  -2   53.19    6.50
  11   3   2   55.69    6.00
  11   3   2   55.69    4.50
  11   3   2   42.70    5.50
 -12  -3  -2   -2.00    6.70
  12   3   2   -0.30    4.30
  12   3   2    5.10    4.90
  12   3   2    6.30    3.20
 -13  -3  -2   23.90    8.30
  13   3   2   15.90    5.70
  13   3   2   22.10    5.30
  12  -4  -2   -3.90    5.20
  12  -4  -2   -0.80    6.60
 -12   4   2   -5.50    9.30
  11  -4  -2   50.29    7.00
  11  -4  -2   62.99    7.80
 -11   4   2   48.50    9.40
 -11   4   2   50.99    7.40
  10  -4  -2   16.50    5.10
  10  -4  -2   12.20    4.90
  10  -4  -2   12.50    5.60
 -10   4   2    7.60    5.30
 -10   4   2    8.20    7.10
   9  -4  -2  275.87   15.40
   9  -4  -2  235.48   15.60
   9  -4  -2  286.47   16.50
  -9   4   2  253.77   15.70
  -9   4   2  286.37   17.70
   8  -4  -2  144.19   10.40
   8  -4  -2  145.39   10.20
   8  -4  -2  135.29    9.70
  -8   4   2  146.79    9.80
  -8   4   2  158.08   11.60
   7  -4  -2    6.50    3.00
   7  -4  -2    2.30    3.40
   7  -4  -2    4.60    3.50
  -7   4   2    5.10    3.40
  -7   4   2   -0.70    4.30
   6  -4  -2 1481.35   68.09
   6  -4  -2 1460.35   68.49
   6  -4  -2 1323.07   68.19
   6  -4  -2 1407.46   68.59
  -6   4   2 1383.06   68.19
  -6   4   2 1496.25   68.89
  -6   4   2 1354.66   68.39
  -6   4   2 1483.65   68.99
   5  -4  -2   14.10    3.00
   5  -4  -2   24.20    3.40
   5  -4  -2   25.30    3.30
  -5   4   2   18.50    2.70
  -5   4   2   17.80    3.10
  -5   4   2   23.80    3.30
  -5   4   2   13.40    2.60
  -5   4   2   20.80    3.80
   4  -4  -2 1584.24   79.49
   4  -4  -2 1679.73   79.69
   4  -4  -2 1685.53   79.69
   4  -4  -2 1685.43   79.89
  -4   4   2 1677.53   79.59
  -4   4   2 1687.03   80.09
  -4   4   2 1643.94   79.79
  -4   4   2 1669.43   79.59
  -4   4   2 1736.43   79.99
   3  -4  -2 1437.46   67.59
   3  -4  -2 1414.76   67.49
   3  -4  -2 1377.16   67.29
   3  -4  -2 1388.66   67.59
  -3   4   2 1359.46   67.79
  -3   4   2 1423.96   67.39
  -3   4   2 1505.85   67.79
   2  -4  -2  157.98    8.30
   2  -4  -2  148.49    8.10
   2  -4  -2  145.59    8.00
   2  -4  -2  147.99    8.40
   2  -4  -2  145.29    8.40
  -2   4   2  152.98    8.50
  -2   4   2  153.58    8.40
  -2   4   2  146.59    7.90
   1  -4  -2 3135.49  149.88
   1  -4  -2 3172.98  149.88
   1  -4  -2 3142.99  149.69
   1  -4  -2 3116.39  150.08
   1  -4  -2 3235.88  150.08
  -1   4   2 3237.98  149.99
  -1   4   2 3220.58  149.69
  -1   4   2 3219.08  149.88
  -1   4   2 3184.48  150.08
  -1   4   2 3034.90  149.69
   0  -4  -2   31.80    2.50
   0  -4  -2   32.10    2.90
   0  -4  -2   30.90    1.80
   0  -4  -2   36.40    2.60
   0  -4  -2   27.90    2.60
   0  -4  -2   24.80    2.40
   0  -4  -2   29.60    3.20
   0   4   2   27.40    2.70
   0   4   2   26.80    2.60
   0   4   2   29.10    2.60
   0   4   2   32.40    2.90
   0   4   2   28.60    2.40
   0   4   2   29.60    2.40
   0   4   2   29.70    2.40
  -1  -4  -2  802.42   38.90
  -1  -4  -2  780.92   39.00
  -1  -4  -2  852.11   38.90
  -1  -4  -2  830.32   39.10
  -1  -4  -2  821.32   38.70
  -1  -4  -2  817.02   39.00
  -1  -4  -2  803.92   39.10
   1   4   2  806.32   38.90
   1   4   2  790.42   39.00
   1   4   2  827.12   39.30
   1   4   2  809.52   38.80
   1   4   2  814.82   39.00
   1   4   2  809.52   38.90
   1   4   2  829.32   38.90
   1   4   2  861.61   38.70
  -2  -4  -2  425.46   19.70
  -2  -4  -2  411.46   19.70
  -2  -4  -2  409.76   19.70
  -2  -4  -2  413.56   19.60
  -2  -4  -2  416.06   19.80
  -2  -4  -2  404.56   19.70
  -2  -4  -2  426.16   19.60
   2   4   2  400.06   19.60
   2   4   2  395.96   19.80
   2   4   2  378.36   20.10
   2   4   2  414.96   19.60
   2   4   2  409.26   19.60
   2   4   2  406.26   19.80
   2   4   2  420.76   19.70
  -3  -4  -2  254.47   12.50
  -3  -4  -2  257.27   12.60
  -3  -4  -2  262.97   12.50
  -3  -4  -2  281.87   13.20
  -3  -4  -2  260.47   12.70
   3   4   2  262.57   12.70
   3   4   2  258.77   12.70
   3   4   2  247.68   12.50
   3   4   2  250.97   13.10
   3   4   2  266.37   12.50
   3   4   2  253.87   13.00
   3   4   2  251.47   12.50
  -4  -4  -2  664.93   32.40
  -4  -4  -2  702.83   32.50
  -4  -4  -2  675.63   32.70
  -4  -4  -2  725.33   32.90
  -4  -4  -2  690.63   32.30
   4   4   2  715.43   32.40
   4   4   2  680.93   32.30
   4   4   2  640.14   32.90
   4   4   2  717.63   32.40
   4   4   2  648.14   32.30
   4   4   2  661.13   32.50
   4   4   2  668.53   32.50
  -5  -4  -2    1.10    1.80
  -5  -4  -2   -1.20    1.00
  -5  -4  -2    1.50    2.10
  -5  -4  -2   -0.90    1.10
  -5  -4  -2    0.00    1.10
   5   4   2    0.20    1.20
   5   4   2   -1.10    1.80
   5   4   2    1.20    1.20
   5   4   2   -0.50    1.00
   5   4   2   -0.20    2.30
   5   4   2   -1.30    1.30
  -6  -4  -2  143.19    7.70
  -6  -4  -2  156.48    8.20
  -6  -4  -2  158.48    8.80
  -6  -4  -2  174.88    8.70
   6   4   2  161.88    7.90
   6   4   2  153.28    8.00
   6   4   2  172.28    9.20
   6   4   2  156.78    9.00
   6   4   2  150.78    8.30
  -7  -4  -2    2.50    2.50
  -7  -4  -2    2.50    1.10
  -7  -4  -2   -2.70    1.90
   7   4   2    3.40    3.30
   7   4   2    6.30    3.10
   7   4   2    1.60    1.40
   7   4   2   -0.20    2.10
  -8  -4  -2   75.69    5.10
  -8  -4  -2   77.49    5.10
  -8  -4  -2   65.09    5.30
  -8  -4  -2   75.89    5.80
  -8  -4  -2   73.49    5.40
   8   4   2   75.89    6.00
   8   4   2   57.89    5.50
   8   4   2   68.19    4.30
   8   4   2   64.09    5.70
  -9  -4  -2   38.60    3.60
  -9  -4  -2   33.80    3.90
  -9  -4  -2   29.30    3.40
  -9  -4  -2   30.70    3.60
  -9  -4  -2   30.00    3.80
   9   4   2   23.30    3.80
   9   4   2   35.50    2.80
   9   4   2   29.20    4.40
   9   4   2   40.10    5.00
 -10  -4  -2   16.50    3.10
 -10  -4  -2    6.60    3.30
 -10  -4  -2    9.90    3.00
 -10  -4  -2    5.90    4.00
  10   4   2    0.60    4.10
  10   4   2   -1.30    3.10
  10   4   2    9.40    2.20
 -11  -4  -2    1.80    4.90
  11   4   2    1.80    2.20
  11   4   2   -5.00    4.40
  11   4   2   -5.40    3.40
 -12  -4  -2   -1.40    6.30
  12   4   2    4.10    5.00
  12   4   2    2.20    3.90
 -13  -4  -2    9.70    7.50
  13   4   2    6.60    4.40
  13   4   2    3.10    5.70
  12  -5  -2    5.30    7.40
  12  -5  -2   -4.40    5.90
 -12   5   2  -11.70    9.40
  11  -5  -2    9.80    6.00
  11  -5  -2   12.40    6.80
 -11   5   2   11.00    8.90
 -11   5   2    9.30    6.70
  10  -5  -2    8.40    5.30
  10  -5  -2    1.80    5.80
 -10   5   2    5.30    6.00
 -10   5   2   -3.50    7.40
   9  -5  -2   11.10    5.20
   9  -5  -2   14.40    5.20
   9  -5  -2   23.10    6.20
  -9   5   2   -2.10    6.30
  -9   5   2    1.20    5.10
   8  -5  -2    8.60    4.50
   8  -5  -2   13.50    4.30
   8  -5  -2    7.00    4.60
  -8   5   2    9.00    4.50
  -8   5   2    7.30    5.40
   7  -5  -2   -4.00    3.70
   7  -5  -2   -1.90    2.70
   7  -5  -2    2.40    3.80
   7  -5  -2    1.20    3.50
  -7   5   2    2.90    4.60
  -7   5   2    4.70    4.20
   6  -5  -2   10.30    3.30
   6  -5  -2    7.30    3.60
   6  -5  -2    8.30    3.50
  -6   5   2   -0.40    2.60
  -6   5   2    4.80    3.80
  -6   5   2    4.10    2.40
  -6   5   2    6.30    4.00
   5  -5  -2   11.20    3.30
   5  -5  -2    5.30    2.60
   5  -5  -2    9.20    2.90
   5  -5  -2    5.50    3.10
  -5   5   2    7.20    3.30
  -5   5   2   10.00    2.60
  -5   5   2    8.40    3.60
   4  -5  -2    1.60    2.50
   4  -5  -2    1.30    2.70
   4  -5  -2   -0.30    2.30
   4  -5  -2    0.70    2.00
  -4   5   2    0.60    3.00
  -4   5   2    4.00    2.60
  -4   5   2    1.00    1.30
   3  -5  -2  189.08   10.50
   3  -5  -2  200.48   10.40
   3  -5  -2  177.68   10.40
   3  -5  -2  192.08   10.70
  -3   5   2  203.78   11.00
  -3   5   2  200.58   10.40
   2  -5  -2    3.80    2.30
   2  -5  -2    4.30    2.10
   2  -5  -2    9.20    2.40
   2  -5  -2    4.70    2.10
   2  -5  -2    3.60    2.00
  -2   5   2    5.00    2.00
  -2   5   2    1.70    1.50
  -2   5   2    3.60    2.20
  -2   5   2    6.00    2.20
   1  -5  -2  677.23   33.50
   1  -5  -2  680.43   33.40
   1  -5  -2  668.93   33.80
   1  -5  -2  706.33   33.60
   1  -5  -2  690.33   33.80
  -1   5   2  684.93   33.50
  -1   5   2  745.33   33.40
  -1   5   2  689.73   33.60
  -1   5   2  701.43   33.60
   0  -5  -2   61.89    4.10
   0  -5  -2   64.99    4.20
   0  -5  -2   68.99    3.40
   0  -5  -2   69.19    4.40
   0  -5  -2   62.99    4.80
   0  -5  -2   62.79    4.50
   0   5   2   59.19    3.80
   0   5   2   62.19    4.30
   0   5   2   59.59    4.20
   0   5   2   55.69    4.70
   0   5   2   57.89    4.30
  -1  -5  -2  114.29    6.10
  -1  -5  -2  108.49    6.30
  -1  -5  -2  109.79    6.00
  -1  -5  -2  106.09    5.90
  -1  -5  -2  112.19    6.50
  -1  -5  -2  113.59    5.70
   1   5   2  109.49    5.40
   1   5   2  106.89    6.10
   1   5   2  107.59    5.80
   1   5   2  109.89    6.00
   1   5   2   99.69    6.60
   1   5   2  110.69    5.80
   1   5   2  103.89    6.10
  -2  -5  -2  786.62   36.40
  -2  -5  -2  783.92   36.30
  -2  -5  -2  757.52   36.30
  -2  -5  -2  774.12   36.50
  -2  -5  -2  756.22   36.50
  -2  -5  -2  774.72   36.40
   2   5   2  825.22   36.30
   2   5   2  737.23   36.50
   2   5   2  706.83   36.50
   2   5   2  784.72   36.40
   2   5   2  712.13   36.80
   2   5   2  743.03   36.30
   2   5   2  768.72   36.30
   2   5   2  748.13   36.20
  -3  -5  -2   65.19    3.70
  -3  -5  -2   67.59    3.60
  -3  -5  -2   62.59    5.10
  -3  -5  -2   59.19    3.80
  -3  -5  -2   61.19    3.50
  -3  -5  -2   59.29    3.70
   3   5   2   64.79    3.40
   3   5   2   60.39    3.60
   3   5   2   58.49    3.90
   3   5   2   57.99    4.50
   3   5   2   58.79    3.90
   3   5   2   57.89    4.90
   3   5   2   59.99    3.60
   3   5   2   63.49    4.00
  -4  -5  -2 1396.46   66.39
  -4  -5  -2 1433.06   66.09
  -4  -5  -2 1400.96   65.69
  -4  -5  -2 1460.75   65.89
  -4  -5  -2 1381.46   65.69
   4   5   2 1421.86   65.69
   4   5   2 1394.46   65.79
   4   5   2 1350.76   65.89
   4   5   2 1307.67   66.29
   4   5   2 1499.45   65.69
   4   5   2 1402.76   65.69
   4   5   2 1243.08   65.89
  -5  -5  -2  377.76   19.20
  -5  -5  -2  375.86   18.30
  -5  -5  -2  379.26   18.20
  -5  -5  -2  387.26   18.40
  -5  -5  -2  396.36   18.90
   5   5   2  383.16   18.50
   5   5   2  363.46   19.10
   5   5   2  400.46   18.30
   5   5   2  377.26   18.50
  -6  -5  -2   79.29    4.60
  -6  -5  -2   82.49    6.10
  -6  -5  -2   82.69    5.80
   6   5   2   79.69    4.70
   6   5   2   84.19    4.80
   6   5   2   81.99    4.40
   6   5   2   71.99    6.20
  -7  -5  -2  208.78   10.70
  -7  -5  -2  209.28   11.50
   7   5   2  219.48   10.20
   7   5   2  198.18   10.90
   7   5   2  213.68   10.70
   7   5   2  213.68   12.20
   7   5   2  216.28   12.20
   7   5   2  207.18   10.20
  -8  -5  -2   61.19    5.70
  -8  -5  -2   60.29    4.40
  -8  -5  -2   53.59    5.00
   8   5   2   58.99    5.80
   8   5   2   52.29    5.50
   8   5   2   63.29    5.10
   8   5   2   61.69    4.70
  -9  -5  -2   65.49    4.80
  -9  -5  -2   73.19    5.70
  -9  -5  -2   69.69    6.20
  -9  -5  -2   78.59    5.60
  -9  -5  -2   73.99    5.50
   9   5   2   53.29    6.00
   9   5   2   63.19    6.30
   9   5   2   61.19    5.50
   9   5   2   72.29    5.50
 -10  -5  -2    7.10    3.60
 -10  -5  -2   12.10    3.70
 -10  -5  -2   10.20    3.60
  10   5   2    0.80    4.70
  10   5   2   -1.60    2.90
  10   5   2   15.50    3.10
 -11  -5  -2   19.70    4.90
  11   5   2   14.90    5.10
  11   5   2   16.40    3.50
  11   5   2    7.70    3.40
 -12  -5  -2    6.90    5.90
  12   5   2    7.90    5.50
  12   5   2   13.20    3.80
  12   5   2    7.70    3.70
  13   5   2   -1.50    3.80
  11  -6  -2   28.80    7.30
  11  -6  -2    7.80    7.60
 -11   6   2    4.40    8.90
 -11   6   2   -0.10    7.20
  10  -6  -2   36.20    7.80
  10  -6  -2   49.99    7.90
 -10   6   2   49.60    9.20
 -10   6   2   49.20    8.10
   9  -6  -2   40.40    6.80
   9  -6  -2   38.90    6.80
  -9   6   2   36.50    7.60
  -9   6   2   42.50    7.20
   8  -6  -2  239.18   15.50
   8  -6  -2  251.67   15.20
  -8   6   2  253.67   17.00
  -8   6   2  257.17   15.30
   7  -6  -2  271.37   16.60
   7  -6  -2  300.27   16.40
   7  -6  -2  297.87   16.90
  -7   6   2  290.47   17.40
  -7   6   2  291.77   16.40
   6  -6  -2   96.39    7.70
   6  -6  -2   98.49    7.90
   6  -6  -2   96.79    8.20
   6  -6  -2   98.69    8.00
  -6   6   2  102.39    8.00
  -6   6   2   97.99    9.20
  -6   6   2   94.49    7.10
  -6   6   2   79.19    8.00
   5  -6  -2  342.47   17.30
   5  -6  -2  325.47   17.40
   5  -6  -2  297.57   17.30
   5  -6  -2  316.27   17.10
  -5   6   2  343.87   17.90
  -5   6   2  313.17   16.70
  -5   6   2  318.27   16.80
  -5   6   2  334.27   17.10
   4  -6  -2  152.28    9.10
   4  -6  -2  136.99    9.00
   4  -6  -2  141.09    8.90
   4  -6  -2  129.09    8.40
  -4   6   2  132.99    8.50
  -4   6   2  138.19    8.70
  -4   6   2  146.89    8.50
  -4   6   2  154.68    9.80
   3  -6  -2  383.06   19.30
   3  -6  -2  374.16   19.60
   3  -6  -2  392.96   19.70
   3  -6  -2  347.57   19.40
  -3   6   2  387.96   19.40
  -3   6   2  407.76   19.90
  -3   6   2  383.16   19.30
   2  -6  -2  517.35   25.70
   2  -6  -2  479.25   25.10
   2  -6  -2  524.15   25.30
   2  -6  -2  507.85   25.50
   2  -6  -2  490.65   25.00
  -2   6   2  512.25   25.20
  -2   6   2  500.65   24.90
  -2   6   2  538.05   25.40
  -2   6   2  508.15   25.10
   1  -6  -2   39.80    4.40
   1  -6  -2   32.50    3.80
   1  -6  -2   42.40    3.70
   1  -6  -2   37.20    3.40
   1  -6  -2   35.80    3.40
  -1   6   2   48.00    3.70
  -1   6   2   47.40    4.50
  -1   6   2   45.40    3.80
   0  -6  -2  100.49    6.60
   0  -6  -2  100.09    6.10
   0  -6  -2   92.89    6.70
   0  -6  -2   94.39    6.20
   0  -6  -2   97.89    6.00
   0   6   2  107.69    6.20
   0   6   2  109.59    6.00
   0   6   2   99.19    5.90
   0   6   2  107.29    6.60
  -1  -6  -2    6.10    2.00
  -1  -6  -2    6.50    1.30
  -1  -6  -2    4.10    1.60
  -1  -6  -2    1.60    1.80
  -1  -6  -2    3.60    1.90
  -1  -6  -2    4.00    2.10
   1   6   2    4.30    1.90
   1   6   2    2.30    1.90
   1   6   2    6.30    2.60
   1   6   2    1.80    1.90
   1   6   2    7.10    1.60
  -2  -6  -2  431.96   20.70
  -2  -6  -2  417.06   20.30
  -2  -6  -2  443.26   20.60
  -2  -6  -2  416.76   20.50
   2   6   2  403.36   21.00
   2   6   2  420.96   20.30
   2   6   2  404.26   20.20
   2   6   2  409.56   20.20
   2   6   2  421.26   20.60
   2   6   2  401.36   20.20
   2   6   2  432.66   20.50
   2   6   2  416.36   20.60
  -3  -6  -2  151.18    7.50
  -3  -6  -2  138.89    7.70
  -3  -6  -2  157.28    7.80
  -3  -6  -2  149.29    7.80
  -3  -6  -2  150.88    9.10
   3   6   2  143.09    7.90
   3   6   2  138.29    7.80
   3   6   2  134.79    8.70
   3   6   2  144.79    7.80
   3   6   2  144.19    7.50
   3   6   2  135.99    8.30
   3   6   2  142.39    7.40
   3   6   2  154.88    7.30
  -4  -6  -2   39.70    3.10
  -4  -6  -2   33.80    2.60
  -4  -6  -2   45.30    4.60
   4   6   2   35.40    3.80
   4   6   2   42.70    2.30
   4   6   2   39.70    2.80
   4   6   2   45.50    2.80
   4   6   2   41.60    2.30
   4   6   2   36.40    3.40
   4   6   2   33.60    3.50
  -5  -6  -2   29.30    4.00
  -5  -6  -2   26.50    2.10
   5   6   2   26.90    2.00
   5   6   2   25.30    2.50
   5   6   2   26.40    2.30
   5   6   2   25.90    3.40
  -6  -6  -2   91.19    7.20
  -6  -6  -2   93.99    5.00
   6   6   2   92.89    4.70
   6   6   2   82.09    5.60
   6   6   2   95.99    5.30
   6   6   2   72.99    6.90
   6   6   2   99.09    4.80
  -7  -6  -2   23.30    4.10
  -7  -6  -2   24.00    2.20
   7   6   2   23.10    2.40
   7   6   2   27.70    4.50
   7   6   2   23.30    2.50
  -8  -6  -2   51.39    5.20
  -8  -6  -2   45.20    3.40
   8   6   2   50.49    4.30
   8   6   2   48.20    4.60
   8   6   2   54.99    5.80
  -9  -6  -2    6.40    3.60
  -9  -6  -2    8.40    4.00
   9   6   2    1.00    2.50
   9   6   2    3.30    4.80
 -10  -6  -2   12.30    3.40
 -10  -6  -2    8.00    3.40
 -10  -6  -2   12.50    4.10
  10   6   2   -1.70    5.20
  10   6   2    7.00    2.70
 -11  -6  -2    5.70    4.60
  11   6   2    1.40    5.80
 -12  -6  -2    2.70    5.60
  11  -7  -2    0.90    8.40
  11  -7  -2   -4.00    7.10
 -11   7   2    0.90    7.80
  10  -7  -2    5.60    7.20
  10  -7  -2    0.10    6.70
 -10   7   2   -4.90    6.90
 -10   7   2    2.50    8.20
   9  -7  -2   -0.30    6.10
   9  -7  -2   -4.40    5.90
  -9   7   2   -2.40    6.60
  -9   7   2   -2.60    6.70
   8  -7  -2   -1.40    5.50
   8  -7  -2    0.30    5.40
  -8   7   2    0.90    5.90
  -8   7   2    7.00    5.70
   7  -7  -2   39.80    6.20
   7  -7  -2   37.40    6.20
  -7   7   2   43.40    6.30
  -7   7   2   36.70    6.60
   6  -7  -2    5.20    4.50
   6  -7  -2    9.10    4.60
   6  -7  -2    6.00    3.80
   6  -7  -2   12.20    4.20
  -6   7   2   13.80    4.90
  -6   7   2    7.20    4.70
  -6   7   2    6.30    2.20
   5  -7  -2   98.19    7.50
   5  -7  -2   86.99    7.80
   5  -7  -2   79.09    7.60
   5  -7  -2   88.89    7.10
  -5   7   2   82.09    6.60
  -5   7   2   72.39    6.60
  -5   7   2   83.79    8.60
   4  -7  -2  231.48   13.70
   4  -7  -2  240.58   13.80
   4  -7  -2  246.88   13.30
   4  -7  -2  245.08   13.70
  -4   7   2  254.07   13.60
  -4   7   2  238.68   14.20
   3  -7  -2   19.30    3.70
   3  -7  -2   21.00    3.80
   3  -7  -2   16.10    3.40
   3  -7  -2   19.00    3.30
  -3   7   2   26.20    3.80
  -3   7   2   21.10    3.50
  -3   7   2   25.60    4.00
   2  -7  -2  431.56   22.00
   2  -7  -2  464.75   21.90
   2  -7  -2  423.56   22.70
   2  -7  -2  434.56   22.10
   2  -7  -2  438.36   22.40
  -2   7   2  424.36   22.20
  -2   7   2  427.16   21.80
  -2   7   2  441.16   21.90
  -2   7   2  438.66   22.10
   1  -7  -2    0.20    2.90
   1  -7  -2    4.40    2.60
   1  -7  -2    4.00    2.30
   1  -7  -2    4.80    2.60
   1  -7  -2    0.30    2.50
  -1   7   2    0.30    2.70
  -1   7   2   -0.30    1.80
  -1   7   2    3.00    2.60
  -1   7   2    2.40    2.20
   0  -7  -2  314.77   16.70
   0  -7  -2  317.77   16.10
   0  -7  -2  316.77   16.20
   0  -7  -2  315.17   16.70
   0  -7  -2  322.17   16.00
   0   7   2  316.17   16.50
   0   7   2  320.47   15.90
   0   7   2  313.27   15.80
   0   7   2  315.07   16.20
   0   7   2  313.57   15.60
  -1  -7  -2  383.96   19.70
  -1  -7  -2  413.66   19.40
  -1  -7  -2  394.96   19.90
  -1  -7  -2  390.56   19.10
   1   7   2  397.96   19.20
   1   7   2  350.76   19.80
   1   7   2  380.66   19.20
   1   7   2  391.56   19.40
  -2  -7  -2  135.19    7.90
  -2  -7  -2  130.29    8.10
  -2  -7  -2  138.69    7.70
  -2  -7  -2  133.39    7.30
   2   7   2  136.79    7.70
   2   7   2  124.49    7.60
   2   7   2  128.89    7.70
   2   7   2  124.99    7.30
   2   7   2  144.79    7.00
   2   7   2  131.79    7.30
   2   7   2  116.79    8.50
  -3  -7  -2  216.18   12.50
  -3  -7  -2  208.78   10.50
  -3  -7  -2  203.98   11.20
  -3  -7  -2  216.78   10.90
  -3  -7  -2  215.58   11.00
   3   7   2  206.68   10.90
   3   7   2  199.58   10.50
   3   7   2  206.28   10.90
   3   7   2  215.78   10.40
   3   7   2  199.58   11.20
   3   7   2  200.98   12.00
   3   7   2  206.68   11.00
   3   7   2  212.08   10.30
  -4  -7  -2   39.10    3.70
  -4  -7  -2   38.10    3.50
  -4  -7  -2   33.50    2.80
  -4  -7  -2   39.70    5.00
  -4  -7  -2   45.80    3.70
   4   7   2   39.00    3.40
   4   7   2   50.69    4.20
   4   7   2   31.40    2.50
   4   7   2   34.40    3.20
   4   7   2   41.50    2.80
   4   7   2   39.10    3.00
   4   7   2   38.50    3.80
  -5  -7  -2  287.77   15.40
  -5  -7  -2  292.27   13.70
   5   7   2  269.17   13.80
   5   7   2  275.27   13.30
   5   7   2  252.57   14.60
   5   7   2  276.47   13.90
  -6  -7  -2   43.50    3.10
  -6  -7  -2   44.50    5.30
   6   7   2   46.10    3.60
   6   7   2   40.50    3.90
   6   7   2   39.20    4.80
  -7  -7  -2  112.29    5.70
  -7  -7  -2  111.29    8.90
   7   7   2  102.39    6.20
   7   7   2  103.39    9.10
   7   7   2  102.59    6.00
  -8  -7  -2   82.39    8.20
   8   7   2   89.59    7.90
  -9  -7  -2   38.40    5.50
  -9  -7  -2   32.40    5.10
   9   7   2   31.40    6.20
 -10  -7  -2   17.40    4.80
 -11  -7  -2    7.80    4.20
 -12  -7  -2   11.80    5.20
  10  -8  -2   18.40    8.00
  10  -8  -2   20.90    8.70
 -10   8   2    9.50    8.40
 -10   8   2    8.40    8.50
   9  -8  -2   68.59    9.50
   9  -8  -2   70.19    9.60
  -9   8   2   84.69   10.00
  -9   8   2   95.69   10.60
   8  -8  -2   13.20    6.60
   8  -8  -2    2.10    6.10
  -8   8   2    0.10    6.30
  -8   8   2   -2.50    6.40
   7  -8  -2   71.69    8.10
   7  -8  -2   83.59    8.60
  -7   8   2   87.89    8.70
   6  -8  -2  255.07   16.20
   6  -8  -2  274.17   15.90
   6  -8  -2  259.07   15.90
  -6   8   2  257.77   16.90
  -6   8   2  275.87   15.80
   5  -8  -2   52.99    6.30
   5  -8  -2   77.29    6.90
   5  -8  -2   71.39    6.50
  -5   8   2   64.39    6.50
  -5   8   2   67.49    7.00
   4  -8  -2  199.38   12.40
   4  -8  -2  215.78   12.90
   4  -8  -2  205.58   12.80
   4  -8  -2  198.48   12.00
  -4   8   2  218.68   13.00
  -4   8   2  208.88   12.40
   3  -8  -2   13.20    3.40
   3  -8  -2   13.50    3.70
   3  -8  -2    7.00    3.90
   3  -8  -2   10.00    3.70
  -3   8   2   11.20    3.30
  -3   8   2    9.40    3.90
  -3   8   2   14.50    3.80
   2  -8  -2  139.59    8.90
   2  -8  -2  134.99    8.40
   2  -8  -2  129.99    8.70
   2  -8  -2  121.69    9.30
  -2   8   2  135.19    7.60
  -2   8   2  121.39    8.40
  -2   8   2  135.39    8.40
   1  -8  -2  445.66   22.30
   1  -8  -2  464.75   23.30
   1  -8  -2  430.16   23.30
   1  -8  -2  437.46   22.60
  -1   8   2  437.86   22.50
  -1   8   2  467.25   21.90
  -1   8   2  442.36   22.20
  -1   8   2  438.96   22.30
   0  -8  -2   13.80    3.10
   0  -8  -2    8.50    2.90
   0  -8  -2    5.30    3.60
   0  -8  -2   16.20    3.30
   0   8   2    9.80    2.80
   0   8   2    8.40    2.50
   0   8   2   11.60    3.00
  -1  -8  -2    9.90    3.00
  -1  -8  -2    8.80    2.70
  -1  -8  -2    8.30    2.80
  -1  -8  -2    6.90    3.20
   1   8   2    6.80    2.80
   1   8   2   11.70    2.80
   1   8   2    8.20    2.60
  -2  -8  -2   -1.40    2.90
  -2  -8  -2   -1.30    2.20
  -2  -8  -2    0.50    2.50
  -2  -8  -2    4.40    2.70
   2   8   2    0.80    2.30
   2   8   2    3.60    2.40
   2   8   2   -0.60    2.40
   2   8   2    0.90    2.60
   2   8   2    4.60    1.70
   2   8   2    3.00    2.30
  -3  -8  -2   33.90    3.80
  -3  -8  -2   41.10    3.70
  -3  -8  -2   38.50    4.20
  -3  -8  -2   46.50    3.30
   3   8   2   46.50    3.20
   3   8   2   37.90    3.50
   3   8   2   42.90    3.70
   3   8   2   39.60    3.70
   3   8   2   45.70    3.40
   3   8   2   24.10    3.50
  -4  -8  -2   16.00    2.70
  -4  -8  -2   14.10    3.00
  -4  -8  -2   12.50    4.90
  -4  -8  -2   15.70    2.10
  -4  -8  -2   13.00    2.40
   4   8   2   14.00    1.60
   4   8   2   14.00    2.70
   4   8   2   10.30    2.90
   4   8   2   12.60    3.00
   4   8   2   12.20    2.50
   4   8   2   17.40    2.20
   4   8   2   21.70    1.90
  -5  -8  -2    0.80    2.40
  -5  -8  -2   -1.20    1.20
  -5  -8  -2    3.80    2.10
  -5  -8  -2    0.20    1.90
  -5  -8  -2    0.70    4.60
   5   8   2    1.40    1.50
   5   8   2    4.10    3.10
   5   8   2   -3.60    2.20
   5   8   2   -0.70    2.10
  -6  -8  -2    7.30    1.80
  -6  -8  -2    5.30    4.90
   6   8   2    3.00    2.30
   6   8   2    7.50    2.20
   6   8   2    2.00    3.50
  -7  -8  -2   16.60    5.30
   7   8   2    7.10    2.30
   7   8   2   13.30    2.10
   7   8   2    9.70    5.20
  -8  -8  -2   26.00    5.60
   8   8   2   16.80    6.00
   9   8   2   -6.40    5.90
 -10  -8  -2    2.50    4.60
 -11  -8  -2   21.80    4.30
  10  -9  -2   17.00    9.80
  10  -9  -2    3.10    8.80
 -10   9   2   -3.50    8.60
   9  -9  -2    8.00    7.80
   9  -9  -2    8.20    8.60
  -9   9   2    1.00    7.80
   8  -9  -2   11.60    7.50
   8  -9  -2    3.80    7.10
  -8   9   2   -3.10    6.60
   7  -9  -2   -1.40    6.40
   7  -9  -2   13.30    6.40
  -7   9   2   13.40    6.80
  -7   9   2    3.40    7.10
   6  -9  -2  107.59    9.10
   6  -9  -2   85.59    9.90
   6  -9  -2   72.69    8.40
  -6   9   2   90.19    8.70
  -6   9   2  126.09    9.50
   5  -9  -2   10.00    5.40
   5  -9  -2    4.00    4.40
   5  -9  -2    5.00    4.80
  -5   9   2    4.10    4.70
  -5   9   2    9.40    5.30
  -5   9   2    5.60    2.10
   4  -9  -2   25.50    5.30
   4  -9  -2   30.10    5.40
   4  -9  -2   23.20    5.00
  -4   9   2   24.30    2.70
  -4   9   2   30.30    4.90
  -4   9   2   14.00    3.00
  -4   9   2   24.20    5.20
   3  -9  -2   42.30    5.60
   3  -9  -2   44.00    5.70
   3  -9  -2   45.50    5.50
  -3   9   2   42.50    5.30
  -3   9   2   39.10    3.40
  -3   9   2   44.20    5.00
   2  -9  -2    9.30    3.90
   2  -9  -2    3.40    3.60
   2  -9  -2    1.00    3.90
  -2   9   2    4.60    3.80
  -2   9   2    4.10    3.20
  -2   9   2    7.60    2.40
  -2   9   2    6.30    3.10
   1  -9  -2  157.28   10.50
   1  -9  -2  173.28   11.80
   1  -9  -2  181.78   10.50
  -1   9   2  171.78    9.50
  -1   9   2  170.78   10.30
  -1   9   2  172.58   10.40
   0  -9  -2    4.00    3.30
   0  -9  -2    1.20    3.90
   0  -9  -2    5.60    3.30
   0  -9  -2    4.30    3.20
   0   9   2    2.40    3.00
   0   9   2    1.10    3.00
   0   9   2    1.10    2.70
  -1  -9  -2  103.49    6.80
  -1  -9  -2  110.09    7.40
  -1  -9  -2  102.09    8.10
  -1  -9  -2   94.59    8.60
   1   9   2   93.39    7.20
   1   9   2   89.09    7.30
   1   9   2   99.89    6.90
   1   9   2   97.79    6.80
  -2  -9  -2  210.78   11.50
  -2  -9  -2  198.88   12.30
  -2  -9  -2  200.48   11.00
  -2  -9  -2  194.78   12.00
   2   9   2  194.38   11.30
   2   9   2  199.78   10.90
   2   9   2  203.98   11.40
   2   9   2  221.08   11.10
   2   9   2  198.68   11.50
  -3  -9  -2   -0.70    3.30
  -3  -9  -2    1.80    2.70
  -3  -9  -2   -2.80    2.30
  -3  -9  -2    5.90    3.10
   3   9   2    4.80    1.80
   3   9   2   -0.60    2.80
   3   9   2   -0.10    2.80
   3   9   2    2.60    2.90
   3   9   2    0.60    2.50
   3   9   2    0.40    2.30
  -4  -9  -2   75.69    5.70
  -4  -9  -2   73.29    6.90
  -4  -9  -2   74.29    4.80
  -4  -9  -2   87.99    6.30
   4   9   2   67.59    5.60
   4   9   2   70.69    6.30
   4   9   2   65.89    5.90
   4   9   2   67.49    5.80
   4   9   2   69.59    4.90
  -5  -9  -2   26.10    3.90
  -5  -9  -2   26.50    3.00
  -5  -9  -2   29.90    6.40
  -5  -9  -2   23.40    3.40
   5   9   2   18.70    3.20
   5   9   2   25.70    3.20
   5   9   2   28.70    4.30
   5   9   2   31.90    2.50
  -6  -9  -2   -0.30    2.90
  -6  -9  -2    0.90    2.30
  -6  -9  -2    4.50    2.60
  -6  -9  -2   -1.00    5.60
   6   9   2   -1.40    4.60
   6   9   2    2.00    2.30
   6   9   2    0.70    2.50
  -7  -9  -2   27.10    3.60
  -7  -9  -2   21.70    6.30
  -7  -9  -2   23.20    3.00
   7   9   2   20.70    5.90
   7   9   2   18.60    2.80
   7   9   2   23.10    2.60
   8   9   2   -4.60    6.20
   9   9   2    2.80    6.90
 -10  -9  -2    0.20    5.10
   9 -10  -2    4.30    9.00
   9 -10  -2    0.10    9.60
  -9  10   2    6.70    9.10
   8 -10  -2   32.10    8.70
   8 -10  -2   27.60    9.20
  -8  10   2   20.00    8.50
   7 -10  -2   11.00    7.70
   7 -10  -2   -4.30    6.70
  -7  10   2    0.40    6.70
   6 -10  -2   18.80    7.20
   6 -10  -2   14.70    6.60
   6 -10  -2    9.00    6.60
  -6  10   2   22.80    7.10
   5 -10  -2   54.89    7.40
   5 -10  -2   32.00    6.10
   5 -10  -2   56.09    7.60
  -5  10   2   42.50    6.80
   4 -10  -2   -1.10    5.10
   4 -10  -2   -1.40    4.90
   4 -10  -2    6.40    5.20
  -4  10   2   -0.50    2.40
  -4  10   2    3.20    5.10
   3 -10  -2   40.50    5.90
   3 -10  -2   58.49    6.30
   3 -10  -2   41.60    6.10
  -3  10   2   44.60    3.80
  -3  10   2   49.10    5.50
  -3  10   2   46.90    6.00
   2 -10  -2   15.10    4.50
   2 -10  -2    6.90    4.50
   2 -10  -2   10.20    5.10
  -2  10   2   14.90    2.90
  -2  10   2   13.20    4.00
  -2  10   2   14.50    4.30
   1 -10  -2    2.60    4.00
   1 -10  -2    4.20    3.80
   1 -10  -2   -4.80    4.30
  -1  10   2   -2.40    3.10
  -1  10   2   -0.90    3.80
  -1  10   2   -0.10    2.70
   0 -10  -2    0.00    3.70
   0 -10  -2   -2.20    3.50
   0 -10  -2   -1.40    4.50
   0  10   2   -0.90    3.40
   0  10   2    1.90    3.60
   0  10   2    1.60    2.90
  -1 -10  -2  103.79    7.50
  -1 -10  -2  108.79    8.30
  -1 -10  -2  107.29    9.80
   1  10   2  100.19    7.60
   1  10   2  111.29    8.40
   1  10   2  108.79    7.60
   1  10   2  108.49    8.20
  -2 -10  -2   -0.90    3.30
  -2 -10  -2    0.80    3.10
  -2 -10  -2    0.10    4.20
   2  10   2   -2.00    3.00
   2  10   2   -1.70    3.10
   2  10   2    2.00    3.10
   2  10   2    2.10    3.10
   2  10   2    1.10    3.10
  -3 -10  -2   28.10    4.00
  -3 -10  -2   29.20    3.40
  -3 -10  -2   22.80    4.80
   3  10   2   26.80    3.40
   3  10   2   30.70    4.30
   3  10   2   27.70    3.80
   3  10   2   25.00    4.00
   3  10   2   27.20    3.80
  -4 -10  -2  129.59    9.70
  -4 -10  -2  123.39    9.50
  -4 -10  -2  119.69    7.90
   4  10   2  109.29    8.00
   4  10   2  127.59    8.50
   4  10   2  123.39    8.20
   4  10   2  119.19    8.90
   4  10   2  110.59    7.00
  -5 -10  -2  150.88    9.40
  -5 -10  -2  133.69    8.50
  -5 -10  -2  137.89   10.10
   5  10   2  141.89    7.60
   5  10   2  145.59    9.60
   5  10   2  138.29    8.90
   5  10   2  151.18   10.40
   5  10   2  146.89    8.90
  -6 -10  -2    8.50    3.40
  -6 -10  -2    2.50    3.80
   6  10   2    3.70    2.90
   6  10   2    4.70    5.50
   6  10   2    6.70    2.70
  -7 -10  -2    9.60    3.40
  -7 -10  -2    5.00    3.80
   7  10   2   10.20    2.50
   7  10   2    0.50    6.10
   7  10   2    4.90    2.70
  -8 -10  -2    4.50    4.10
  -8 -10  -2    4.70    3.80
   8  10   2   -9.90    6.80
   9  10   2    5.20    8.00
   8 -11  -2    0.00    8.50
   8 -11  -2   -6.50    9.90
  -8  11   2    3.20    8.80
   7 -11  -2   20.40    8.70
   7 -11  -2   11.50    8.10
  -7  11   2   11.50    7.90
   6 -11  -2   14.40    8.10
   6 -11  -2    9.70    7.10
  -6  11   2   15.00    6.90
   5 -11  -2   57.19    8.40
   5 -11  -2   68.79    9.00
   5 -11  -2   54.69    7.70
  -5  11   2   59.29    7.80
   4 -11  -2   22.90    6.60
   4 -11  -2    6.10    5.70
   4 -11  -2   14.80    6.30
  -4  11   2    9.30    2.90
  -4  11   2   15.00    5.80
   3 -11  -2   36.20    6.60
   3 -11  -2   53.89    6.90
   3 -11  -2   33.10    6.50
  -3  11   2   50.69    6.50
  -3  11   2   42.20    3.90
   2 -11  -2   29.50    5.70
   2 -11  -2   13.90    5.30
   2 -11  -2   22.40    6.00
  -2  11   2   20.10    3.30
  -2  11   2   23.10    5.10
  -2  11   2   26.10    4.80
   1 -11  -2    4.40    4.50
   1 -11  -2    0.30    4.30
   1 -11  -2   -4.80    5.10
  -1  11   2   -2.40    4.20
  -1  11   2    0.60    4.30
  -1  11   2   -1.90    3.10
  -1  11   2   -3.40    3.40
   0 -11  -2   65.69    7.80
   0 -11  -2   59.59    6.40
   0 -11  -2   75.29    6.40
   0  11   2   68.59    5.40
   0  11   2   74.09    6.30
   0  11   2   72.69    6.40
   0  11   2   65.89    6.40
  -1 -11  -2   27.10    4.70
  -1 -11  -2   13.90    4.20
  -1 -11  -2   17.10    5.60
   1  11   2   32.60    4.10
   1  11   2   25.00    4.30
   1  11   2   23.80    4.40
   1  11   2   23.50    4.30
   1  11   2   26.10    4.40
  -2 -11  -2   57.09    5.90
  -2 -11  -2   57.69    5.20
  -2 -11  -2   52.39    7.00
   2  11   2   71.39    5.60
   2  11   2   59.59    5.70
   2  11   2   53.09    5.30
   2  11   2   54.19    5.20
   2  11   2   53.59    5.20
  -3 -11  -2    5.50    5.00
  -3 -11  -2   -1.10    3.70
   3  11   2    3.70    3.50
   3  11   2    4.40    3.70
   3  11   2    7.20    4.00
   3  11   2    5.10    3.20
   3  11   2    1.10    3.30
  -4 -11  -2   -1.60    4.50
  -4 -11  -2   -1.40    3.30
   4  11   2   -0.30    3.30
   4  11   2    1.40    3.90
   4  11   2    1.50    2.70
   4  11   2   -0.80    3.30
   4  11   2    3.80    4.10
  -5 -11  -2   21.10    5.30
   5  11   2   22.40    4.50
   5  11   2   19.20    3.80
   5  11   2   22.50    2.80
   5  11   2   25.90    6.10
   5  11   2   17.10    3.70
  -6 -11  -2   14.60    4.80
   6  11   2   14.10    3.50
   6  11   2   10.80    6.30
   6  11   2   17.40    3.40
  -7 -11  -2    6.60    4.60
   7  11   2    7.20    2.80
   7  11   2    8.20    3.10
   7  11   2    5.90    7.30
  -8 -11  -2    8.50    4.60
   8  11   2    8.70    7.90
   6 -12  -2   17.40    9.20
   6 -12  -2    5.70    8.10
  -6  12   2    8.70    7.80
   5 -12  -2   14.40    7.30
   5 -12  -2   -3.80    6.50
   5 -12  -2    4.30    7.40
  -5  12   2   -0.80    6.40
   4 -12  -2   18.90    7.10
   4 -12  -2   -0.90    6.20
   4 -12  -2   14.70    6.70
  -4  12   2    9.90    6.40
   3 -12  -2   12.90    6.30
   3 -12  -2   -1.40    6.10
   3 -12  -2   10.90    6.30
  -3  12   2    3.10    5.50
  -3  12   2   -1.50    3.10
   2 -12  -2    8.40    5.60
   2 -12  -2    0.80    5.30
   2 -12  -2   -4.70    5.90
  -2  12   2   -2.70    3.20
  -2  12   2   -0.90    5.10
   1 -12  -2   12.30    5.30
   1 -12  -2    4.90    5.20
   1 -12  -2    5.10    6.50
  -1  12   2   15.70    3.70
  -1  12   2   11.90    5.10
  -1  12   2    7.50    4.10
   0 -12  -2    1.20    5.90
   0 -12  -2   12.30    5.00
   0 -12  -2    7.50    4.70
   0  12   2    6.80    4.00
   0  12   2    1.70    4.30
   0  12   2    1.70    3.70
   0  12   2    6.70    4.60
  -1 -12  -2    0.50    6.00
  -1 -12  -2    3.30    5.00
   1  12   2   -1.20    4.10
   1  12   2    3.30    4.20
   1  12   2    1.50    3.90
   1  12   2    0.90    4.20
   1  12   2    3.60    4.10
  -2 -12  -2    1.00    4.70
  -2 -12  -2    0.70    5.80
   2  12   2    3.60    4.20
   2  12   2    5.10    4.20
   2  12   2    0.90    3.90
   2  12   2    4.30    3.90
   2  12   2    3.70    4.30
  -3 -12  -2   -0.60    5.60
  -3 -12  -2   -0.30    4.20
   3  12   2    3.00    3.90
   3  12   2    2.40    4.00
   3  12   2    5.60    4.80
   3  12   2    1.40    3.50
   3  12   2   -1.80    4.10
  -4 -12  -2   -4.40    5.50
   4  12   2   -1.90    3.70
   4  12   2    1.40    3.00
   4  12   2   -0.30    3.80
   4  12   2    0.30    5.30
   4  12   2    1.60    4.50
  -5 -12  -2   14.80    5.80
   5  12   2   12.10    4.70
   5  12   2   12.70    4.00
   5  12   2    5.10    2.80
   5  12   2   11.20    6.30
   5  12   2   10.00    3.90
  -6 -12  -2    6.80    5.50
   6  12   2   10.90    3.90
   6  12   2    9.80    3.70
   6  12   2   10.30    7.10
  -7 -12  -2   -3.50    5.20
   7  12   2    1.60    7.70
   7  12   2   -1.00    3.00
   7  12   2    3.00    3.40
   5 -13  -2   -3.10    8.10
   5 -13  -2    7.40    8.20
  -5  13   2   11.50    7.90
   4 -13  -2   12.10    7.50
   4 -13  -2   11.90    7.90
   4 -13  -2    5.70    7.20
  -4  13   2    6.60    6.90
   3 -13  -2    0.60    7.20
   3 -13  -2   11.20    6.90
   3 -13  -2    5.40    6.70
  -3  13   2    5.50    6.30
   2 -13  -2   14.80    6.40
   2 -13  -2    2.90    7.00
   2 -13  -2   17.00    6.50
  -2  13   2   10.30    3.80
  -2  13   2    5.90    5.80
   1 -13  -2   16.00    7.50
   1 -13  -2   17.30    6.20
   1 -13  -2   29.30    6.20
  -1  13   2   25.70    4.30
  -1  13   2   19.20    5.70
   0 -13  -2   -3.70    7.00
   0 -13  -2   -6.20    6.00
   0  13   2   -0.70    4.90
   0  13   2   -2.50    4.70
   0  13   2    3.20    4.10
  -1 -13  -2   -2.10    6.90
  -1 -13  -2    8.10    5.90
   1  13   2    5.90    4.60
   1  13   2    7.40    4.50
   1  13   2    3.50    4.50
   1  13   2    0.50    4.60
   1  13   2   -3.90    4.40
  -2 -13  -2    8.50    7.00
  -2 -13  -2    6.20    5.60
   2  13   2    5.20    4.20
   2  13   2   12.30    4.90
   2  13   2   20.00    4.90
   2  13   2   10.20    4.60
   2  13   2   10.80    4.90
  -3 -13  -2    2.20    6.70
  -3 -13  -2   -0.60    4.70
   3  13   2    2.60    5.30
   3  13   2    2.20    4.60
   3  13   2   -2.80    4.10
   3  13   2   -3.20    3.70
   3  13   2    0.60    4.40
  -4 -13  -2   -3.10    6.30
   4  13   2    6.90    4.40
   4  13   2    9.30    5.70
   4  13   2   -1.90    4.80
   4  13   2    1.30    4.20
   4  13   2   -0.80    3.30
  -5 -13  -2   -6.30    6.00
   5  13   2   -2.30    4.00
   5  13   2    4.40    6.60
   5  13   2    1.10    4.30
   6  13   2    4.40    3.80
   6  13   2    3.40    4.20
   2 -14  -2   10.40    8.40
  -2  14   2   11.30    6.40
   1 -14  -2    2.10    7.60
   1 -14  -2   -7.00    7.70
  -1  14   2    6.20    6.30
  -1  14   2   -1.20    5.50
   0 -14  -2    4.90    7.20
   0 -14  -2   -4.10    7.70
   0  14   2   -0.20    4.40
   0  14   2   -3.30    5.00
  -1 -14  -2   -6.30    7.80
  -1 -14  -2   -1.50    6.50
   1  14   2    2.90    5.00
   1  14   2   -2.50    4.70
   1  14   2    0.60    4.80
  -2 -14  -2   -5.20    7.50
  -2 -14  -2   -6.80    5.80
   2  14   2    2.00    4.80
   2  14   2   12.80    5.20
   2  14   2   -6.60    4.30
   2  14   2    3.10    4.90
   3  14   2   -1.20    4.90
   3  14   2   -1.00    4.70
   3  14   2    2.70    4.10
   3  12  -3   13.00    5.30
   3  12  -3    4.00    7.00
  -3 -12   3   -1.40    6.10
   2  12  -3   -0.50    6.40
   2  12  -3    4.40    3.80
   2  12  -3    6.40    5.20
   2  12  -3    2.40    4.20
  -2 -12   3    0.00    6.30
   1  12  -3    3.60    4.10
   1  12  -3    9.60    5.00
   1  12  -3   -3.60    6.40
  -1 -12   3    7.60    4.90
  -1 -12   3    5.90    6.70
   0  12  -3    5.00    4.60
   0  12  -3    5.70    6.70
   0  12  -3    1.20    4.70
   0 -12   3    1.60    5.40
   0 -12   3    6.40    7.30
  -1  12  -3   17.10    5.40
  -1  12  -3   18.70    5.40
   1 -12   3   14.50    6.40
   1 -12   3   18.30    8.00
  -2  12  -3    2.40    5.50
   2 -12   3    0.20    6.80
   2 -12   3   -2.00    7.50
  -3  12  -3   -1.80    6.00
   3 -12   3    1.90    7.90
   3 -12   3    1.10    7.60
  -4  12  -3    4.70    6.60
   4 -12   3   13.80    7.90
   4 -12   3   -1.50    8.10
   4 -12   3    5.80    8.50
   5  11  -3   15.80    7.10
   5  11  -3   15.90    4.30
  -5 -11   3   10.70    5.40
   4  11  -3   17.00    5.30
   4  11  -3   19.90    6.90
   4  11  -3   13.70    4.50
  -4 -11   3   15.20    5.60
  -4 -11   3   23.60   12.30
   3  11  -3    5.50    3.10
   3  11  -3    3.80    6.30
   3  11  -3    9.90    5.00
   3  11  -3    2.40    4.00
  -3 -11   3    5.00   10.50
  -3 -11   3    6.40    5.70
   2  11  -3    8.40    4.80
   2  11  -3    9.60    3.60
   2  11  -3    9.80    4.10
   2  11  -3   13.60    6.20
  -2 -11   3   14.20   10.70
  -2 -11   3   15.20    4.50
  -2 -11   3   10.90    5.80
   1  11  -3    4.90    3.80
   1  11  -3    5.90    3.80
   1  11  -3    4.70    4.40
   1  11  -3   -3.30    5.80
  -1 -11   3    3.70    4.50
  -1 -11   3   -0.50    9.40
  -1 -11   3    0.00    5.70
   0  11  -3    7.60    4.20
   0  11  -3   -1.20    3.50
   0  11  -3    2.20    4.10
   0 -11   3    1.90    6.10
   0 -11   3  -17.70    8.60
   0 -11   3   14.30    5.10
  -1  11  -3   31.60    5.40
  -1  11  -3   31.80    5.60
   1 -11   3   31.70    7.30
   1 -11   3   33.80    6.50
   1 -11   3   20.50    9.70
  -2  11  -3    6.20    4.70
  -2  11  -3    8.70    5.20
   2 -11   3    9.20    7.00
   2 -11   3    5.80    8.80
   2 -11   3   -0.10    6.10
   2 -11   3   11.90    5.60
  -3  11  -3    3.10    5.60
   3 -11   3   -6.70    6.80
   3 -11   3   -1.90    6.70
   3 -11   3    7.80    6.20
  -4  11  -3    2.10    6.00
   4 -11   3   -0.90    7.50
   4 -11   3    7.90    7.20
   4 -11   3   14.20    7.40
  -5  11  -3    5.60    6.80
   5 -11   3    2.20    7.20
   5 -11   3    0.50    8.30
   5 -11   3    4.80    8.40
  -6  11  -3   23.70    8.50
   6 -11   3   34.20   10.60
   6 -11   3    9.50    7.60
   6 -11   3    1.80    9.60
  -7 -10   3   11.30    8.70
  -7 -10   3    3.20    4.10
   6  10  -3   -1.70    6.40
  -6 -10   3   20.60    8.70
  -6 -10   3    6.90    4.30
  -6 -10   3    7.80   10.10
   5  10  -3    1.40    3.60
   5  10  -3   -0.80    6.10
   5  10  -3    5.60    4.40
  -5 -10   3    4.00    4.50
  -5 -10   3    0.90   10.00
   4  10  -3   16.40    6.20
   4  10  -3   11.60    4.60
   4  10  -3   14.40    4.40
  -4 -10   3   11.10    4.90
  -4 -10   3   26.50   10.20
   3  10  -3   17.80    4.30
   3  10  -3   23.90    5.10
   3  10  -3   23.60    6.20
   3  10  -3   17.60    3.20
  -3 -10   3   25.70   10.30
  -3 -10   3   18.00    5.10
   2  10  -3    8.10    3.20
   2  10  -3    7.10    5.50
   2  10  -3    6.40    3.70
   2  10  -3    7.90    4.20
  -2 -10   3    5.50    4.80
  -2 -10   3    3.80    9.00
  -2 -10   3    7.10    3.60
   1  10  -3    4.50    3.40
   1  10  -3    8.90    3.90
   1  10  -3    1.70    3.40
   1  10  -3    4.40    5.50
  -1 -10   3   11.90    4.10
  -1 -10   3    4.20    8.80
  -1 -10   3    5.20    5.10
   0  10  -3    6.10    3.90
   0  10  -3    4.90    3.70
   0  10  -3    7.30    3.40
   0 -10   3    8.60    5.20
   0 -10   3    4.50    4.50
   0 -10   3    2.60    5.00
   0 -10   3    1.40    8.80
  -1  10  -3   13.90    4.00
  -1  10  -3   12.20    3.40
  -1  10  -3   11.70    4.40
   1 -10   3    9.00    5.60
   1 -10   3    7.10    8.50
   1 -10   3   10.00    5.20
   1 -10   3   13.10    4.40
  -2  10  -3    4.70    2.90
  -2  10  -3    4.00    4.00
  -2  10  -3    1.70    4.70
   2 -10   3    4.30    5.80
   2 -10   3    0.40    7.40
   2 -10   3    2.00    5.60
   2 -10   3    8.90    4.90
  -3  10  -3    6.10    5.40
  -3  10  -3   -0.20    3.80
   3 -10   3    2.30    5.50
   3 -10   3    7.40    6.60
   3 -10   3   10.30    6.40
  -4  10  -3    6.70    6.00
   4 -10   3   12.20    6.70
   4 -10   3    2.20    7.10
   4 -10   3   12.30    6.50
  -5  10  -3   15.60    6.90
  -5  10  -3   16.00    6.90
   5 -10   3   13.90    7.90
   5 -10   3   -0.90    8.10
   5 -10   3    8.10    6.60
  -6  10  -3    9.00    7.40
  -6  10  -3   -1.80    7.20
   6 -10   3   -2.90    6.40
   6 -10   3    7.90    8.90
   6 -10   3   -8.40    8.20
  -7  10  -3    2.10    7.80
  -7  10  -3    6.90    8.30
   7 -10   3    4.70   10.10
   7 -10   3   -5.50    9.70
  -8  10  -3   -6.20    8.70
   8 -10   3  -10.60   10.40
   8 -10   3   -9.50   11.50
  -8  -9   3   -7.60    8.60
  -8  -9   3   -5.20    7.60
  -7  -9   3   13.00    9.30
  -7  -9   3   17.40    8.10
   6   9  -3    4.80    4.50
   6   9  -3    3.30    5.80
  -6  -9   3   13.70    7.60
  -6  -9   3    3.40    3.40
  -6  -9   3   -8.30    3.60
  -6  -9   3   -0.10    8.80
   5   9  -3   17.00    3.50
   5   9  -3   23.20    6.30
   5   9  -3   14.50    4.50
  -5  -9   3   20.10    4.10
  -5  -9   3   24.20    9.40
   4   9  -3    1.90    1.90
   4   9  -3   -1.50    3.80
   4   9  -3    3.50    4.00
   4   9  -3    2.40    5.30
  -4  -9   3   -5.70    8.10
  -4  -9   3    2.50    3.80
   3   9  -3   12.60    4.20
   3   9  -3   13.10    4.00
   3   9  -3   15.70    2.80
   3   9  -3    8.30    5.10
  -3  -9   3    9.80    4.20
  -3  -9   3   27.80    9.30
  -3  -9   3   13.50    3.10
   2   9  -3   43.50    6.00
   2   9  -3   47.70    4.10
   2   9  -3   40.40    4.80
   2   9  -3   51.29    5.20
  -2  -9   3   51.69    9.50
  -2  -9   3   46.40    4.50
  -2  -9   3   41.90    5.50
   1   9  -3   34.30    4.30
   1   9  -3   28.50    5.60
   1   9  -3   30.10    4.10
   1   9  -3   32.00    3.90
  -1  -9   3   28.10    4.40
  -1  -9   3   35.50    3.90
  -1  -9   3   31.50    5.10
  -1  -9   3   37.30    9.20
   0   9  -3  144.69    9.20
   0   9  -3  149.49    9.30
   0   9  -3  154.08    9.80
   0  -9   3  155.98   13.60
   0  -9   3  142.39    9.30
   0  -9   3  164.18   10.60
   0  -9   3  159.38   11.20
  -1   9  -3   21.00    4.30
  -1   9  -3   18.70    3.80
  -1   9  -3   21.60    3.40
   1  -9   3   22.60    5.30
   1  -9   3   21.60    4.20
   1  -9   3   19.70    5.20
   1  -9   3   16.70    7.60
  -2   9  -3   79.19    6.30
  -2   9  -3   86.29    7.30
  -2   9  -3   90.49    7.70
  -2   9  -3   88.49    7.30
   2  -9   3   94.89   10.60
   2  -9   3   98.19    7.50
   2  -9   3   83.99    8.40
   2  -9   3   97.49   10.20
  -3   9  -3  142.39   10.80
  -3   9  -3  143.29   10.40
  -3   9  -3  154.88   11.50
   3  -9   3  142.89   13.10
   3  -9   3  173.58   14.40
   3  -9   3  155.08   11.60
   3  -9   3  178.08   12.80
  -4   9  -3    1.40    5.30
  -4   9  -3   -1.50    3.20
  -4   9  -3    4.50    5.20
   4  -9   3   -4.20    5.30
   4  -9   3    3.70    5.80
   4  -9   3   -5.20    6.40
  -5   9  -3   55.89    7.80
  -5   9  -3   52.09    7.60
   5  -9   3   51.39    7.30
   5  -9   3   48.10    7.90
   5  -9   3   37.70    8.80
  -6   9  -3    7.30    6.90
  -6   9  -3    8.00    7.00
   6  -9   3   11.70    6.10
   6  -9   3   -0.10    7.90
   6  -9   3  -11.80    7.50
  -7   9  -3    7.00    7.70
  -7   9  -3   16.00    8.20
   7  -9   3   -6.40    8.90
   7  -9   3   13.80    7.40
   7  -9   3    6.10    8.30
  -8   9  -3    6.30    9.10
  -8   9  -3   -7.60    8.50
   8  -9   3   12.80   10.20
   8  -9   3  -11.90    9.80
  -9   9  -3    0.80    9.30
  -9   9  -3   -1.80    9.90
   9  -9   3   -5.30   11.60
   9  -9   3  -10.20    9.90
  -9  -8   3   -0.10    8.30
  -9  -8   3   16.90    7.60
  -8  -8   3  -15.30    7.90
  -8  -8   3    3.10    7.10
   7   8  -3   18.40    5.20
  -7  -8   3    7.80    7.00
  -7  -8   3   11.30    8.40
   6   8  -3    4.90    4.50
   6   8  -3    2.40    5.40
  -6  -8   3    3.30    8.00
  -6  -8   3   12.40    6.90
   5   8  -3    0.00    2.60
   5   8  -3    3.40    4.10
   5   8  -3    8.30    5.30
  -5  -8   3   -0.10    2.60
  -5  -8   3    2.20    8.00
  -5  -8   3    5.70    3.00
   4   8  -3   11.90    4.00
   4   8  -3   14.80    5.10
   4   8  -3   11.10    3.80
   4   8  -3   16.10    2.00
  -4  -8   3   21.00    8.20
  -4  -8   3   21.40    2.50
  -4  -8   3   12.40    3.30
  -4  -8   3   14.70    3.20
   3   8  -3    1.70    2.10
   3   8  -3    6.10    3.40
   3   8  -3    3.70    4.40
   3   8  -3   -0.80    3.40
  -3  -8   3   -2.50    3.30
  -3  -8   3    1.50    7.40
  -3  -8   3   -0.10    3.20
  -3  -8   3    4.70    2.40
   2   8  -3    5.20    3.20
   2   8  -3   13.10    3.40
   2   8  -3    2.90    4.30
   2   8  -3    6.10    2.40
  -2  -8   3   16.50    2.50
  -2  -8   3    7.50    3.60
  -2  -8   3    7.90    2.90
  -2  -8   3    4.60    3.60
  -2  -8   3   16.20    7.10
   1   8  -3   30.50    3.50
   1   8  -3   35.30    4.00
   1   8  -3   32.50    4.00
  -1  -8   3   36.20    8.00
  -1  -8   3   39.50    3.60
  -1  -8   3   35.20    4.10
  -1  -8   3   29.50    4.80
  -1  -8   3   26.30    4.40
   0   8  -3    3.30    3.00
   0   8  -3    1.40    2.70
   0   8  -3    7.20    2.80
   0  -8   3    1.20    6.40
   0  -8   3    3.70    2.90
   0  -8   3    1.40    3.50
   0  -8   3    1.40    3.80
  -1   8  -3   15.60    3.60
  -1   8  -3   11.80    2.90
  -1   8  -3   13.90    3.60
  -1   8  -3   12.00    3.00
   1  -8   3   14.70    4.20
   1  -8   3   12.00    6.30
   1  -8   3   15.90    4.40
   1  -8   3   17.40    3.70
  -2   8  -3   30.00    4.10
  -2   8  -3   30.00    4.40
  -2   8  -3   24.10    4.30
   2  -8   3   31.90    4.70
   2  -8   3   22.70    4.90
   2  -8   3   36.90    7.50
   2  -8   3   22.50    5.20
  -3   8  -3   36.50    5.10
  -3   8  -3   53.69    5.70
  -3   8  -3   32.90    3.90
   3  -8   3   49.90    6.00
   3  -8   3   50.89    7.40
   3  -8   3   40.40    5.60
   3  -8   3   34.60    6.00
  -4   8  -3    9.60    4.90
  -4   8  -3   15.40    5.20
  -4   8  -3   19.50    4.10
   4  -8   3   12.50    6.10
   4  -8   3   19.90    5.30
   4  -8   3   15.30    5.60
   4  -8   3   12.90    5.80
  -5   8  -3   59.19    7.20
  -5   8  -3   44.60    6.70
  -5   8  -3   30.80    4.00
   5  -8   3   40.00    8.10
   5  -8   3   43.00    7.50
   5  -8   3   48.40    6.40
  -6   8  -3   17.80    6.90
  -6   8  -3   17.10    6.70
   6  -8   3   24.40    5.90
   6  -8   3   24.10    8.20
   6  -8   3   16.30    7.60
  -7   8  -3   -6.60    7.20
  -7   8  -3   -1.00    7.10
   7  -8   3    1.60    5.50
   7  -8   3   -6.80    7.60
   7  -8   3  -13.30    7.70
  -8   8  -3   63.39   10.20
  -8   8  -3   41.80    9.30
   8  -8   3   46.70   10.50
   8  -8   3   65.19   11.00
  -9   8  -3    8.80    8.70
  -9   8  -3  -10.80    9.10
   9  -8   3  -12.40    8.50
   9  -8   3   -9.00    8.70
 -10   8  -3   -0.30   11.40
 -10   8  -3   14.80    9.70
  10  -8   3    0.40   11.20
  10  -8   3    4.10   10.50
  -9  -7   3   16.90    7.90
  -9  -7   3   32.30    7.70
  -8  -7   3    3.70    7.50
  -8  -7   3    3.10    6.60
   7   7  -3   51.89    6.00
  -7  -7   3   55.99    8.50
  -7  -7   3   60.49    9.00
   6   7  -3   18.90    4.80
  -6  -7   3   26.80    7.90
  -6  -7   3   19.10    7.00
   5   7  -3   -0.90    4.40
   5   7  -3    0.90    2.00
   5   7  -3    4.70    4.10
  -5  -7   3  -11.60    7.00
   4   7  -3  247.08   13.20
   4   7  -3  189.58   11.80
   4   7  -3  201.98   10.80
   4   7  -3  213.28   12.40
   4   7  -3  208.18   10.50
  -4  -7   3  211.38   10.80
  -4  -7   3  239.38   16.40
  -4  -7   3  220.08   11.10
  -4  -7   3  220.78   11.30
   3   7  -3   73.89    6.50
   3   7  -3   81.19    4.80
   3   7  -3   77.59    6.80
   3   7  -3   90.59    6.80
   3   7  -3   78.69    4.90
  -3  -7   3   83.89    6.20
  -3  -7   3   91.09    9.40
  -3  -7   3   84.79    5.50
  -3  -7   3   79.49    5.90
  -3  -7   3   81.39    4.70
   2   7  -3  221.48   13.10
   2   7  -3  245.28   13.10
   2   7  -3  250.77   13.70
   2   7  -3  262.97   12.40
   2   7  -3  223.98   12.10
  -2  -7   3  249.97   16.70
  -2  -7   3  237.28   13.10
  -2  -7   3  233.48   12.90
  -2  -7   3  250.37   12.10
  -2  -7   3  238.98   12.60
   1   7  -3   51.39    5.00
   1   7  -3   47.00    4.30
   1   7  -3   64.99    4.40
   1   7  -3   49.80    3.90
  -1  -7   3   51.69    3.80
  -1  -7   3   50.29    4.30
  -1  -7   3   35.40    7.00
  -1  -7   3   36.00    4.40
  -1  -7   3   42.70    4.60
   0   7  -3    5.10    2.70
   0   7  -3    4.60    2.60
   0   7  -3   -1.20    2.30
   0   7  -3    2.90    2.50
   0  -7   3    2.40    2.50
   0  -7   3    1.10    3.00
   0  -7   3    2.50    5.80
   0  -7   3   -2.70    2.90
   0  -7   3    0.60    3.20
  -1   7  -3  233.78   12.80
  -1   7  -3  234.28   12.70
  -1   7  -3  238.58   12.90
   1  -7   3  255.17   12.80
   1  -7   3  242.38   13.50
   1  -7   3  258.97   13.40
   1  -7   3  224.18   15.50
   1  -7   3  208.78   13.80
  -2   7  -3   12.20    3.60
  -2   7  -3   22.20    3.80
  -2   7  -3   22.10    3.40
   2  -7   3   11.70    4.30
   2  -7   3   26.60    6.20
   2  -7   3   14.80    3.80
   2  -7   3    9.70    4.10
   2  -7   3   11.10    3.90
  -3   7  -3  322.37   17.50
  -3   7  -3  305.87   16.80
  -3   7  -3  331.67   17.30
  -3   7  -3  325.87   17.00
   3  -7   3  356.86   19.00
   3  -7   3  290.07   17.20
   3  -7   3  306.47   18.00
   3  -7   3  349.07   18.10
  -4   7  -3  199.88   12.70
  -4   7  -3  195.18   11.50
  -4   7  -3  191.98   12.30
   4  -7   3  154.78   13.10
   4  -7   3  201.88   12.30
   4  -7   3  205.18   13.20
   4  -7   3  206.08   12.80
  -5   7  -3    8.00    5.20
  -5   7  -3   16.60    3.70
  -5   7  -3   15.30    5.60
  -5   7  -3   10.90    4.20
   5  -7   3    6.40    5.70
   5  -7   3   13.80    4.70
   5  -7   3   12.30    5.50
  -6   7  -3  118.19   10.20
  -6   7  -3   83.19    8.90
  -6   7  -3  103.39    9.50
   6  -7   3   98.49    9.90
   6  -7   3   87.59    9.90
   6  -7   3  121.09   10.10
  -7   7  -3   16.80    6.90
  -7   7  -3   12.90    7.20
  -7   7  -3   16.20    5.60
   7  -7   3   15.90    7.60
   7  -7   3    4.60    7.70
   7  -7   3   14.50    5.40
  -8   7  -3   11.90    7.20
  -8   7  -3    6.70    8.10
  -8   7  -3    5.20    5.80
   8  -7   3   -7.90    7.30
   8  -7   3   -0.50    8.20
  -9   7  -3   17.40    9.40
  -9   7  -3   35.30    7.70
  -9   7  -3   17.20    8.30
   9  -7   3   17.20    9.70
   9  -7   3   -1.10    8.30
 -10   7  -3   10.00   10.60
 -10   7  -3   -5.30    8.60
  10  -7   3  -22.10    9.10
  10  -7   3   -9.30    8.60
 -11   7  -3   -4.60   12.60
 -11   7  -3    2.10    8.90
  11  -7   3  -34.80    9.80
  11  -7   3  -16.40    9.60
  10   6  -3    3.80    5.70
 -10  -6   3    1.20    6.10
   9   6  -3   -0.60    4.80
  -9  -6   3   -2.40    6.60
  -9  -6   3    6.30    5.90
   8   6  -3   11.00    4.70
  -8  -6   3   13.20    6.80
  -8  -6   3    3.60    6.00
   7   6  -3    9.50    4.40
   7   6  -3    6.20    4.40
  -7  -6   3    0.80    5.90
  -7  -6   3   10.70    6.80
   6   6  -3    2.00    3.60
   6   6  -3    1.70    4.10
  -6  -6   3   -4.50    6.40
  -6  -6   3   -0.70    5.60
   5   6  -3   13.30    4.40
   5   6  -3    9.40    3.90
  -5  -6   3   21.10    6.20
  -5  -6   3   16.20    7.00
  -5  -6   3   21.40    1.90
   4   6  -3   81.79    4.50
   4   6  -3   72.09    5.90
   4   6  -3   86.19    4.50
   4   6  -3   94.79    7.60
   4   6  -3   89.39    7.20
  -4  -6   3  104.29    9.30
  -4  -6   3   95.79    5.00
   3   6  -3   -0.70    1.30
   3   6  -3    1.70    1.50
   3   6  -3   -4.50    2.50
   3   6  -3   -0.60    3.30
   3   6  -3   -0.50    2.80
  -3  -6   3    1.40    2.00
  -3  -6   3    3.70    1.80
  -3  -6   3    2.40    5.80
  -3  -6   3    2.70    1.30
  -3  -6   3    2.00    1.80
   2   6  -3   25.80    3.90
   2   6  -3   28.70    3.40
   2   6  -3   30.30    3.60
   2   6  -3   33.40    2.90
   2   6  -3   34.20    2.70
  -2  -6   3   26.10    3.20
  -2  -6   3   29.60    2.90
  -2  -6   3   29.00    3.00
  -2  -6   3   24.70    6.40
  -2  -6   3   35.30    2.60
   1   6  -3    5.00    2.20
   1   6  -3    8.40    2.30
   1   6  -3    3.90    2.00
   1   6  -3    0.20    1.70
   1   6  -3    0.90    2.40
  -1  -6   3    3.10    5.40
  -1  -6   3    0.60    2.50
  -1  -6   3    2.40    1.90
  -1  -6   3    9.10    2.40
  -1  -6   3   -0.40    2.20
   0   6  -3  226.48   11.70
   0   6  -3  207.18   11.40
   0   6  -3  224.98   11.30
   0  -6   3  222.98   12.10
   0  -6   3  215.28   13.90
   0  -6   3  214.38   11.30
   0  -6   3  217.88   12.00
   0  -6   3  208.08   11.80
  -1   6  -3  469.75   24.60
  -1   6  -3  497.75   24.60
  -1   6  -3  508.25   24.50
   1  -6   3  471.55   26.20
   1  -6   3  523.25   25.00
   1  -6   3  505.75   24.90
   1  -6   3  510.75   24.50
  -2   6  -3  272.07   14.60
  -2   6  -3  281.07   14.80
  -2   6  -3  284.07   14.40
  -2   6  -3  289.67   14.70
   2  -6   3  280.17   15.20
   2  -6   3  279.67   15.40
   2  -6   3  265.87   15.30
   2  -6   3  276.07   15.70
   2  -6   3  289.57   14.70
   2  -6   3  283.07   16.30
  -3   6  -3   48.00    4.90
  -3   6  -3   36.80    3.80
  -3   6  -3   45.20    4.80
   3  -6   3   47.10    5.00
   3  -6   3   48.00    4.50
   3  -6   3   45.20    5.60
   3  -6   3   40.50    5.20
   3  -6   3   55.09    6.20
   3  -6   3   52.69    5.10
  -4   6  -3   16.80    4.30
  -4   6  -3   16.60    3.00
  -4   6  -3   17.80    4.40
  -4   6  -3   20.60    3.70
   4  -6   3   16.60    3.80
   4  -6   3   15.10    3.40
   4  -6   3   15.10    4.70
   4  -6   3   13.10    4.40
   4  -6   3   10.60    4.50
  -5   6  -3    7.50    4.80
  -5   6  -3   17.50    4.20
  -5   6  -3    8.10    4.30
  -5   6  -3   16.50    3.50
   5  -6   3   16.70    3.80
   5  -6   3    5.40    5.20
   5  -6   3    1.90    4.20
   5  -6   3   12.10    4.00
  -6   6  -3  278.17   14.70
  -6   6  -3  235.58   15.30
  -6   6  -3  224.08   14.60
   6  -6   3  197.18   14.70
   6  -6   3  238.18   14.80
   6  -6   3  237.58   14.30
   6  -6   3  194.18   15.20
  -7   6  -3  160.58   13.80
  -7   6  -3  160.98   12.80
  -7   6  -3  202.98   13.00
   7  -6   3  147.89   12.60
   7  -6   3  158.38   12.40
   7  -6   3  181.48   12.40
  -8   6  -3    2.40    5.60
  -8   6  -3   -2.00    6.60
  -8   6  -3  -15.30    6.70
   8  -6   3  -19.60    6.80
   8  -6   3   -9.40    7.00
  -9   6  -3  130.69   12.70
  -9   6  -3   97.29   12.00
  -9   6  -3  114.99   11.50
   9  -6   3   98.39   11.70
   9  -6   3  104.19   11.30
 -10   6  -3  -15.10    9.70
 -10   6  -3   13.90    8.40
 -10   6  -3   16.70    7.60
  10  -6   3   12.30    8.90
  10  -6   3   -4.10    8.20
 -11   6  -3   18.00    9.30
 -11   6  -3   -5.80   11.50
 -11   6  -3   25.90    8.80
  11  -6   3   -0.90    9.10
  11  -6   3   -1.70    9.20
  11   5  -3    5.90    6.00
 -11  -5   3    8.90    5.30
  10   5  -3   26.80    5.90
 -10  -5   3   33.20    9.40
 -10  -5   3   30.10    6.50
   9   5  -3    0.50    4.60
  -9  -5   3   -6.40    5.90
  -9  -5   3    3.90    5.40
   8   5  -3   29.90    5.10
   8   5  -3   15.40    4.70
  -8  -5   3   24.20    6.10
   7   5  -3  106.09    8.40
   7   5  -3  106.19    9.20
  -7  -5   3  129.89    9.90
   6   5  -3   29.70    4.00
   6   5  -3   31.20    4.80
  -6  -5   3   23.50    5.50
   5   5  -3  131.69    9.00
   5   5  -3  112.99    8.40
   5   5  -3  126.99    7.90
  -5  -5   3  125.09    6.20
  -5  -5   3  132.69   10.40
   4   5  -3  102.89    6.40
   4   5  -3   93.19    6.90
   4   5  -3   98.79    5.70
   4   5  -3  102.19    4.90
   4   5  -3  111.39    7.60
   4   5  -3  101.09    5.00
  -4  -5   3   99.19    5.30
  -4  -5   3   85.19    5.20
   3   5  -3 1059.79   50.39
   3   5  -3  977.00   50.19
   3   5  -3 1047.10   49.50
   3   5  -3 1069.29   50.49
  -3  -5   3 1075.59   49.80
  -3  -5   3 1050.69   49.50
   2   5  -3  726.43   36.40
   2   5  -3  808.32   35.90
   2   5  -3  713.63   35.70
   2   5  -3  744.83   35.70
   2   5  -3  752.82   36.50
   2   5  -3  737.83   36.40
  -2  -5   3  783.22   36.10
  -2  -5   3  761.72   36.00
  -2  -5   3  753.22   36.00
  -2  -5   3  732.93   35.70
   1   5  -3  260.17   13.20
   1   5  -3  258.87   12.90
   1   5  -3  240.58   12.60
   1   5  -3  261.77   12.60
  -1  -5   3  268.27   13.10
  -1  -5   3  248.88   12.90
  -1  -5   3  248.78   12.50
  -1  -5   3  235.68   15.00
  -1  -5   3  259.07   13.00
   0   5  -3  672.23   31.90
   0   5  -3  645.94   31.90
   0   5  -3  650.73   32.20
   0   5  -3  709.73   32.10
   0  -5   3  686.33   32.30
   0  -5   3  674.73   31.90
   0  -5   3  583.24   33.30
   0  -5   3  628.24   32.20
   0  -5   3  645.14   32.20
   0  -5   3  734.63   32.50
  -1   5  -3    8.10    2.10
  -1   5  -3    9.10    2.30
  -1   5  -3    6.10    2.00
  -1   5  -3    5.90    1.50
   1  -5   3    0.90    2.50
   1  -5   3    6.90    4.20
   1  -5   3    4.80    2.40
   1  -5   3    4.90    1.90
   1  -5   3    5.90    1.90
   1  -5   3    4.10    2.30
   1  -5   3    2.70    2.30
  -2   5  -3  734.93   34.50
  -2   5  -3  668.53   34.30
  -2   5  -3  691.03   34.40
  -2   5  -3  755.32   34.40
   2  -5   3  678.53   34.00
   2  -5   3  728.73   34.80
   2  -5   3  699.03   35.00
   2  -5   3  721.33   34.80
   2  -5   3  693.73   34.60
   2  -5   3  717.43   35.40
   2  -5   3  722.43   34.40
  -3   5  -3  125.79    8.00
  -3   5  -3  133.89    7.80
  -3   5  -3  131.79    8.30
   3  -5   3  127.59    8.70
   3  -5   3  126.59    7.90
   3  -5   3  131.79    8.10
   3  -5   3  139.09    9.20
   3  -5   3  123.29    9.00
  -4   5  -3  220.88   12.10
  -4   5  -3  200.58   11.20
  -4   5  -3  205.28   12.00
  -4   5  -3  200.18   11.50
   4  -5   3  209.28   12.20
   4  -5   3  191.28   11.50
   4  -5   3  201.98   11.80
   4  -5   3  185.38   12.30
   4  -5   3  220.08   12.00
  -5   5  -3  190.68   11.40
  -5   5  -3  205.48   12.00
  -5   5  -3  188.48   12.00
   5  -5   3  196.08   11.80
   5  -5   3  166.58   11.70
   5  -5   3  191.98   11.70
   5  -5   3  199.08   12.40
  -6   5  -3   32.30    4.90
  -6   5  -3   24.60    3.50
  -6   5  -3   27.20    5.60
  -6   5  -3   21.30    5.20
   6  -5   3   28.00    5.00
   6  -5   3   24.50    5.00
   6  -5   3   22.60    5.60
   6  -5   3   24.70    4.40
  -7   5  -3   64.49    5.60
  -7   5  -3   53.69    6.30
  -7   5  -3   36.10    6.20
  -7   5  -3   30.40    6.40
   7  -5   3   48.40    6.50
   7  -5   3   28.80    6.50
   7  -5   3   42.40    6.70
   7  -5   3   56.99    5.90
  -8   5  -3  -13.50    6.20
  -8   5  -3    5.30    5.50
  -8   5  -3    0.20    5.60
   8  -5   3    7.50    5.00
   8  -5   3   -8.00    6.40
   8  -5   3    1.60    5.40
  -9   5  -3    8.20    6.90
  -9   5  -3   -8.40    7.30
  -9   5  -3   12.80    6.20
   9  -5   3   -8.40    6.60
   9  -5   3   -0.60    7.30
 -10   5  -3    0.90    7.50
 -10   5  -3    5.00    7.00
 -10   5  -3   -7.00    8.80
  10  -5   3  -14.90    6.80
  10  -5   3  -10.90    7.30
 -11   5  -3    6.70    8.00
 -11   5  -3    1.30    8.10
 -11   5  -3   -5.70   10.70
  11  -5   3  -13.40    7.90
  11  -5   3   -5.70    8.00
 -12   5  -3    6.30    8.60
 -12   5  -3   -7.90   12.10
 -12   5  -3    9.50    9.30
  12  -5   3  -11.80    8.50
  12  -5   3   -6.10    8.30
  11   4  -3   14.30    5.90
 -11  -4   3    8.40    5.70
  10   4  -3   -1.10    5.00
 -10  -4   3   -3.30    4.50
   9   4  -3   11.40    5.20
  -9  -4   3   13.20    5.50
   8   4  -3    1.60    4.50
   8   4  -3    6.00    4.10
  -8  -4   3   -1.30    4.80
   7   4  -3    5.40    4.00
   7   4  -3    2.90    3.90
  -7  -4   3   -1.80    4.40
   6   4  -3  291.67   15.40
   6   4  -3  256.77   14.90
  -6  -4   3  296.47   16.30
   5   4  -3  137.99    8.40
   5   4  -3  144.09    8.80
   5   4  -3  151.98    9.10
   5   4  -3  144.69    7.20
  -5  -4   3  129.29    6.90
  -5  -4   3  137.09    7.20
  -5  -4   3  125.79   10.20
   4   4  -3   36.00    2.80
   4   4  -3   40.20    3.60
   4   4  -3   27.90    3.50
   4   4  -3   40.80    2.10
   4   4  -3   31.00    2.40
   4   4  -3   38.30    4.20
  -4  -4   3   36.20    5.20
  -4  -4   3   33.30    2.80
  -4  -4   3   37.00    2.60
   3   4  -3    3.00    1.90
   3   4  -3    7.00    1.20
   3   4  -3    8.90    1.20
   3   4  -3    2.60    2.70
   3   4  -3    4.00    2.60
   3   4  -3    5.00    1.90
  -3  -4   3    5.80    1.90
  -3  -4   3    3.50    1.30
  -3  -4   3    6.10    1.20
  -3  -4   3   11.00    1.00
   2   4  -3  874.71   48.40
   2   4  -3  979.60   47.80
   2   4  -3 1056.19   48.50
   2   4  -3 1077.79   47.90
   2   4  -3 1061.09   47.90
   2   4  -3 1044.80   48.50
  -2  -4   3 1051.99   47.80
  -2  -4   3  918.71   48.20
  -2  -4   3 1057.49   48.00
  -2  -4   3 1048.40   48.00
  -2  -4   3  934.41   48.10
   1   4  -3   85.29    4.50
   1   4  -3   77.89    4.60
   1   4  -3   76.59    4.30
   1   4  -3   80.19    5.20
  -1  -4   3   78.39    4.80
  -1  -4   3   62.19    5.00
  -1  -4   3   75.09    4.60
  -1  -4   3   76.19    4.30
  -1  -4   3   76.69    5.30
  -1  -4   3   68.69    4.70
   0   4  -3  121.69    7.00
   0   4  -3  124.69    6.70
   0   4  -3  124.29    6.80
   0   4  -3  125.39    6.70
   0  -4   3  112.29    7.20
   0  -4   3  123.49    6.80
   0  -4   3  124.29    6.70
   0  -4   3  130.99    6.70
   0  -4   3  117.09    7.00
   0  -4   3  129.09    6.60
  -1   4  -3  194.28   10.30
  -1   4  -3  207.28   10.10
  -1   4  -3  192.98   10.20
  -1   4  -3  193.68   10.00
   1  -4   3  201.88   10.10
   1  -4   3  181.98   11.50
   1  -4   3  201.18   10.00
   1  -4   3  207.68   10.50
   1  -4   3  194.58   10.40
   1  -4   3  193.28   10.20
   1  -4   3  196.08    9.80
   1  -4   3  181.38   10.60
  -2   4  -3   16.50    2.30
  -2   4  -3   16.80    2.60
  -2   4  -3   18.90    2.60
   2  -4   3   15.90    1.80
   2  -4   3   11.20    2.80
   2  -4   3   14.80    2.40
   2  -4   3   11.80    3.40
   2  -4   3   17.50    2.60
   2  -4   3   17.80    2.60
   2  -4   3    6.30    2.40
  -3   4  -3 1431.66   67.39
  -3   4  -3 1486.85   67.09
  -3   4  -3 1431.16   67.19
  -3   4  -3 1273.87   66.99
   3  -4   3 1344.47   67.29
   3  -4   3 1435.16   67.39
   3  -4   3 1357.66   67.29
   3  -4   3 1407.26   66.49
   3  -4   3 1465.75   67.79
   3  -4   3 1472.35   67.49
   3  -4   3 1349.96   66.99
  -4   4  -3    5.60    2.70
  -4   4  -3   14.80    3.10
  -4   4  -3    6.50    3.10
  -4   4  -3    2.00    3.00
   4  -4   3    6.90    3.10
   4  -4   3    3.50    3.20
   4  -4   3    4.50    2.60
   4  -4   3    7.80    3.90
   4  -4   3    1.50    3.10
  -5   4  -3  360.86   18.30
  -5   4  -3  352.56   18.30
  -5   4  -3  341.27   17.60
   5  -4   3  349.77   17.90
   5  -4   3  313.17   18.00
   5  -4   3  325.27   18.20
   5  -4   3  343.27   18.00
  -6   4  -3  126.09    9.20
  -6   4  -3  116.59    7.80
  -6   4  -3  111.49    9.60
  -6   4  -3  140.99    9.70
   6  -4   3  138.19    8.90
   6  -4   3  116.89    9.00
   6  -4   3  115.79    9.10
   6  -4   3  107.29    9.50
  -7   4  -3   95.89    8.30
  -7   4  -3   83.99    8.30
  -7   4  -3  102.69    9.10
  -7   4  -3   82.09    6.80
   7  -4   3   92.59    7.70
   7  -4   3   81.89    7.90
   7  -4   3   75.19    8.10
  -8   4  -3  328.47   17.30
  -8   4  -3  289.77   17.80
  -8   4  -3  284.27   16.90
   8  -4   3  282.07   16.60
   8  -4   3  244.38   16.50
   8  -4   3  242.68   16.80
  -9   4  -3    0.80    6.10
  -9   4  -3    6.10    5.80
  -9   4  -3  -10.40    6.70
   9  -4   3  -12.50    5.80
   9  -4   3   -3.10    5.70
   9  -4   3  -10.30    5.90
 -10   4  -3  115.79   10.90
 -10   4  -3  143.19   13.40
 -10   4  -3  103.49   12.10
  10  -4   3   93.49   10.30
  10  -4   3  121.19   10.80
 -11   4  -3   21.80    8.20
 -11   4  -3   47.10    8.70
 -11   4  -3   19.30   10.30
  11  -4   3   31.50    8.10
  11  -4   3   21.20    8.10
 -12   4  -3   17.10    9.10
 -12   4  -3  -12.50   10.90
 -12   4  -3    4.70    7.80
  12  -4   3  -10.40    8.00
  12  -4   3    2.20    7.60
  11   3  -3   10.40    3.50
  11   3  -3    9.40    5.80
 -11  -3   3    9.80    6.20
  10   3  -3    3.30    5.40
  10   3  -3    1.70    2.90
 -10  -3   3    3.10    5.00
   9   3  -3   55.09    6.20
   9   3  -3   50.49    5.10
  -9  -3   3   61.39    5.50
  -9  -3   3   49.50    5.70
   8   3  -3    6.20    4.00
   8   3  -3   12.60    4.30
   8   3  -3    6.00    2.40
  -8  -3   3    5.00    2.30
  -8  -3   3    2.40    4.50
  -8  -3   3    2.90    2.80
   7   3  -3  146.19   10.20
   7   3  -3  158.68    8.60
   7   3  -3  166.08   10.10
  -7  -3   3  170.38   11.10
   6   3  -3   26.70    4.10
   6   3  -3   38.90    3.50
   6   3  -3   33.10    4.40
  -6  -3   3   45.70    2.80
  -6  -3   3   37.60    5.10
   5   3  -3  383.06   19.90
   5   3  -3  406.66   18.70
   5   3  -3  391.56   18.70
   5   3  -3  393.36   19.00
   5   3  -3  379.06   19.80
   5   3  -3  387.46   19.00
  -5  -3   3  407.56   20.70
  -5  -3   3  394.46   18.90
   4   3  -3  432.16   21.00
   4   3  -3  437.56   21.10
   4   3  -3  439.56   21.10
   4   3  -3  445.36   21.70
   4   3  -3  458.65   21.90
   4   3  -3  436.76   21.80
  -4  -3   3  465.05   21.10
  -4  -3   3  385.46   22.50
   3   3  -3   23.70    2.30
   3   3  -3   23.80    2.00
   3   3  -3   21.10    2.90
   3   3  -3   34.10    2.90
   3   3  -3   28.60    2.20
   3   3  -3   23.70    2.10
   3   3  -3   27.10    3.20
  -3  -3   3   28.60    2.00
  -3  -3   3   26.60    2.00
  -3  -3   3   28.40    2.40
  -3  -3   3   26.70    1.90
  -3  -3   3   19.40    3.80
   2   3  -3  918.81   45.40
   2   3  -3  938.41   45.80
   2   3  -3  978.70   45.20
   2   3  -3  977.50   45.70
   2   3  -3  934.01   45.50
   2   3  -3  979.00   45.20
  -2  -3   3  941.61   45.50
  -2  -3   3  940.91   45.30
  -2  -3   3  974.80   45.60
  -2  -3   3  980.70   45.40
  -2  -3   3  947.71   45.20
   1   3  -3  209.18   10.20
   1   3  -3  217.48   10.10
   1   3  -3  214.18   10.10
   1   3  -3  199.98   10.00
   1   3  -3  182.28   10.70
  -1  -3   3  201.48   10.10
  -1  -3   3  208.88   10.30
  -1  -3   3  172.88   10.50
  -1  -3   3  210.38   10.20
  -1  -3   3  213.98   10.10
  -1  -3   3  205.48   10.20
  -1  -3   3  203.58   10.00
   0   3  -3  783.72   35.20
   0   3  -3  826.12   35.20
   0   3  -3  769.22   35.20
   0   3  -3  680.63   35.20
   0   3  -3  747.23   35.60
   0  -3   3  718.33   35.10
   0  -3   3  741.43   35.20
   0  -3   3  750.72   35.30
   0  -3   3  693.83   35.20
   0  -3   3  739.33   35.20
   0  -3   3  748.63   35.20
   0  -3   3  632.44   35.50
  -1   3  -3 1224.48   57.19
  -1   3  -3 1175.88   57.19
  -1   3  -3 1237.78   57.49
  -1   3  -3 1281.77   57.29
  -1   3  -3 1175.38   57.29
   1  -3   3 1171.98   57.39
   1  -3   3 1137.89   57.49
   1  -3   3 1163.98   57.19
   1  -3   3 1260.57   57.09
   1  -3   3 1169.08   57.39
   1  -3   3 1207.68   57.39
   1  -3   3 1234.88   56.99
  -2   3  -3    5.20    1.60
  -2   3  -3    6.60    1.90
  -2   3  -3    4.90    2.10
  -2   3  -3    5.90    2.10
   2  -3   3    4.90    2.30
   2  -3   3    8.80    1.80
   2  -3   3    5.60    1.90
   2  -3   3    6.70    2.00
   2  -3   3    7.70    2.80
   2  -3   3    5.50    1.20
   2  -3   3    5.30    1.90
  -3   3  -3   -0.70    2.20
  -3   3  -3    3.30    1.90
  -3   3  -3    1.30    2.10
  -3   3  -3    1.30    2.10
   3  -3   3    4.30    2.20
   3  -3   3    5.20    2.60
   3  -3   3    3.10    2.00
   3  -3   3    2.50    1.90
   3  -3   3    2.60    2.10
   3  -3   3    3.30    2.20
   3  -3   3    3.70    1.00
  -4   3  -3   -0.20    2.60
  -4   3  -3    4.80    2.60
  -4   3  -3    6.60    2.50
   4  -3   3    6.30    2.40
   4  -3   3    2.40    2.20
   4  -3   3    1.70    2.70
   4  -3   3   -2.80    2.50
   4  -3   3    2.20    2.10
  -5   3  -3   -1.00    2.90
  -5   3  -3    4.70    3.10
  -5   3  -3    1.50    2.00
  -5   3  -3   -1.40    3.20
   5  -3   3   -1.80    2.50
   5  -3   3    2.20    2.60
   5  -3   3   -3.70    3.00
   5  -3   3   -0.10    2.90
  -6   3  -3    4.50    2.40
  -6   3  -3    4.50    3.50
  -6   3  -3   -2.10    3.70
   6  -3   3   -1.20    3.50
   6  -3   3    1.30    2.90
   6  -3   3    2.90    2.70
   6  -3   3   -1.70    3.10
  -7   3  -3   46.10    5.60
  -7   3  -3   41.10    5.50
  -7   3  -3   49.70    6.00
  -7   3  -3   55.69    5.20
   7  -3   3   51.79    5.80
   7  -3   3   52.49    5.80
   7  -3   3   49.80    5.50
   7  -3   3   43.70    5.50
  -8   3  -3   24.10    6.00
  -8   3  -3   27.30    4.00
  -8   3  -3   25.40    5.50
  -8   3  -3   36.00    5.70
   8  -3   3   27.40    5.40
   8  -3   3   22.90    5.10
   8  -3   3   20.30    5.30
   8  -3   3   31.90    2.60
  -9   3  -3   19.00    7.10
  -9   3  -3   35.70    6.50
  -9   3  -3   37.80    6.40
   9  -3   3   12.00    5.70
   9  -3   3   30.70    3.00
   9  -3   3   17.80    6.20
   9  -3   3   16.00    5.40
 -10   3  -3    2.70    6.40
 -10   3  -3   -9.80    7.20
 -10   3  -3    6.60    6.40
  10  -3   3   -4.50    5.60
  10  -3   3  -13.80    5.90
  10  -3   3    4.20    5.50
 -11   3  -3   20.80    7.30
 -11   3  -3   25.30    8.20
 -11   3  -3    1.60    8.80
  11  -3   3   13.60    6.50
  11  -3   3   11.30    6.90
 -12   3  -3   12.50    8.60
 -12   3  -3    2.20    7.20
 -12   3  -3   -6.40    9.70
  12  -3   3    6.50    6.70
  12  -3   3   -8.10    7.10
 -13   3  -3   24.70    9.70
 -13   3  -3   -8.30   11.00
  13  -3   3    6.20    7.10
  13  -3   3   -1.40    7.90
  12   2  -3    5.50    3.90
  12   2  -3   -1.30    5.70
 -12  -2   3    1.80    7.50
  11   2  -3   -2.10    4.90
  11   2  -3    2.70    3.50
 -11  -2   3   -2.70    6.30
  10   2  -3   24.00    3.80
  10   2  -3   20.80    2.60
  10   2  -3   20.10    5.70
 -10  -2   3   19.80    5.80
   9   2  -3    4.40    2.80
   9   2  -3    5.20    4.50
   9   2  -3    0.70    2.00
  -9  -2   3    4.00    3.20
  -9  -2   3    0.50    4.30
   8   2  -3   12.20    2.00
   8   2  -3   13.30    3.70
   8   2  -3   14.00    4.60
   8   2  -3    8.60    2.70
  -8  -2   3   10.90    3.60
  -8  -2   3   11.20    2.80
   7   2  -3  103.49    5.80
   7   2  -3   95.59    8.00
   7   2  -3  107.79    6.60
   7   2  -3  109.19    7.90
  -7  -2   3  111.19    6.40
  -7  -2   3  110.39    6.80
  -7  -2   3  116.29    8.80
   6   2  -3   53.49    3.20
   6   2  -3   54.89    4.10
   6   2  -3   52.89    4.70
   6   2  -3   46.60    5.00
  -6  -2   3   56.19    5.20
  -6  -2   3   45.50    2.90
   5   2  -3  122.59    6.60
   5   2  -3  123.79    6.20
   5   2  -3  128.89    6.70
   5   2  -3  121.29    6.20
   5   2  -3  103.39    7.60
   5   2  -3  120.49    7.60
  -5  -2   3  142.69    8.70
  -5  -2   3  126.39    6.00
  -5  -2   3  108.29    6.00
  -5  -2   3  125.79    6.40
   4   2  -3 1218.68   61.49
   4   2  -3 1304.07   61.09
   4   2  -3 1300.67   61.49
   4   2  -3 1255.97   60.79
   4   2  -3 1292.17   60.89
   4   2  -3 1308.77   60.99
  -4  -2   3 1295.37   60.79
  -4  -2   3 1305.27   60.99
  -4  -2   3 1312.57   61.49
  -4  -2   3 1308.57   62.09
  -4  -2   3 1263.77   60.79
   3   2  -3 1101.19   52.99
   3   2  -3 1091.99   52.89
   3   2  -3 1083.39   52.39
   3   2  -3 1119.49   52.59
   3   2  -3 1156.38   52.39
   3   2  -3 1152.58   52.49
   3   2  -3 1113.09   52.99
   3   2  -3 1069.09   52.59
  -3  -2   3 1019.30   53.49
  -3  -2   3 1099.19   52.49
  -3  -2   3 1063.59   52.49
  -3  -2   3 1184.38   52.99
  -3  -2   3 1162.18   52.59
   2   2  -3  189.48   10.10
   2   2  -3  200.68    9.80
   2   2  -3  195.98    9.90
   2   2  -3  200.28   10.40
   2   2  -3  198.88    9.80
   2   2  -3  210.58   10.00
   2   2  -3  194.58    9.80
  -2  -2   3  211.38    9.70
  -2  -2   3  216.08    9.80
  -2  -2   3  196.08    9.90
  -2  -2   3  183.98    9.90
  -2  -2   3  205.88    9.80
   1   2  -3 3076.69  139.39
   1   2  -3 2924.81  139.39
   1   2  -3 2853.91  139.69
   1   2  -3 2951.40  139.69
   1   2  -3 2800.52  139.49
   1   2  -3 3024.20  140.39
  -1  -2   3 3022.60  140.09
  -1  -2   3 2597.24  139.49
  -1  -2   3 3060.79  139.59
  -1  -2   3 2859.31  139.39
  -1  -2   3 2992.70  139.49
  -1  -2   3 3062.09  139.59
  -1  -2   3 3050.89  139.79
  -1  -2   3 3108.39  139.49
   0   2  -3 1485.85   71.49
   0   2  -3 1546.05   71.29
   0   2  -3 1402.56   71.79
   0   2  -3 1542.45   71.39
   0   2  -3 1606.54   71.29
   0   2  -3 1512.75   71.49
   0  -2   3 1375.86   71.49
   0  -2   3 1547.75   71.39
   0  -2   3 1513.85   71.59
   0  -2   3 1517.45   71.39
   0  -2   3 1537.15   71.59
   0  -2   3 1507.05   71.49
   0  -2   3 1507.55   71.49
  -1   2  -3 3927.21  183.88
  -1   2  -3 3894.41  183.58
  -1   2  -3 4156.48  183.58
  -1   2  -3 3810.72  183.58
  -1   2  -3 3900.61  183.78
  -1   2  -3 3943.81  184.08
   1  -2   3 3979.10  184.48
   1  -2   3 4204.08  183.78
   1  -2   3 3540.15  183.48
   1  -2   3 3443.36  183.58
   1  -2   3 3888.91  183.88
   1  -2   3 3659.13  183.78
   1  -2   3 4196.58  183.48
  -2   2  -3  242.58   12.70
  -2   2  -3  244.78   12.70
  -2   2  -3  254.37   12.40
  -2   2  -3  245.38   12.50
  -2   2  -3  273.67   12.50
  -2   2  -3  240.88   12.50
   2  -2   3  223.88   12.40
   2  -2   3  242.38   12.60
   2  -2   3  242.68   12.70
   2  -2   3  269.47   12.70
   2  -2   3  236.98   12.80
  -3   2  -3  208.88   10.80
  -3   2  -3  197.98   10.90
  -3   2  -3  208.38   10.90
  -3   2  -3  190.58   11.20
   3  -2   3  209.98   11.10
   3  -2   3  190.48   11.00
   3  -2   3  214.58   11.10
   3  -2   3  231.48   11.50
   3  -2   3  209.88   10.80
   3  -2   3  211.58   10.70
  -4   2  -3 3971.20  195.98
  -4   2  -3 4137.69  195.98
  -4   2  -3 3933.71  195.78
  -4   2  -3 4483.05  195.88
  -4   2  -3 3983.40  195.58
   4  -2   3 4366.16  195.98
   4  -2   3 4418.66  195.88
   4  -2   3 3999.90  196.08
   4  -2   3 4080.29  195.58
   4  -2   3 4023.00  195.78
  -5   2  -3   80.39    5.90
  -5   2  -3   95.99    6.90
  -5   2  -3   84.99    6.50
  -5   2  -3   94.19    6.00
   5  -2   3   77.39    6.40
   5  -2   3   94.19    6.50
   5  -2   3   97.39    6.20
   5  -2   3   94.59    6.40
  -6   2  -3 1643.64   74.89
  -6   2  -3 1652.43   74.79
  -6   2  -3 1630.14   75.19
  -6   2  -3 1560.44   75.39
  -6   2  -3 1394.16   74.99
   6  -2   3 1410.06   75.19
   6  -2   3 1628.04   75.89
   6  -2   3 1575.84   74.69
   6  -2   3 1590.14   74.99
  -7   2  -3  226.78   12.10
  -7   2  -3  216.58   13.10
  -7   2  -3  235.38   13.50
  -7   2  -3  202.88   13.20
  -7   2  -3  214.98   12.70
   7  -2   3  216.78   12.80
   7  -2   3  233.68   10.70
   7  -2   3  236.98   12.40
   7  -2   3  189.28   12.80
   7  -2   3  211.38   12.60
  -8   2  -3   78.79    8.30
  -8   2  -3   70.69    6.60
  -8   2  -3   51.39    6.80
   8  -2   3   58.89    6.40
   8  -2   3   65.19    6.50
   8  -2   3   40.90    6.00
   8  -2   3   75.69    5.90
  -9   2  -3  277.87   16.70
  -9   2  -3  291.97   17.90
   9  -2   3  300.77   16.60
   9  -2   3  267.57   16.90
   9  -2   3  319.57   17.10
 -10   2  -3  -15.20    6.40
 -10   2  -3    5.90    5.70
 -10   2  -3   -0.30    5.90
  10  -2   3   -6.80    4.40
  10  -2   3   -6.10    4.90
  10  -2   3  -12.60    5.20
 -11   2  -3   98.09   11.70
 -11   2  -3  112.29   10.10
 -11   2  -3  147.89   14.10
  11  -2   3  112.19    9.60
  11  -2   3  101.09   10.10
  11  -2   3  120.69   10.30
 -12   2  -3   15.90    6.90
 -12   2  -3   21.20    8.60
 -12   2  -3    5.00    9.20
  12  -2   3   -1.40    6.70
  12  -2   3    5.20    5.80
 -13   2  -3   -4.70    9.80
 -13   2  -3   28.20    9.70
  13  -2   3    5.10    5.90
  13  -2   3   18.80    5.20
  13  -2   3    1.50    7.30
  12   1  -3    2.70    5.90
  12   1  -3    3.80    4.20
 -12  -1   3   -6.80    7.60
  11   1  -3   51.49    5.50
  11   1  -3   47.40    4.50
  11   1  -3   40.60    6.50
 -11  -1   3   44.60    7.80
  10   1  -3   36.30    3.80
  10   1  -3   33.70    5.90
  10   1  -3   37.50    4.60
 -10  -1   3   39.80    6.70
   9   1  -3   20.70    3.10
   9   1  -3   21.20    3.70
  -9  -1   3   15.60    5.00
  -9  -1   3   24.60    4.70
   8   1  -3  267.67   13.20
   8   1  -3  251.67   13.80
  -8  -1   3  244.18   13.40
  -8  -1   3  274.07   14.60
  -8  -1   3  258.67   14.00
   7   1  -3  180.68   10.00
   7   1  -3  172.48    8.90
   7   1  -3  185.88    9.50
   7   1  -3  181.68    9.00
   7   1  -3  183.18   10.50
  -7  -1   3  187.88   10.00
  -7  -1   3  182.88    9.30
  -7  -1   3  183.08   10.50
   6   1  -3  437.86   20.00
   6   1  -3  392.96   20.50
   6   1  -3  402.26   19.80
   6   1  -3  407.16   20.10
   6   1  -3  406.96   20.80
   6   1  -3  418.86   19.90
  -6  -1   3  423.06   20.50
  -6  -1   3  436.86   21.40
  -6  -1   3  411.26   20.00
  -6  -1   3  425.16   20.40
   5   1  -3  474.95   23.20
   5   1  -3  477.45   22.80
   5   1  -3  468.15   23.00
   5   1  -3  473.05   22.80
   5   1  -3  482.55   23.30
   5   1  -3  463.75   23.50
   5   1  -3  500.75   22.90
  -5  -1   3  460.75   22.90
  -5  -1   3  483.05   23.00
  -5  -1   3  486.05   23.20
  -5  -1   3  495.75   24.10
   4   1  -3    1.30    2.10
   4   1  -3    4.30    1.20
   4   1  -3    3.30    1.50
   4   1  -3    4.00    1.50
   4   1  -3    3.70    1.00
   4   1  -3    2.80    0.90
   4   1  -3    5.10    1.20
  -4  -1   3    7.20    2.70
  -4  -1   3    2.90    1.90
  -4  -1   3    6.10    1.30
  -4  -1   3    4.40    1.20
  -4  -1   3    6.50    1.10
  -4  -1   3    5.50    1.30
   3   1  -3  224.38   10.90
   3   1  -3  227.18   11.50
   3   1  -3  226.38   10.90
   3   1  -3  226.88   11.50
   3   1  -3  227.98   11.10
   3   1  -3  232.98   11.00
   3   1  -3  222.98   11.20
  -3  -1   3  218.68   12.00
  -3  -1   3  232.28   11.50
  -3  -1   3  234.08   10.90
  -3  -1   3  235.48   11.10
  -3  -1   3  193.68   11.00
  -3  -1   3  215.28   11.00
  -3  -1   3  231.88   10.90
  -3  -1   3  218.98   10.90
  -3  -1   3  232.48   10.90
   2   1  -3  106.19    5.70
   2   1  -3  110.69    6.10
   2   1  -3  114.89    5.50
   2   1  -3  105.79    5.50
   2   1  -3  103.09    5.60
   2   1  -3  111.49    5.50
  -2  -1   3  115.69    5.50
  -2  -1   3  103.19    5.60
  -2  -1   3  106.69    5.60
  -2  -1   3  115.29    6.00
  -2  -1   3  108.69    5.60
  -2  -1   3  108.09    5.70
  -2  -1   3  107.79    5.60
  -2  -1   3   99.39    5.70
   1   1  -3  533.35   26.00
   1   1  -3  561.84   25.80
   1   1  -3  568.24   25.90
   1   1  -3  579.74   25.90
   1   1  -3  533.25   25.70
   1   1  -3  563.34   25.80
  -1  -1   3  541.65   25.80
  -1  -1   3  559.04   25.80
  -1  -1   3  528.75   25.90
  -1  -1   3  478.05   26.00
  -1  -1   3  543.75   25.90
  -1  -1   3  452.05   26.20
  -1  -1   3  567.34   25.80
  -1  -1   3  557.44   26.00
   0   1  -3  229.08   11.00
   0   1  -3  234.48   11.10
   0   1  -3  229.18   11.30
   0   1  -3  221.18   11.10
   0   1  -3  242.58   11.30
   0   1  -3  240.08   11.10
   0  -1   3  216.48   11.30
   0  -1   3  240.48   11.20
   0  -1   3  191.38   11.50
   0  -1   3  244.38   11.40
   0  -1   3  239.28   11.60
   0  -1   3  205.38   11.50
   0  -1   3  219.28   11.20
   0  -1   3  238.18   11.20
   0  -1   3  239.88   11.10
  -1   1  -3  603.74   30.70
  -1   1  -3  666.83   30.40
  -1   1  -3  685.53   30.50
  -1   1  -3  675.13   30.40
  -1   1  -3  618.04   30.50
  -1   1  -3  653.53   30.50
   1  -1   3  667.63   30.50
   1  -1   3  613.94   30.40
   1  -1   3  626.64   30.40
   1  -1   3  644.34   30.40
   1  -1   3  601.14   30.30
   1  -1   3  649.04   30.70
   1  -1   3  643.54   30.70
   1  -1   3  541.05   30.40
  -2   1  -3  351.86   18.50
  -2   1  -3  400.16   18.60
  -2   1  -3  369.66   18.60
  -2   1  -3  396.26   18.40
  -2   1  -3  376.96   18.60
  -2   1  -3  398.56   18.40
   2  -1   3  345.77   18.50
   2  -1   3  384.16   18.60
   2  -1   3  310.57   18.30
   2  -1   3  410.46   18.50
   2  -1   3  390.06   18.80
   2  -1   3  370.66   18.80
   2  -1   3  390.06   18.50
  -3   1  -3   -1.00    1.70
  -3   1  -3   -0.90    1.60
  -3   1  -3   -0.80    1.90
  -3   1  -3   -2.40    1.90
  -3   1  -3    1.10    1.70
   3  -1   3   -3.10    1.90
   3  -1   3    0.30    1.70
   3  -1   3    3.10    1.60
   3  -1   3    0.20    1.80
   3  -1   3   -2.20    1.40
   3  -1   3   -0.60    1.70
  -4   1  -3   18.10    2.70
  -4   1  -3   17.10    2.30
  -4   1  -3   16.30    2.70
  -4   1  -3   17.80    2.50
  -4   1  -3   17.20    2.80
   4  -1   3   23.30    2.00
   4  -1   3   19.40    2.90
   4  -1   3   14.90    2.60
   4  -1   3   22.20    2.70
   4  -1   3   21.90    2.70
  -5   1  -3   31.80    3.30
  -5   1  -3   41.90    3.90
  -5   1  -3   37.50    3.50
  -5   1  -3   30.90    3.60
  -5   1  -3   44.40    4.90
   5  -1   3   30.50    3.10
   5  -1   3   36.50    2.20
   5  -1   3   30.00    3.40
   5  -1   3   31.10    3.30
  -6   1  -3   72.49    5.60
  -6   1  -3   72.69    5.20
  -6   1  -3   60.69    5.80
  -6   1  -3   64.19    5.10
  -6   1  -3   69.29    6.40
   6  -1   3   70.79    5.70
   6  -1   3   68.79    5.30
   6  -1   3   69.09    5.40
   6  -1   3   58.59    6.00
  -7   1  -3  341.17   16.30
  -7   1  -3  307.97   16.90
  -7   1  -3  324.97   17.10
  -7   1  -3  302.37   16.90
   7  -1   3  278.37   16.70
   7  -1   3  339.27   16.00
   7  -1   3  302.57   16.30
   7  -1   3  291.57   16.50
  -8   1  -3  121.99    9.70
  -8   1  -3  143.29    9.80
  -8   1  -3  128.29    9.10
   8  -1   3  121.09    8.70
   8  -1   3  106.59    8.90
   8  -1   3  122.99    8.70
  -9   1  -3   27.60    5.30
  -9   1  -3   32.30    6.00
  -9   1  -3   23.00    5.10
   9  -1   3   29.70    5.00
   9  -1   3   22.40    5.20
   9  -1   3   27.90    5.10
 -10   1  -3   57.79    7.20
 -10   1  -3   48.20    7.60
 -10   1  -3   60.29    6.90
  10  -1   3   46.20    6.60
  10  -1   3   51.39    6.20
  10  -1   3   59.89    6.70
 -11   1  -3    1.70    5.50
 -11   1  -3    3.90    6.70
 -11   1  -3    4.20    7.20
  11  -1   3   -5.50    5.40
  11  -1   3   -8.30    4.30
  11  -1   3    8.60    3.90
  11  -1   3    2.80    4.50
 -12   1  -3   21.30    8.80
 -12   1  -3   21.90    8.10
  12  -1   3   27.40    4.90
  12  -1   3   11.40    5.10
  12  -1   3   16.60    6.60
  12  -1   3    6.90    5.40
 -13   1  -3   10.80    9.10
 -13   1  -3    2.30    9.00
  13  -1   3    2.20    4.80
  13  -1   3   -3.70    6.40
  12   0  -3   13.00    4.20
  12   0  -3    8.40    6.10
  12   0  -3   10.80    4.70
 -12   0   3    2.40    8.20
  11   0  -3    3.90    4.20
  11   0  -3    3.50    3.60
 -11   0   3   -2.90    7.10
  10   0  -3    4.50    3.30
  10   0  -3    5.90    3.80
 -10   0   3    1.80    6.00
   9   0  -3   -1.20    2.00
   9   0  -3    0.80    2.80
   9   0  -3    4.00    3.20
  -9   0   3    1.80    5.10
   8   0  -3   16.40    2.40
   8   0  -3   18.00    3.30
   8   0  -3   17.10    3.00
  -8   0   3   17.00    4.40
  -8   0   3   21.30    3.50
  -8   0   3   12.30    2.70
   7   0  -3  375.56   19.20
   7   0  -3  399.56   19.60
   7   0  -3  373.26   19.60
   7   0  -3  392.36   19.10
  -7   0   3  395.86   19.80
  -7   0   3  377.96   19.10
  -7   0   3  403.56   20.10
   6   0  -3  254.17   13.40
   6   0  -3  247.08   13.30
   6   0  -3  251.17   12.90
   6   0  -3  250.07   12.80
   6   0  -3  268.57   12.70
  -6   0   3  248.08   13.20
  -6   0   3  270.97   13.60
  -6   0   3  260.27   12.90
   5   0  -3  295.57   14.30
   5   0  -3  300.77   14.50
   5   0  -3  301.17   14.60
   5   0  -3  295.37   14.40
   5   0  -3  296.97   14.90
   5   0  -3  288.57   14.90
   5   0  -3  283.07   15.10
  -5   0   3  284.07   14.90
  -5   0   3  300.27   14.50
  -5   0   3  300.67   14.70
  -5   0   3  293.97   15.00
   4   0  -3   13.80    2.10
   4   0  -3   10.80    1.50
   4   0  -3   11.80    1.80
   4   0  -3   14.60    1.80
   4   0  -3   14.40    1.90
   4   0  -3   12.70    1.60
   4   0  -3   15.60    2.40
   4   0  -3   15.20    1.50
  -4   0   3   14.80    1.70
  -4   0   3   14.70    1.70
  -4   0   3   15.60    2.20
  -4   0   3   10.90    1.60
  -4   0   3   14.90    2.00
  -4   0   3   15.10    1.70
   3   0  -3 2306.97  111.29
   3   0  -3 2346.07  111.69
   3   0  -3 2319.37  111.49
   3   0  -3 2441.76  111.49
   3   0  -3 2373.76  111.49
   3   0  -3 2285.17  111.29
   3   0  -3 2432.06  111.29
  -3   0   3 2352.66  111.39
  -3   0   3 2315.57  111.79
  -3   0   3 2333.27  111.29
  -3   0   3 2382.96  111.59
  -3   0   3 2421.96  111.29
  -3   0   3 2449.66  111.59
  -3   0   3 2393.16  111.49
  -3   0   3 2210.38  111.29
   2   0  -3 5622.34  279.47
   2   0  -3 5853.01  279.37
   2   0  -3 5989.00  279.07
   2   0  -3 5879.51  280.27
   2   0  -3 5835.72  278.77
   2   0  -3 6037.70  279.77
  -2   0   3 6228.18  279.47
  -2   0   3 5968.20  280.77
  -2   0   3 5921.11  279.97
  -2   0   3 5705.43  279.77
  -2   0   3 5832.12  281.07
  -2   0   3 6137.09  279.37
  -2   0   3 6003.30  279.27
  -2   0   3 5917.01  278.87
  -2   0   3 5731.63  278.87
   1   0  -3 1935.21   95.39
   1   0  -3 1943.51   95.29
   1   0  -3 2060.99   95.59
   1   0  -3 2079.89   95.29
   1   0  -3 2062.79   95.49
   1   0  -3 2084.89   95.29
   1   0  -3 2031.00   95.29
   1   0  -3 2029.20   95.39
   1   0  -3 2052.39   95.49
  -1   0   3 2155.78   95.49
  -1   0   3 2193.48   95.39
  -1   0   3 1952.90   95.39
  -1   0   3 2067.89   95.69
  -1   0   3 1828.02   95.69
  -1   0   3 1987.00   95.49
  -1   0   3 2011.00   95.39
  -1   0   3 1859.21   95.69
  -1   0   3 1990.90   95.29
   0   0  -3 4579.04  210.48
   0   0  -3 4267.47  209.98
   0   0  -3 4800.32  210.28
   0   0  -3 4495.65  210.78
   0   0  -3 4264.67  210.38
   0   0  -3 4465.45  210.78
   0   0  -3 4531.05  210.78
   0   0   3 4036.80  210.98
   0   0   3 4076.39  210.98
   0   0   3 4478.45  210.18
   0   0   3 4677.83  210.18
   0   0   3 4450.45  211.28
   0   0   3 4516.15  210.38
   0   0   3 4390.56  210.38
   0   0   3 4644.94  211.28
  -1   0  -3 2357.06  105.79
  -1   0  -3 2331.37  106.09
  -1   0  -3 2200.88  106.19
  -1   0  -3 2179.78  105.99
  -1   0  -3 2374.26  105.79
  -1   0  -3 2239.98  105.99
   1   0   3 2383.66  106.29
   1   0   3 2271.37  105.79
   1   0   3 2175.98  105.79
   1   0   3 2107.19  105.89
   1   0   3 2024.10  106.29
   1   0   3 2205.08  106.49
   1   0   3 2257.77  105.99
  -2   0  -3 3176.78  137.99
  -2   0  -3 3025.90  138.09
  -2   0  -3 2802.52  137.89
  -2   0  -3 2797.62  138.39
  -2   0  -3 2922.01  138.29
  -2   0  -3 2871.31  137.79
  -2   0  -3 3074.29  138.09
   2   0   3 2901.21  138.29
   2   0   3 2978.20  138.09
   2   0   3 3007.90  137.99
   2   0   3 2884.81  138.29
   2   0   3 2849.22  137.79
   2   0   3 3061.49  137.89
   2   0   3 2524.85  137.89
  -3   0  -3 3002.20  144.99
  -3   0  -3 3309.07  144.79
  -3   0  -3 3232.18  144.69
  -3   0  -3 3353.96  145.19
  -3   0  -3 2862.41  144.59
  -3   0  -3 2794.12  144.69
   3   0   3 2913.81  144.59
   3   0   3 3008.40  144.79
   3   0   3 3105.69  144.79
   3   0   3 3071.89  144.99
   3   0   3 3213.78  144.69
   3   0   3 2704.73  144.59
   3   0   3 3381.06  144.99
   3   0   3 2908.21  144.69
  -4   0  -3  911.71   44.10
  -4   0  -3  917.81   44.00
  -4   0  -3  914.41   44.20
  -4   0  -3  887.51   44.30
   4   0   3  926.11   43.80
   4   0   3  878.11   43.80
   4   0   3  943.31   44.30
   4   0   3  960.30   44.00
  -5   0  -3 2394.16  112.79
  -5   0  -3 2207.08  112.39
  -5   0  -3 2395.86  112.59
  -5   0  -3 2412.36  112.79
  -5   0  -3 2408.26  113.09
   5   0   3 2297.37  112.59
   5   0   3 2425.16  112.89
   5   0   3 2325.87  112.09
   5   0   3 2457.65  112.39
   5   0   3 2421.16  112.59
  -6   0  -3   97.69    6.70
  -6   0  -3   84.99    6.30
  -6   0  -3   99.39    7.00
  -6   0  -3  111.39    6.50
  -6   0  -3   99.49    7.00
   6   0   3  109.39    6.00
   6   0   3  102.89    5.60
   6   0   3   91.59    6.50
   6   0   3   99.59    7.10
   6   0   3   97.99    6.20
  -7   0  -3  614.54   31.20
  -7   0  -3  635.94   31.50
  -7   0  -3  639.24   31.30
  -7   0  -3  584.44   30.80
   7   0   3  690.23   30.30
   7   0   3  621.54   30.90
   7   0   3  623.04   31.40
   7   0   3  628.74   30.80
  -8   0  -3  578.94   27.70
  -8   0  -3  603.64   27.80
  -8   0  -3  538.25   27.10
  -8   0  -3  490.45   27.40
   8   0   3  514.15   27.50
   8   0   3  544.75   26.90
   8   0   3  518.25   27.00
  -9   0  -3   47.60    5.30
  -9   0  -3   25.70    5.50
  -9   0  -3   36.70    5.50
   9   0   3   35.10    5.10
   9   0   3   31.40    5.10
   9   0   3   39.40    4.70
   9   0   3   39.00    4.20
 -10   0  -3   54.79    6.20
 -10   0  -3   53.39    7.20
 -10   0  -3   56.99    6.90
  10   0   3   35.50    5.70
  10   0   3   64.49    5.80
  10   0   3   60.39    5.20
  10   0   3   60.09    6.30
 -11   0  -3    0.50    6.30
 -11   0  -3   -4.50    4.70
 -11   0  -3    3.40    6.20
  11   0   3   -5.90    4.00
  11   0   3   -0.80    3.80
  11   0   3   -7.30    4.70
  11   0   3   -1.70    3.80
 -12   0  -3   21.90    7.60
 -12   0  -3   14.10    7.70
  12   0   3   21.70    4.80
  12   0   3    5.50    5.70
  12   0   3    9.10    5.70
  12   0   3   14.90    4.60
 -13   0  -3    7.40    7.90
 -13   0  -3   15.70    8.90
  13   0   3    9.90    4.90
  13   0   3    5.90    6.20
  13   0   3   12.10    6.00
  12  -1  -3   14.70    4.80
  12  -1  -3   10.80    5.20
 -12   1   3    8.50    8.60
  11  -1  -3    4.40    4.20
  11  -1  -3    6.60    4.40
 -11   1   3   -3.00    7.50
  10  -1  -3   55.19    6.20
  10  -1  -3   71.29    5.70
  10  -1  -3   60.49    5.10
 -10   1   3   59.49    8.10
   9  -1  -3   90.59    7.90
   9  -1  -3   95.09    6.70
   9  -1  -3   85.59    6.90
  -9   1   3   93.79    6.70
  -9   1   3   90.59   10.20
   8  -1  -3   37.70    4.00
   8  -1  -3   35.80    4.30
   8  -1  -3   32.40    3.60
  -8   1   3   37.50    4.40
  -8   1   3   30.10    5.30
  -8   1   3   34.20    3.80
   7  -1  -3  127.89    8.20
   7  -1  -3  125.69    7.70
   7  -1  -3  124.19    7.60
  -7   1   3  131.09    8.30
  -7   1   3  144.89    9.40
  -7   1   3  125.59    7.50
   6  -1  -3   46.60    4.80
   6  -1  -3   52.99    4.00
   6  -1  -3   50.49    3.60
   6  -1  -3   46.90    3.90
   6  -1  -3   53.49    4.20
   6  -1  -3   48.10    4.30
  -6   1   3   49.99    3.90
  -6   1   3   49.00    4.70
  -6   1   3   50.59    4.60
   5  -1  -3  101.79    6.10
   5  -1  -3  101.29    5.40
   5  -1  -3   95.39    5.80
   5  -1  -3   85.99    6.20
   5  -1  -3   98.99    5.80
   5  -1  -3   91.79    5.70
  -5   1   3   91.69    6.10
  -5   1   3   94.29    6.60
  -5   1   3   95.99    5.70
  -5   1   3   98.19    6.00
   4  -1  -3  294.07   14.20
   4  -1  -3  278.07   14.50
   4  -1  -3  288.77   14.50
   4  -1  -3  300.67   14.10
   4  -1  -3  284.47   14.20
   4  -1  -3  281.27   14.20
  -4   1   3  286.97   14.60
  -4   1   3  274.07   14.40
  -4   1   3  289.97   14.10
  -4   1   3  283.87   14.40
  -4   1   3  283.97   14.20
  -4   1   3  298.17   14.20
   3  -1  -3    5.40    1.50
   3  -1  -3    4.90    1.80
   3  -1  -3    6.60    1.50
   3  -1  -3    8.00    1.70
   3  -1  -3    8.50    1.60
   3  -1  -3    4.50    1.50
   3  -1  -3    7.30    1.40
  -3   1   3    8.60    1.50
  -3   1   3    9.30    1.70
  -3   1   3    9.60    1.40
  -3   1   3    7.20    1.80
  -3   1   3    8.50    1.30
  -3   1   3    6.80    1.60
  -3   1   3    7.90    1.50
   2  -1  -3   30.70    2.50
   2  -1  -3   35.90    2.50
   2  -1  -3   28.50    2.50
   2  -1  -3   29.20    2.20
   2  -1  -3   30.90    2.30
   2  -1  -3   29.20    2.60
   2  -1  -3   29.10    2.70
   2  -1  -3   28.50    2.70
  -2   1   3   31.70    2.40
  -2   1   3   30.00    2.40
  -2   1   3   29.00    2.50
  -2   1   3   27.80    2.90
  -2   1   3   29.80    2.40
  -2   1   3   31.10    2.70
  -2   1   3   34.00    2.50
  -2   1   3   33.50    2.40
   1  -1  -3    4.20    1.00
   1  -1  -3    2.60    1.00
   1  -1  -3    4.70    1.20
   1  -1  -3    5.70    1.30
   1  -1  -3    6.00    1.20
   1  -1  -3    2.90    1.10
   1  -1  -3    2.60    1.10
   1  -1  -3    2.30    1.00
  -1   1   3    5.70    1.10
  -1   1   3    2.70    1.30
  -1   1   3    1.90    1.10
  -1   1   3    3.30    1.00
  -1   1   3    5.10    1.00
  -1   1   3    7.00    1.20
  -1   1   3    4.90    1.10
  -1   1   3    5.30    1.20
   0  -1  -3 1584.94   76.49
   0  -1  -3 1609.24   76.49
   0  -1  -3 1625.44   76.59
   0  -1  -3 1627.44   76.49
   0  -1  -3 1675.93   76.79
   0  -1  -3 1565.64   76.69
   0  -1  -3 1570.24   76.39
   0  -1  -3 1552.04   76.59
   0   1   3 1623.54   76.39
   0   1   3 1605.34   76.49
   0   1   3 1719.83   76.49
   0   1   3 1617.74   76.69
   0   1   3 1646.74   76.79
   0   1   3 1625.14   76.59
  -1  -1  -3  310.17   15.40
  -1  -1  -3  327.47   15.70
  -1  -1  -3  313.27   15.40
  -1  -1  -3  328.97   15.40
  -1  -1  -3  313.47   15.70
  -1  -1  -3  331.27   15.40
   1   1   3  312.67   15.50
   1   1   3  321.87   15.40
   1   1   3  298.37   15.80
   1   1   3  338.47   15.60
   1   1   3  324.37   15.30
  -2  -1  -3   14.50    1.60
  -2  -1  -3   19.40    1.30
  -2  -1  -3   19.60    2.00
  -2  -1  -3   15.80    1.60
  -2  -1  -3   17.40    2.20
  -2  -1  -3   18.10    1.60
  -2  -1  -3   17.40    1.60
   2   1   3   17.10    2.10
   2   1   3   15.50    1.80
   2   1   3   23.40    1.80
   2   1   3   16.30    1.90
   2   1   3   21.10    1.60
   2   1   3   18.30    1.90
   2   1   3   17.60    1.90
  -3  -1  -3  302.37   16.50
  -3  -1  -3  334.87   16.20
  -3  -1  -3  335.97   16.30
  -3  -1  -3  325.37   16.50
  -3  -1  -3  321.47   16.10
  -3  -1  -3  342.27   16.10
   3   1   3  314.07   16.20
   3   1   3  331.57   16.30
   3   1   3  342.17   16.00
   3   1   3  328.87   16.30
   3   1   3  333.07   16.20
   3   1   3  360.36   16.10
   3   1   3  340.87   16.10
  -4  -1  -3   42.90    3.20
  -4  -1  -3   38.40    3.90
  -4  -1  -3   34.80    3.40
  -4  -1  -3   39.10    3.60
  -4  -1  -3   31.80    3.00
  -4  -1  -3   41.80    3.30
   4   1   3   37.70    3.10
   4   1   3   34.10    3.10
   4   1   3   42.70    3.20
   4   1   3   37.10    3.00
   4   1   3   37.40    3.60
   4   1   3   41.10    3.00
   4   1   3   45.90    3.20
   4   1   3   38.40    3.00
  -5  -1  -3  510.95   26.40
  -5  -1  -3  519.95   26.10
  -5  -1  -3  572.34   26.40
  -5  -1  -3  530.05   26.30
   5   1   3  490.45   25.80
   5   1   3  519.05   26.00
   5   1   3  534.75   26.10
   5   1   3  603.14   26.20
   5   1   3  583.94   26.30
   5   1   3  511.75   25.90
   5   1   3  584.04   26.60
  -6  -1  -3  505.45   24.80
  -6  -1  -3  466.85   24.50
  -6  -1  -3  463.55   24.90
  -6  -1  -3  474.25   24.70
  -6  -1  -3  513.75   25.10
   6   1   3  509.25   24.60
   6   1   3  496.95   24.40
   6   1   3  513.05   24.60
   6   1   3  503.25   24.40
   6   1   3  535.05   24.50
   6   1   3  566.64   25.10
  -7  -1  -3   51.09    5.70
  -7  -1  -3   45.90    4.50
  -7  -1  -3   51.49    5.10
  -7  -1  -3   48.50    4.30
   7   1   3   46.00    4.00
   7   1   3   59.19    4.40
   7   1   3   52.99    4.70
   7   1   3   49.80    4.00
   7   1   3   55.89    4.30
  -8  -1  -3  169.98   10.60
  -8  -1  -3  184.58   11.20
  -8  -1  -3  175.38   11.20
  -8  -1  -3  189.78   11.50
   8   1   3  187.78   11.30
   8   1   3  206.88   10.60
   8   1   3  214.98   10.10
   8   1   3  170.28   10.50
   8   1   3  179.58   10.40
  -9  -1  -3   22.60    4.70
  -9  -1  -3   13.20    4.00
  -9  -1  -3   17.60    4.00
  -9  -1  -3   13.30    4.50
   9   1   3   24.20    3.60
   9   1   3   17.10    4.00
   9   1   3   21.10    4.20
   9   1   3   23.00    3.70
 -10  -1  -3  129.09   10.40
 -10  -1  -3   90.49    7.90
 -10  -1  -3  108.69    8.60
  10   1   3   98.49    7.70
  10   1   3   82.79    8.40
  10   1   3  109.99    7.80
  10   1   3  119.19    7.70
 -11  -1  -3  114.89   10.00
 -11  -1  -3  140.19   12.60
  11   1   3  133.99    8.80
  11   1   3  145.59    9.00
  11   1   3  123.59    9.20
  11   1   3   97.49   10.00
 -12  -1  -3    7.40    7.00
 -12  -1  -3   13.50    6.60
  12   1   3    5.40    5.00
  12   1   3    9.40    4.60
  12   1   3   -1.40    4.70
 -13  -1  -3   29.70    7.60
 -13  -1  -3   23.50    8.60
  13   1   3   22.80    5.70
  13   1   3   11.80    6.20
  13   1   3   27.60    5.40
  12  -2  -3    6.00    5.50
  12  -2  -3    1.20    5.00
 -12   2   3   -4.20    8.90
  11  -2  -3   55.49    6.20
  11  -2  -3   51.49    6.60
 -11   2   3   46.40    9.10
  10  -2  -3    4.70    4.10
  10  -2  -3   -2.90    3.30
  10  -2  -3    6.80    4.20
 -10   2   3    1.20    6.70
   9  -2  -3  150.58   10.20
   9  -2  -3  142.19    9.30
   9  -2  -3  137.39    9.20
  -9   2   3  136.79    9.20
  -9   2   3  148.29   12.60
   8  -2  -3   84.69    7.20
   8  -2  -3   78.09    6.50
   8  -2  -3   69.59    6.40
  -8   2   3   84.19    9.20
  -8   2   3   82.39    6.30
   7  -2  -3   96.09    7.20
   7  -2  -3   89.39    6.50
   7  -2  -3   94.09    6.50
  -7   2   3   98.29    7.10
  -7   2   3   84.59    8.30
  -7   2   3   87.69    6.40
   6  -2  -3  814.22   40.90
   6  -2  -3  877.61   40.70
   6  -2  -3  883.01   41.30
   6  -2  -3  846.62   41.00
   6  -2  -3  800.02   40.80
  -6   2   3  819.82   41.40
  -6   2   3  877.91   41.60
  -6   2   3  861.81   40.80
   5  -2  -3    8.70    2.30
   5  -2  -3    5.40    2.10
   5  -2  -3    7.20    2.00
   5  -2  -3    6.40    2.20
   5  -2  -3    4.40    2.20
  -5   2   3    5.30    1.70
  -5   2   3    7.80    2.10
  -5   2   3    7.40    2.20
  -5   2   3    6.00    2.80
  -5   2   3    7.60    2.10
   4  -2  -3 3186.48  147.69
   4  -2  -3 3153.58  147.89
   4  -2  -3 3198.58  148.09
   4  -2  -3 3133.69  147.79
   4  -2  -3 3028.70  147.89
   4  -2  -3 3000.90  147.99
   4  -2  -3 3133.59  147.59
  -4   2   3 3081.19  147.79
  -4   2   3 2980.90  148.09
  -4   2   3 3189.28  148.19
  -4   2   3 3329.07  147.89
  -4   2   3 3102.89  147.89
   3  -2  -3   48.10    3.10
   3  -2  -3   46.20    3.10
   3  -2  -3   45.40    3.70
   3  -2  -3   47.60    3.10
   3  -2  -3   40.10    3.40
   3  -2  -3   42.90    3.30
  -3   2   3   39.80    3.20
  -3   2   3   44.90    3.40
  -3   2   3   43.40    4.10
  -3   2   3   41.40    3.30
  -3   2   3   44.40    3.60
   2  -2  -3 2468.25  113.29
   2  -2  -3 2293.17  113.19
   2  -2  -3 2342.87  112.99
   2  -2  -3 2373.86  113.09
   2  -2  -3 2437.06  113.09
   2  -2  -3 2487.85  112.99
  -2   2   3 2409.66  113.09
  -2   2   3 2365.66  113.29
  -2   2   3 2359.86  113.09
  -2   2   3 2319.17  113.29
  -2   2   3 2496.05  113.09
  -2   2   3 2339.27  112.99
   1  -2  -3 2203.98  101.39
   1  -2  -3 2159.88  101.19
   1  -2  -3 2187.88  101.29
   1  -2  -3 2260.07  101.09
   1  -2  -3 2058.49  101.09
   1  -2  -3 2139.29  101.39
   1  -2  -3 2149.88  101.29
  -1   2   3 2189.78  101.19
  -1   2   3 2072.29  101.49
  -1   2   3 2108.49  101.09
  -1   2   3 2085.79  101.39
  -1   2   3 2129.09  101.29
  -1   2   3 2152.08  100.99
  -1   2   3 2063.39  101.09
   0  -2  -3 5074.69  240.48
   0  -2  -3 4799.02  239.48
   0  -2  -3 4943.61  240.48
   0  -2  -3 5292.47  240.38
   0  -2  -3 5069.39  239.38
   0   2   3 5194.38  239.28
   0   2   3 5306.37  240.38
   0   2   3 5048.79  240.08
   0   2   3 4968.70  239.88
   0   2   3 5038.70  239.28
  -2  -2  -3 3612.84  170.48
  -2  -2  -3 3813.32  170.98
  -2  -2  -3 3667.73  170.18
  -2  -2  -3 3462.45  170.18
  -2  -2  -3 3808.42  170.88
  -2  -2  -3 3520.45  170.48
  -2  -2  -3 3639.84  171.88
   2   2   3 3536.95  170.28
   2   2   3 3487.55  171.58
   2   2   3 3592.04  170.18
   2   2   3 3769.52  171.08
   2   2   3 3594.84  170.38
   2   2   3 3432.66  170.68
  -3  -2  -3 1593.64   77.09
  -3  -2  -3 1635.74   77.09
  -3  -2  -3 1652.73   77.29
  -3  -2  -3 1444.46   77.39
  -3  -2  -3 1551.54   77.09
  -3  -2  -3 1666.53   77.39
  -3  -2  -3 1726.83   77.09
   3   2   3 1573.84   77.19
   3   2   3 1728.33   77.19
   3   2   3 1595.54   77.09
   3   2   3 1698.53   77.19
   3   2   3 1672.63   77.29
   3   2   3 1626.84   77.19
   3   2   3 1679.73   77.09
  -4  -2  -3 1737.03   85.89
  -4  -2  -3 1745.33   85.69
  -4  -2  -3 1856.91   85.59
  -4  -2  -3 1825.72   85.79
  -4  -2  -3 1862.01   85.59
   4   2   3 1792.02   85.69
   4   2   3 1835.62   85.69
   4   2   3 1731.93   85.39
   4   2   3 1869.31   85.59
   4   2   3 1773.92   85.59
   4   2   3 1856.91   85.69
   4   2   3 1829.92   85.59
  -5  -2  -3   19.80    2.10
  -5  -2  -3   20.50    2.50
  -5  -2  -3   20.40    2.40
  -5  -2  -3   20.60    2.30
  -5  -2  -3   19.20    2.30
   5   2   3   25.00    2.20
   5   2   3   21.60    2.40
   5   2   3   20.30    2.50
   5   2   3   23.70    2.30
   5   2   3   17.70    2.00
   5   2   3   19.10    2.20
   5   2   3   20.50    2.50
  -6  -2  -3 1714.23   79.89
  -6  -2  -3 1640.14   80.39
  -6  -2  -3 1695.73   80.39
  -6  -2  -3 1715.23   80.49
  -6  -2  -3 1590.94   80.09
   6   2   3 1843.62   80.19
   6   2   3 1605.94   80.09
   6   2   3 1719.83   80.39
   6   2   3 1805.12   80.59
   6   2   3 1626.84   80.19
   6   2   3 1644.84   80.19
  -7  -2  -3    5.30    2.60
  -7  -2  -3    9.50    1.60
  -7  -2  -3    5.40    2.80
  -7  -2  -3    7.60    2.60
   7   2   3    8.90    2.80
   7   2   3    7.70    2.30
   7   2   3    4.90    2.10
   7   2   3    3.00    2.30
   7   2   3    8.50    2.00
   7   2   3    8.00    2.60
  -8  -2  -3  243.18   12.50
  -8  -2  -3  226.78   12.70
  -8  -2  -3  198.38   12.30
   8   2   3  219.28   12.50
   8   2   3  234.08   12.20
   8   2   3  229.78   11.50
   8   2   3  243.48   12.00
   8   2   3  211.88   11.80
   8   2   3  199.88   11.70
  -9  -2  -3    5.90    3.20
  -9  -2  -3   14.70    3.50
  -9  -2  -3   12.00    4.20
  -9  -2  -3   16.60    4.00
   9   2   3   15.50    3.70
   9   2   3    8.30    2.60
   9   2   3   12.60    3.50
   9   2   3   10.10    3.00
   9   2   3    6.80    3.50
 -10  -2  -3   20.20    4.70
 -10  -2  -3   29.70    5.50
 -10  -2  -3   20.10    3.90
  10   2   3   27.30    4.40
  10   2   3   23.60    3.20
  10   2   3   14.40    4.20
  10   2   3   23.90    4.20
 -11  -2  -3   21.30    5.60
 -11  -2  -3   24.90    6.30
  11   2   3   19.80    3.30
  11   2   3   21.30    4.40
  11   2   3   11.90    4.60
  11   2   3   34.10    4.90
 -12  -2  -3   -0.70    6.50
 -12  -2  -3   12.30    5.80
  12   2   3    1.20    4.20
  12   2   3    4.30    4.40
  12   2   3   -6.20    4.30
 -13  -2  -3    8.60    7.80
  13   2   3   10.90    5.10
  13   2   3    5.30    4.60
  13   2   3   -4.70    5.10
  12  -3  -3    3.50    5.70
 -12   3   3   -3.90    9.00
  11  -3  -3   25.30    5.20
  11  -3  -3   32.60    6.10
  11  -3  -3   34.30    6.10
 -11   3   3   28.70    8.80
  10  -3  -3    4.80    4.00
  10  -3  -3    3.20    4.60
  10  -3  -3    8.80    4.50
 -10   3   3    1.90    7.00
 -10   3   3    9.80    4.50
   9  -3  -3   93.99    7.30
   9  -3  -3   97.79    8.80
   9  -3  -3   81.39    6.90
  -9   3   3   78.39    6.90
  -9   3   3   95.29    9.10
   8  -3  -3   95.49    7.20
   8  -3  -3   93.29    8.20
   8  -3  -3   91.79    7.50
  -8   3   3   97.19    7.40
  -8   3   3   93.79   10.00
   7  -3  -3   68.29    5.90
   7  -3  -3   72.39    5.60
   7  -3  -3   71.69    6.30
  -7   3   3   63.29    6.70
  -7   3   3   74.29    6.70
  -7   3   3   77.09    5.80
   6  -3  -3    4.60    2.80
   6  -3  -3    3.80    2.90
   6  -3  -3    7.30    2.80
   6  -3  -3    6.20    2.50
  -6   3   3    7.50    2.70
  -6   3   3    3.00    3.80
  -6   3   3    5.60    2.90
   5  -3  -3   11.00    1.80
   5  -3  -3    9.00    2.40
   5  -3  -3    6.20    1.70
   5  -3  -3    4.00    2.30
   5  -3  -3    6.00    2.50
  -5   3   3    4.40    3.40
  -5   3   3    3.50    2.40
  -5   3   3    6.40    1.80
  -5   3   3    8.60    2.30
  -5   3   3   12.70    2.50
   4  -3  -3   15.30    2.50
   4  -3  -3   15.30    2.40
   4  -3  -3   15.00    1.80
   4  -3  -3   14.10    2.50
   4  -3  -3   11.90    2.40
  -4   3   3   16.80    2.50
  -4   3   3   14.30    2.20
  -4   3   3   15.80    2.20
  -4   3   3   11.40    3.10
  -4   3   3   17.90    2.60
   3  -3  -3  171.58    8.90
   3  -3  -3  172.98    9.00
   3  -3  -3  169.88    9.20
   3  -3  -3  174.78    9.10
   3  -3  -3  174.08    8.40
  -3   3   3  160.78    9.30
  -3   3   3  164.08    8.80
  -3   3   3  162.08    9.50
  -3   3   3  172.88    8.90
  -3   3   3  166.78    9.00
   2  -3  -3   20.60    2.40
   2  -3  -3   23.70    2.40
   2  -3  -3   26.50    3.10
   2  -3  -3   24.50    2.50
  -2   3   3   23.70    2.30
  -2   3   3   23.50    2.90
  -2   3   3   20.70    2.30
  -2   3   3   27.70    2.80
  -2   3   3   29.20    2.80
   1  -3  -3  124.09    7.00
   1  -3  -3  127.89    6.60
   1  -3  -3  128.29    7.00
   1  -3  -3  117.39    6.70
   1  -3  -3  124.09    6.70
   1  -3  -3  116.79    6.40
  -1   3   3  122.79    7.00
  -1   3   3  127.89    6.50
  -1   3   3  119.59    6.80
  -1   3   3  118.09    6.40
  -1   3   3  117.49    6.70
   0  -3  -3   54.19    3.40
   0  -3  -3   58.49    3.70
   0  -3  -3   58.59    3.70
   0  -3  -3   55.69    3.90
   0  -3  -3   55.69    3.40
   0  -3  -3   57.89    3.60
   0   3   3   54.49    3.70
   0   3   3   56.79    4.00
   0   3   3   60.89    3.60
   0   3   3   56.69    3.50
   0   3   3   53.29    3.40
   0   3   3   67.19    4.10
  -1  -3  -3  642.94   31.40
  -1  -3  -3  649.74   31.70
  -1  -3  -3  667.03   31.50
  -1  -3  -3  673.43   31.50
  -1  -3  -3  657.33   31.50
  -1  -3  -3  659.03   31.70
  -1  -3  -3  667.43   31.40
   1   3   3  683.43   31.60
   1   3   3  629.04   31.50
   1   3   3  641.64   31.50
   1   3   3  654.33   31.60
   1   3   3  685.93   31.40
   1   3   3  657.83   31.40
  -2  -3  -3  133.99    6.50
  -2  -3  -3  130.79    6.50
  -2  -3  -3  128.09    6.30
  -2  -3  -3  127.69    6.80
  -2  -3  -3  134.29    6.70
  -2  -3  -3  128.39    6.80
  -2  -3  -3  128.19    6.70
  -2  -3  -3  136.79    6.60
   2   3   3  118.79    6.50
   2   3   3  128.09    6.60
   2   3   3  125.59    6.50
   2   3   3  128.59    6.40
   2   3   3  125.89    6.50
   2   3   3  124.89    6.70
   2   3   3  128.79    6.70
  -3  -3  -3    6.60    1.30
  -3  -3  -3    7.60    1.20
  -3  -3  -3    6.50    1.30
  -3  -3  -3    4.60    1.40
  -3  -3  -3    6.50    1.20
  -3  -3  -3   10.50    1.40
  -3  -3  -3    6.10    1.70
   3   3   3    6.50    1.70
   3   3   3    8.90    1.30
   3   3   3    8.00    1.30
   3   3   3    6.90    1.40
   3   3   3   10.20    1.30
   3   3   3   11.60    1.40
  -4  -3  -3 1198.08   55.59
  -4  -3  -3 1023.00   55.89
  -4  -3  -3 1181.58   55.79
  -4  -3  -3 1181.28   55.69
  -4  -3  -3 1297.77   55.79
  -4  -3  -3 1200.08   55.59
   4   3   3 1063.39   55.79
   4   3   3 1187.08   55.79
   4   3   3 1190.28   55.69
   4   3   3 1191.08   55.69
   4   3   3 1157.08   55.79
   4   3   3 1165.18   55.59
   4   3   3 1149.89   55.49
   4   3   3 1251.17   55.69
  -5  -3  -3   49.60    3.50
  -5  -3  -3   44.80    3.60
  -5  -3  -3   53.29    3.70
  -5  -3  -3   55.79    4.10
   5   3   3   44.50    3.30
   5   3   3   51.49    4.20
   5   3   3   47.70    3.50
   5   3   3   51.79    4.20
   5   3   3   48.90    3.30
   5   3   3   48.30    3.70
   5   3   3   61.29    3.70
  -6  -3  -3  466.65   23.50
  -6  -3  -3  506.95   23.70
  -6  -3  -3  467.95   23.70
  -6  -3  -3  479.95   23.70
   6   3   3  504.25   23.90
   6   3   3  504.25   24.00
   6   3   3  474.45   23.80
   6   3   3  467.55   23.50
   6   3   3  549.15   23.60
   6   3   3  442.86   23.40
   6   3   3  498.35   23.50
  -7  -3  -3  163.98    9.20
  -7  -3  -3  177.98    9.80
  -7  -3  -3  189.98    9.20
  -7  -3  -3  177.58    9.70
  -7  -3  -3  177.58    9.70
   7   3   3  162.48    9.10
   7   3   3  189.98   10.00
   7   3   3  181.38    9.90
   7   3   3  164.48    9.10
   7   3   3  203.88    9.20
   7   3   3  172.78    9.80
   7   3   3  156.68    9.00
  -8  -3  -3   12.30    3.00
  -8  -3  -3   12.10    2.20
  -8  -3  -3    7.80    3.20
  -8  -3  -3    5.80    2.80
   8   3   3    4.90    2.10
   8   3   3   16.20    3.30
   8   3   3    9.30    3.20
   8   3   3   16.80    3.50
   8   3   3    9.60    2.50
   8   3   3   11.50    2.00
   8   3   3    7.10    2.20
  -9  -3  -3  184.38   11.70
  -9  -3  -3  226.88   12.80
  -9  -3  -3  236.18   13.20
  -9  -3  -3  245.28   12.60
   9   3   3  205.58   11.90
   9   3   3  204.28   11.40
   9   3   3  267.07   12.90
   9   3   3  243.38   12.70
   9   3   3  237.18   12.90
 -10  -3  -3    8.20    4.00
 -10  -3  -3    8.20    4.70
  10   3   3   10.20    2.00
  10   3   3    2.60    3.20
  10   3   3    2.70    3.70
  10   3   3    9.30    3.90
 -11  -3  -3   51.39    6.80
 -11  -3  -3   51.99    5.80
  11   3   3   41.20    5.60
  11   3   3   61.19    5.80
  11   3   3   46.40    4.80
 -12  -3  -3   50.89    7.70
  12   3   3   35.50    5.80
  12   3   3   56.49    5.10
  12   3   3   44.30    5.80
 -13  -3  -3    6.30    7.60
  13   3   3   -6.80    4.70
  13   3   3   -3.80    5.00
  13   3   3    7.20    3.80
  12  -4  -3   21.00    6.80
 -12   4   3   -6.50    9.00
  11  -4  -3   23.80    5.70
  11  -4  -3   32.00    6.50
 -11   4   3   23.90    9.00
  10  -4  -3   81.89    8.00
  10  -4  -3   86.29    7.80
  10  -4  -3   58.59    6.90
 -10   4   3   65.79    9.30
 -10   4   3   69.09    7.20
   9  -4  -3    9.10    4.60
   9  -4  -3    5.90    4.30
   9  -4  -3    1.90    4.00
  -9   4   3   -6.30    6.30
  -9   4   3    7.00    4.40
   8  -4  -3  179.08   11.40
   8  -4  -3  160.68   10.60
   8  -4  -3  156.98   10.80
  -8   4   3  161.48   12.90
  -8   4   3  158.08   10.40
   7  -4  -3  102.79    7.50
   7  -4  -3  101.09    8.30
   7  -4  -3   97.59    7.90
  -7   4   3  102.09    9.60
  -7   4   3  107.59    7.60
   6  -4  -3  696.43   35.30
   6  -4  -3  673.13   35.50
   6  -4  -3  725.33   35.20
   6  -4  -3  707.23   34.90
  -6   4   3  709.63   35.90
  -6   4   3  767.02   36.10
  -6   4   3  727.63   35.00
  -6   4   3  750.12   35.20
   5  -4  -3  800.72   38.20
   5  -4  -3  786.22   38.40
   5  -4  -3  794.32   38.50
  -5   4   3  799.72   38.20
  -5   4   3  773.02   38.30
  -5   4   3  802.32   38.90
  -5   4   3  788.92   38.10
  -5   4   3  752.12   38.70
   4  -4  -3   10.00    2.50
   4  -4  -3    7.90    2.60
   4  -4  -3    7.80    2.60
   4  -4  -3    6.50    2.10
  -4   4   3   12.40    3.30
  -4   4   3    7.40    2.00
  -4   4   3    6.40    1.90
  -4   4   3    9.10    2.60
  -4   4   3    8.70    2.20
   3  -4  -3 2325.07  106.19
   3  -4  -3 2238.38  106.99
   3  -4  -3 2259.77  106.99
   3  -4  -3 2185.38  106.89
   3  -4  -3 2237.78  106.69
  -3   4   3 2288.07  106.89
  -3   4   3 2191.38  106.69
  -3   4   3 2275.47  107.29
  -3   4   3 2259.37  107.19
   2  -4  -3  596.74   28.30
   2  -4  -3  594.54   29.40
   2  -4  -3  630.04   29.20
   2  -4  -3  603.74   29.10
   2  -4  -3  612.04   29.30
   2  -4  -3  615.94   28.90
  -2   4   3  589.94   29.10
  -2   4   3  569.64   29.00
  -2   4   3  620.64   29.00
  -2   4   3  576.24   29.30
  -2   4   3  577.54   29.30
   1  -4  -3 1504.45   72.99
   1  -4  -3 1498.45   73.39
   1  -4  -3 1524.25   73.39
   1  -4  -3 1572.54   73.09
   1  -4  -3 1530.65   73.19
  -1   4   3 1513.35   73.29
  -1   4   3 1569.54   73.29
  -1   4   3 1554.04   73.09
  -1   4   3 1571.94   72.99
   0  -4  -3 1148.39   55.99
   0  -4  -3 1147.19   56.09
   0  -4  -3 1157.38   56.19
   0  -4  -3 1198.28   56.29
   0  -4  -3 1178.18   55.89
   0   4   3 1151.68   55.89
   0   4   3 1172.78   56.09
   0   4   3 1134.79   55.89
   0   4   3 1211.88   56.09
   0   4   3 1213.68   56.19
   0   4   3 1225.78   56.19
  -1  -4  -3  662.63   34.10
  -1  -4  -3  702.53   34.10
  -1  -4  -3  695.13   34.30
  -1  -4  -3  744.43   34.00
  -1  -4  -3  685.73   34.40
  -1  -4  -3  730.93   34.10
   1   4   3  735.93   34.10
   1   4   3  695.73   34.20
   1   4   3  724.03   34.00
   1   4   3  701.83   34.00
   1   4   3  713.43   34.20
   1   4   3  768.12   34.10
   1   4   3  702.23   34.20
  -2  -4  -3 2519.95  123.89
  -2  -4  -3 2655.03  123.79
  -2  -4  -3 2631.94  123.89
  -2  -4  -3 2672.43  123.79
  -2  -4  -3 2695.83  123.89
  -2  -4  -3 2642.14  123.69
  -2  -4  -3 2533.35  123.69
   2   4   3 2648.44  123.69
   2   4   3 2666.33  123.79
   2   4   3 2598.34  123.89
   2   4   3 2675.03  123.69
   2   4   3 2518.25  123.99
   2   4   3 2597.84  123.79
  -3  -4  -3  544.35   26.90
  -3  -4  -3  598.04   27.10
  -3  -4  -3  559.24   27.00
  -3  -4  -3  555.84   27.20
  -3  -4  -3  554.54   27.10
  -3  -4  -3  558.24   27.00
  -3  -4  -3  579.64   26.90
   3   4   3  574.94   27.10
   3   4   3  603.54   26.90
   3   4   3  560.74   27.00
   3   4   3  555.74   27.00
   3   4   3  558.94   27.10
   3   4   3  528.85   27.30
  -4  -4  -3 1411.96   63.89
  -4  -4  -3 1150.28   63.99
  -4  -4  -3 1352.26   63.79
  -4  -4  -3 1354.66   63.89
  -4  -4  -3 1355.36   63.89
  -4  -4  -3 1354.76   63.59
   4   4   3 1384.66   63.79
   4   4   3 1399.46   64.09
   4   4   3 1368.76   63.79
   4   4   3 1325.37   63.69
   4   4   3 1386.36   63.69
   4   4   3 1298.67   64.09
   4   4   3 1312.17   63.79
   4   4   3 1399.46   63.89
  -5  -4  -3  659.13   30.50
  -5  -4  -3  643.54   30.60
  -5  -4  -3  675.53   30.70
  -5  -4  -3  636.84   30.80
  -5  -4  -3  612.14   30.40
   5   4   3  603.14   30.60
   5   4   3  625.94   30.40
   5   4   3  680.33   30.60
   5   4   3  643.74   30.50
   5   4   3  607.64   30.90
   5   4   3  635.04   30.50
   5   4   3  638.44   30.70
  -6  -4  -3   12.90    2.10
  -6  -4  -3    6.60    2.30
  -6  -4  -3    4.30    1.80
  -6  -4  -3    9.00    1.80
  -6  -4  -3    8.50    2.00
   6   4   3    8.00    1.60
   6   4   3    7.10    1.40
   6   4   3   11.20    2.10
   6   4   3    7.80    2.40
   6   4   3   10.90    1.40
   6   4   3    8.90    2.00
   6   4   3    9.90    2.00
   6   4   3    7.00    2.90
  -7  -4  -3   41.90    4.00
  -7  -4  -3   50.79    4.40
  -7  -4  -3   40.00    3.40
  -7  -4  -3   36.70    3.40
  -7  -4  -3   45.20    4.40
   7   4   3   45.80    4.10
   7   4   3   35.90    2.80
   7   4   3   37.50    3.00
   7   4   3   42.30    4.40
   7   4   3   45.70    3.10
   7   4   3   38.10    2.80
   7   4   3   42.60    3.70
  -8  -4  -3   62.39    4.90
  -8  -4  -3   46.80    3.80
  -8  -4  -3   55.19    4.30
  -8  -4  -3   64.89    5.60
  -8  -4  -3   56.39    5.20
   8   4   3   70.89    5.60
   8   4   3   55.79    4.30
   8   4   3   69.79    5.30
   8   4   3   52.99    3.30
   8   4   3   62.49    3.30
   8   4   3   55.19    5.40
   8   4   3   48.50    3.80
  -9  -4  -3   65.99    6.80
  -9  -4  -3   65.19    6.40
  -9  -4  -3   53.39    4.90
  -9  -4  -3   66.89    5.20
   9   4   3   65.69    5.40
   9   4   3   69.29    5.90
   9   4   3   69.29    5.90
   9   4   3   61.69    4.50
 -10  -4  -3   -0.60    4.20
 -10  -4  -3    1.00    3.30
 -10  -4  -3   -3.30    2.60
  10   4   3   -3.50    3.20
  10   4   3   -3.30    3.90
  10   4   3   -7.40    3.80
  10   4   3   -0.10    2.50
 -11  -4  -3   11.10    5.30
  11   4   3    5.70    2.80
  11   4   3    4.80    4.50
  11   4   3   -3.10    3.70
 -12  -4  -3    6.40    6.10
  12   4   3    3.10    3.00
  12   4   3    5.10    4.90
  12   4   3   -2.60    4.10
 -13  -4  -3    4.80    7.00
  13   4   3    0.30    4.60
  13   4   3   10.40    5.60
  11  -5  -3   -0.40    6.40
  11  -5  -3    1.00    5.40
 -11   5   3   -6.20    8.50
  10  -5  -3    5.40    5.80
  10  -5  -3    7.20    5.10
 -10   5   3   -6.30    7.50
 -10   5   3    7.30    5.70
   9  -5  -3    0.40    4.50
   9  -5  -3    1.00    5.00
   9  -5  -3    2.80    5.70
  -9   5   3    6.80    5.00
  -9   5   3    0.50    6.70
   8  -5  -3   17.50    4.90
   8  -5  -3   18.70    4.50
   8  -5  -3   22.00    4.90
  -8   5   3   21.20    5.20
  -8   5   3   10.20    6.00
   7  -5  -3   30.00    4.50
   7  -5  -3   30.50    4.80
   7  -5  -3   36.20    4.90
  -7   5   3   29.20    5.90
  -7   5   3   33.70    5.10
   6  -5  -3   22.10    4.00
   6  -5  -3   18.80    3.90
   6  -5  -3   23.60    4.20
  -6   5   3   23.80    4.20
  -6   5   3   21.00    3.10
  -6   5   3   21.20    5.00
   5  -5  -3   13.70    3.40
   5  -5  -3    8.40    2.80
   5  -5  -3   10.90    2.70
   5  -5  -3   10.70    3.20
  -5   5   3   10.60    4.00
  -5   5   3   10.70    3.40
  -5   5   3   10.40    2.60
  -5   5   3    5.60    1.70
   4  -5  -3    0.70    2.40
   4  -5  -3   -0.90    2.30
   4  -5  -3    1.00    2.80
   4  -5  -3   -1.10    2.50
  -4   5   3   -1.00    2.20
  -4   5   3   -3.30    3.20
  -4   5   3    1.50    1.90
  -4   5   3   -0.70    2.80
   3  -5  -3  274.07   14.00
   3  -5  -3  272.47   14.30
   3  -5  -3  257.77   14.20
   3  -5  -3  286.77   14.40
  -3   5   3  274.47   14.70
  -3   5   3  274.67   14.20
  -3   5   3  260.57   13.90
  -3   5   3  272.17   14.10
   2  -5  -3  391.36   20.10
   2  -5  -3  406.76   19.90
   2  -5  -3  388.36   20.00
   2  -5  -3  391.26   19.60
   2  -5  -3  381.56   19.70
  -2   5   3  402.66   20.00
  -2   5   3  389.96   19.70
  -2   5   3  408.96   19.60
   1  -5  -3   69.19    4.80
   1  -5  -3   64.49    4.70
   1  -5  -3   64.49    5.30
   1  -5  -3   68.19    4.90
   1  -5  -3   72.89    5.20
  -1   5   3   65.09    4.70
  -1   5   3   71.09    5.20
  -1   5   3   69.79    4.70
  -1   5   3   66.69    4.50
   0  -5  -3  786.32   37.80
   0  -5  -3  764.32   38.00
   0  -5  -3  780.92   38.20
   0  -5  -3  779.42   37.70
   0  -5  -3  816.62   37.80
   0   5   3  776.32   37.90
   0   5   3  809.42   37.70
   0   5   3  775.62   37.80
  -1  -5  -3  478.35   23.40
  -1  -5  -3  470.55   23.00
  -1  -5  -3  479.45   22.90
  -1  -5  -3  449.26   23.20
  -1  -5  -3  472.25   23.10
   1   5   3  462.35   23.00
   1   5   3  466.45   23.20
   1   5   3  492.85   22.90
   1   5   3  442.16   23.30
   1   5   3  498.35   23.10
   1   5   3  504.75   22.90
  -2  -5  -3  820.72   40.40
  -2  -5  -3  850.41   40.50
  -2  -5  -3  820.62   40.70
  -2  -5  -3  887.01   40.90
  -2  -5  -3  856.51   40.60
  -2  -5  -3  884.41   40.50
   2   5   3  867.01   40.70
   2   5   3  780.32   40.90
   2   5   3  833.92   40.30
   2   5   3  895.61   40.60
   2   5   3  820.62   40.70
   2   5   3  901.21   40.50
   2   5   3  827.12   40.50
  -3  -5  -3  866.31   42.00
  -3  -5  -3  819.92   41.90
  -3  -5  -3  896.81   41.90
  -3  -5  -3  932.21   41.70
  -3  -5  -3  927.81   41.80
   3   5   3  905.71   42.00
   3   5   3  851.11   41.90
   3   5   3  904.21   41.80
   3   5   3  880.71   41.80
   3   5   3  820.62   42.20
   3   5   3  848.22   41.70
  -4  -5  -3   51.09    4.50
  -4  -5  -3   69.29    3.70
  -4  -5  -3   62.69    4.10
  -4  -5  -3   64.19    4.10
  -4  -5  -3   68.29    4.10
   4   5   3   64.59    4.30
   4   5   3   62.39    4.30
   4   5   3   63.39    4.90
   4   5   3   59.39    5.00
   4   5   3   71.09    3.80
   4   5   3   62.99    3.80
   4   5   3   65.99    3.90
  -5  -5  -3  329.87   16.40
  -5  -5  -3  323.57   16.20
  -5  -5  -3  276.67   16.30
  -5  -5  -3  356.86   16.20
  -5  -5  -3  351.86   16.00
   5   5   3  321.57   16.90
   5   5   3  338.17   16.00
   5   5   3  362.36   16.10
   5   5   3  326.77   16.20
   5   5   3  332.57   16.10
   5   5   3  343.57   16.00
   5   5   3  316.37   16.30
  -6  -5  -3   77.09    4.50
  -6  -5  -3   61.39    4.00
  -6  -5  -3   54.29    4.80
  -6  -5  -3   56.29    3.90
  -6  -5  -3   64.19    4.20
   6   5   3   65.09    5.50
   6   5   3   61.89    4.30
   6   5   3   58.09    3.80
   6   5   3   59.59    3.30
   6   5   3   60.19    4.40
   6   5   3   61.79    3.30
   6   5   3   58.99    3.90
  -7  -5  -3  269.17   14.30
  -7  -5  -3  292.17   14.80
  -7  -5  -3  298.97   14.70
  -7  -5  -3  292.77   14.70
   7   5   3  292.57   14.90
   7   5   3  284.47   14.40
   7   5   3  314.27   15.60
   7   5   3  289.87   14.90
   7   5   3  328.27   14.50
  -8  -5  -3  185.58    9.90
  -8  -5  -3  170.68    9.60
  -8  -5  -3  178.08    9.80
   8   5   3  160.98   10.90
   8   5   3  183.18   10.00
   8   5   3  168.08    9.10
   8   5   3  178.58    9.80
   8   5   3  187.98   11.10
   8   5   3  181.18    9.10
  -9  -5  -3   55.79    6.00
  -9  -5  -3   66.89    5.00
  -9  -5  -3   67.39    6.30
  -9  -5  -3   51.29    4.60
   9   5   3   72.59    6.50
   9   5   3   64.69    5.80
   9   5   3   64.79    6.00
   9   5   3   52.49    4.20
   9   5   3   84.19    6.50
 -10  -5  -3  100.59    7.30
 -10  -5  -3  108.79    8.40
 -10  -5  -3   90.79    8.60
 -10  -5  -3  118.09    8.80
  10   5   3  102.49    8.90
  10   5   3  107.59    9.10
  10   5   3   91.89    7.60
  10   5   3   95.99    5.90
  10   5   3  113.89    7.70
 -11  -5  -3   17.40    5.20
  11   5   3   27.40    4.00
  11   5   3   14.60    5.40
  11   5   3   11.00    3.90
 -12  -5  -3   22.90    6.30
  12   5   3   16.70    5.80
  12   5   3   26.20    4.40
  12   5   3    7.20    4.20
 -13  -5  -3   15.60    6.40
  13   5   3   10.20    4.40
  13   5   3   14.30    4.50
  13   5   3   10.60    6.20
  11  -6  -3   42.40    8.40
  11  -6  -3   23.20    7.00
 -11   6   3   28.60    7.60
 -11   6   3   26.30    9.70
  10  -6  -3   22.60    6.50
  10  -6  -3   36.80    7.20
 -10   6   3   20.70    8.40
 -10   6   3   23.00    6.70
   9  -6  -3  163.38   12.10
   9  -6  -3  159.08   12.40
  -9   6   3  155.08   12.20
  -9   6   3  165.48   15.20
   8  -6  -3    0.40    4.50
   8  -6  -3    1.00    4.90
  -8   6   3   -2.00    5.70
  -8   6   3    7.10    5.00
   7  -6  -3  236.18   14.50
   7  -6  -3  232.08   13.90
   7  -6  -3  237.98   14.50
  -7   6   3  216.98   13.90
  -7   6   3  256.17   15.50
   6  -6  -3  103.39    7.70
   6  -6  -3  104.09    8.50
   6  -6  -3  100.69    7.90
   6  -6  -3  108.79    8.40
  -6   6   3  103.39    9.90
  -6   6   3   99.99    7.10
  -6   6   3   97.79    8.00
   5  -6  -3  248.48   14.30
   5  -6  -3  239.38   14.30
   5  -6  -3  267.77   14.10
   5  -6  -3  235.88   13.70
  -5   6   3  263.07   15.10
  -5   6   3  259.67   13.80
  -5   6   3  273.37   14.10
  -5   6   3  257.87   14.20
   4  -6  -3  876.21   40.80
   4  -6  -3  822.22   40.40
   4  -6  -3  847.82   40.90
   4  -6  -3  820.72   40.70
  -4   6   3  779.22   40.70
  -4   6   3  835.12   40.50
  -4   6   3  843.22   41.10
  -4   6   3  836.32   40.50
   3  -6  -3   15.70    3.20
   3  -6  -3   11.00    3.10
   3  -6  -3   16.60    3.30
   3  -6  -3   19.90    3.10
  -3   6   3   14.20    2.90
  -3   6   3   11.80    3.50
  -3   6   3   13.20    3.00
   2  -6  -3 1529.85   74.79
   2  -6  -3 1653.23   74.89
   2  -6  -3 1574.24   74.59
   2  -6  -3 1528.05   74.99
  -2   6   3 1522.05   74.69
  -2   6   3 1495.75   74.69
  -2   6   3 1620.74   74.89
  -2   6   3 1597.14   74.99
  -2   6   3 1560.54   74.59
   1  -6  -3  282.87   14.60
   1  -6  -3  288.07   15.10
   1  -6  -3  283.77   15.00
   1  -6  -3  286.07   14.70
   1  -6  -3  291.87   14.50
  -1   6   3  285.67   14.80
  -1   6   3  288.87   14.60
  -1   6   3  274.07   14.70
  -1   6   3  277.27   14.60
  -1   6   3  271.27   14.40
   0  -6  -3   70.89    5.10
   0  -6  -3   66.89    4.80
   0  -6  -3   74.99    3.90
   0  -6  -3   76.39    5.40
   0  -6  -3   72.49    5.20
   0  -6  -3   67.09    5.80
   0   6   3   79.49    5.50
   0   6   3   67.99    5.10
   0   6   3   79.09    5.00
   0   6   3   65.29    5.10
   0   6   3   76.39    5.10
  -1  -6  -3  594.04   28.00
  -1  -6  -3  584.14   28.50
  -1  -6  -3  604.14   28.70
  -1  -6  -3  569.94   28.90
  -1  -6  -3  594.34   28.40
  -1  -6  -3  572.74   28.30
   1   6   3  599.54   28.30
   1   6   3  578.84   28.60
   1   6   3  568.34   28.50
   1   6   3  592.04   28.90
   1   6   3  586.54   28.20
  -2  -6  -3  171.88    9.30
  -2  -6  -3  174.18    9.70
  -2  -6  -3  194.28    9.50
  -2  -6  -3  174.98    9.10
  -2  -6  -3  179.88    9.50
   2   6   3  173.68    9.90
   2   6   3  173.78    9.00
   2   6   3  163.68    9.00
   2   6   3  170.88    8.80
   2   6   3  174.48    9.50
   2   6   3  179.08    9.40
  -3  -6  -3  236.58   11.90
  -3  -6  -3  217.68   11.50
  -3  -6  -3  226.68   11.30
  -3  -6  -3  228.48   11.70
   3   6   3  230.08   11.30
   3   6   3  224.48   11.80
   3   6   3  213.58   11.30
   3   6   3  227.68   11.30
   3   6   3  229.08   11.90
   3   6   3  231.78   11.70
   3   6   3  234.28   11.40
   3   6   3  225.98   12.20
  -4  -6  -3   30.80    2.30
  -4  -6  -3   27.60    2.80
  -4  -6  -3   22.20    2.40
  -4  -6  -3   30.90    3.10
   4   6   3   31.10    2.40
   4   6   3   28.00    2.80
   4   6   3   32.40    2.60
   4   6   3   32.50    3.70
   4   6   3   31.20    2.40
   4   6   3   26.70    2.60
   4   6   3   21.40    3.10
  -5  -6  -3  161.78    8.20
  -5  -6  -3  185.28    8.60
  -5  -6  -3  174.78    8.60
  -5  -6  -3  138.39    8.90
   5   6   3  164.88    8.70
   5   6   3  156.38    9.60
   5   6   3  171.48    8.20
   5   6   3  164.98    8.20
   5   6   3  163.98    8.10
   5   6   3  162.98    8.40
  -6  -6  -3  111.59    6.00
  -6  -6  -3  106.29    6.50
  -6  -6  -3  103.09    5.60
  -6  -6  -3  104.19    6.60
  -6  -6  -3  115.19    5.90
   6   6   3  103.09    6.10
   6   6   3  110.99    5.60
   6   6   3   98.79    7.30
   6   6   3   96.09    5.70
   6   6   3  104.29    6.50
  -7  -6  -3   48.90    4.10
  -7  -6  -3   31.20    2.80
  -7  -6  -3   29.60    2.90
   7   6   3   36.00    4.50
   7   6   3   37.70    2.60
   7   6   3   29.20    2.90
   7   6   3   32.30    3.20
  -8  -6  -3   11.10    2.70
  -8  -6  -3   -7.90    2.00
  -8  -6  -3    1.50    2.50
   8   6   3    1.10    1.40
   8   6   3   -4.30    3.90
   8   6   3    0.50    2.50
   8   6   3   -4.90    2.30
  -9  -6  -3   24.20    3.60
  -9  -6  -3   23.30    3.90
  -9  -6  -3   25.70    3.50
  -9  -6  -3   17.30    3.20
   9   6   3   18.20    3.20
   9   6   3   27.10    5.30
   9   6   3   25.30    3.40
 -10  -6  -3    0.60    3.60
 -10  -6  -3    1.90    3.50
 -10  -6  -3    3.40    3.90
  10   6   3   -3.20    3.00
  10   6   3   -3.10    4.60
  10   6   3   -8.70    3.00
 -11  -6  -3    8.20    4.80
  11   6   3   -6.00    3.10
  11   6   3   -1.00    3.40
 -12  -6  -3    8.00    5.20
  12   6   3   -2.30    3.80
  12   6   3   -0.50    3.40
  11  -7  -3   -1.20    6.80
  11  -7  -3    0.40    8.00
 -11   7   3   -3.50    7.40
  10  -7  -3   24.70    7.50
  10  -7  -3    6.80    6.70
 -10   7   3    5.60    8.50
 -10   7   3    5.80    6.90
   9  -7  -3   -0.10    6.10
   9  -7  -3    0.10    5.80
  -9   7   3    9.10    6.40
  -9   7   3   -1.50    7.20
   8  -7  -3    2.70    5.40
   8  -7  -3    6.80    5.70
  -8   7   3    4.20    5.70
  -8   7   3   -9.70    6.30
   7  -7  -3    3.40    4.90
   7  -7  -3    5.20    4.70
  -7   7   3    0.10    5.40
  -7   7   3    7.90    5.20
   6  -7  -3    1.90    4.20
   6  -7  -3    7.60    4.00
   6  -7  -3   10.00    4.00
   6  -7  -3   -1.10    3.60
  -6   7   3    8.40    4.70
  -6   7   3    0.40    4.80
   5  -7  -3   55.19    5.40
   5  -7  -3   48.30    5.20
   5  -7  -3   57.59    5.60
   5  -7  -3   50.49    5.50
  -5   7   3   65.39    6.00
  -5   7   3   56.99    6.20
  -5   7   3   44.00    4.90
  -5   7   3   47.20    4.60
   4  -7  -3  154.48   10.10
   4  -7  -3  165.38    9.80
   4  -7  -3  141.19   10.00
   4  -7  -3  157.68   10.20
  -4   7   3  153.48    9.90
  -4   7   3  174.88   10.00
  -4   7   3  156.78   10.80
   3  -7  -3   14.90    3.30
   3  -7  -3   11.40    3.50
   3  -7  -3   12.20    3.20
   3  -7  -3   12.00    3.30
  -3   7   3   12.60    3.70
  -3   7   3   15.00    3.60
  -3   7   3   15.70    3.10
  -3   7   3   17.30    3.40
   2  -7  -3   86.39    6.40
   2  -7  -3   93.29    6.10
   2  -7  -3   94.09    6.70
   2  -7  -3   83.99    7.20
  -2   7   3   77.49    6.30
  -2   7   3   85.29    6.30
  -2   7   3   81.29    6.40
  -2   7   3   84.49    7.00
  -2   7   3   87.69    6.50
   1  -7  -3  181.48   10.00
   1  -7  -3  174.88   10.60
   1  -7  -3  193.98   10.20
   1  -7  -3  169.98   10.20
   1  -7  -3  170.18   10.80
  -1   7   3  177.28    9.90
  -1   7   3  173.28   10.10
  -1   7   3  182.48   10.10
  -1   7   3  174.28   10.30
   0  -7  -3   -1.60    2.40
   0  -7  -3    1.20    2.20
   0  -7  -3    0.30    2.10
   0  -7  -3   -1.00    2.70
   0  -7  -3    0.20    2.40
   0   7   3   -0.90    2.50
   0   7   3   -0.90    2.80
   0   7   3    0.20    2.00
   0   7   3   -1.60    2.10
   0   7   3    0.00    1.90
  -1  -7  -3  914.41   41.70
  -1  -7  -3  885.61   42.80
  -1  -7  -3  855.21   42.60
  -1  -7  -3  865.71   42.10
  -1  -7  -3  874.51   42.30
   1   7   3  821.02   42.60
   1   7   3  857.11   42.40
   1   7   3  892.01   42.10
   1   7   3  919.71   42.30
  -2  -7  -3  319.67   16.60
  -2  -7  -3  337.37   17.00
  -2  -7  -3  338.07   16.20
  -2  -7  -3  327.57   16.50
   2   7   3  321.87   16.20
   2   7   3  308.37   17.00
   2   7   3  294.87   16.40
   2   7   3  341.47   16.60
   2   7   3  331.37   16.10
   2   7   3  323.57   15.90
   2   7   3  330.57   16.50
  -3  -7  -3  116.79    6.60
  -3  -7  -3  109.19    6.20
  -3  -7  -3  121.69    7.30
  -3  -7  -3  105.59    6.70
   3   7   3  114.39    6.30
   3   7   3  101.29    7.10
   3   7   3  105.69    7.60
   3   7   3  112.09    6.90
   3   7   3  109.69    6.80
   3   7   3  110.49    6.20
   3   7   3  105.49    6.20
  -4  -7  -3  608.34   28.00
  -4  -7  -3  594.04   28.60
  -4  -7  -3  556.94   28.40
  -4  -7  -3  594.94   28.30
   4   7   3  575.04   28.10
   4   7   3  587.94   29.20
   4   7   3  544.75   28.70
   4   7   3  563.94   28.30
   4   7   3  620.74   28.10
   4   7   3  585.34   28.50
   4   7   3  597.44   28.00
  -5  -7  -3   17.30    2.80
  -5  -7  -3   17.20    1.80
  -5  -7  -3   17.20    2.40
  -5  -7  -3   16.80    2.30
   5   7   3   18.50    2.40
   5   7   3   19.70    1.50
   5   7   3   17.70    2.00
   5   7   3   18.80    3.60
   5   7   3   18.40    1.40
   5   7   3   12.50    2.60
   5   7   3   15.00    1.90
  -6  -7  -3  244.38   11.80
  -6  -7  -3  233.18   11.20
  -6  -7  -3  186.78   12.30
  -6  -7  -3  245.58   11.60
   6   7   3  232.58   12.10
   6   7   3  228.08   12.90
   6   7   3  245.28   11.80
   6   7   3  231.88   11.30
   6   7   3  230.48   11.80
  -7  -7  -3  218.18   11.00
  -7  -7  -3  221.98   11.30
  -7  -7  -3  208.48   11.80
   7   7   3  199.48   12.70
   7   7   3  214.68   11.60
   7   7   3  237.58   10.80
   7   7   3  217.48   11.20
  -8  -7  -3    8.90    2.90
  -8  -7  -3   -3.90    2.30
  -8  -7  -3    1.40    2.60
   8   7   3   -0.40    2.30
   8   7   3   -2.40    4.60
   8   7   3    1.10    2.50
  -9  -7  -3   97.69    6.90
  -9  -7  -3   81.59    6.50
   9   7   3   68.39    6.30
   9   7   3   85.29    7.80
   9   7   3   75.99    6.30
 -10  -7  -3    4.30    3.60
 -10  -7  -3   11.40    3.80
 -10  -7  -3    2.50    3.90
  10   7   3   -2.70    2.80
  10   7   3    3.90    3.10
  10   7   3   -0.60    5.50
 -11  -7  -3   11.80    4.40
 -12  -7  -3    8.80    4.90
  10  -8  -3   13.50    7.90
  10  -8  -3   -3.30    7.30
 -10   8   3   15.00    8.20
 -10   8   3    3.40    8.70
   9  -8  -3   14.50    7.40
   9  -8  -3   20.80    7.40
  -9   8   3   31.70    7.60
  -9   8   3   14.70    7.90
   8  -8  -3   87.29    9.60
   8  -8  -3  112.79    9.90
  -8   8   3  110.89   10.20
  -8   8   3  105.29   10.30
   7  -8  -3    1.80    5.70
   7  -8  -3    3.30    5.70
  -7   8   3   -1.20    5.60
  -7   8   3   -0.50    4.90
   6  -8  -3   82.09    7.20
   6  -8  -3   85.89    7.80
   6  -8  -3   71.59    7.50
  -6   8   3   73.19    7.90
  -6   8   3   77.39    7.60
   5  -8  -3   24.10    4.70
   5  -8  -3   23.60    4.90
   5  -8  -3   34.10    5.30
  -5   8   3   27.40    4.20
  -5   8   3   29.40    5.50
  -5   8   3   31.20    5.40
   4  -8  -3    0.80    4.00
   4  -8  -3    1.00    3.60
   4  -8  -3    0.00    3.70
   4  -8  -3    2.60    3.10
  -4   8   3    3.40    4.00
  -4   8   3   -3.00    3.00
  -4   8   3    4.10    4.00
   3  -8  -3  144.49    9.40
   3  -8  -3  126.59   10.00
   3  -8  -3  130.39    9.30
   3  -8  -3  138.49    9.20
  -3   8   3  160.28   10.00
  -3   8   3  134.79    9.30
  -3   8   3  130.99    9.10
   2  -8  -3    2.30    3.60
   2  -8  -3    5.40    3.40
   2  -8  -3    5.40    2.90
   2  -8  -3    3.80    3.60
  -2   8   3    6.30    3.40
  -2   8   3    3.20    2.90
  -2   8   3    3.30    3.20
  -2   8   3    1.60    2.90
   1  -8  -3  111.99    7.70
   1  -8  -3  119.09    7.70
   1  -8  -3  107.99    8.10
   1  -8  -3  105.09    8.90
   1  -8  -3  128.39    8.80
  -1   8   3  108.49    7.60
  -1   8   3  113.09    7.90
  -1   8   3  128.69    7.80
  -1   8   3  105.79    7.80
   0  -8  -3   -3.10    3.30
   0  -8  -3    5.00    2.80
   0  -8  -3   -1.00    2.90
   0  -8  -3    1.00    2.80
[truncated: 792,837 more chars]
