# Supplementary material for: Crystal structure of 5-bromo-1-ethyl­indoline-2,3-dione
Source: Acta Crystallogr E Crystallogr Commun. 2015 Dec 6;71(Pt 12):o1024–5. doi: 10.1107/S2056989015023002 (PMC4719959; doi:10.1107/S2056989015023002)
Supplement: Supplementary file 2 [file e-71-o1024-Isup2.hkl]

data_I                                                                          
_shelx_title ' KY23_0m in P-1'                                                  
_shelx_refln_list_code          4                                               
_shelx_F_calc_maximum      145.15                                               
_exptl_crystal_F_000       504.00                                               
_reflns_d_resolution_high  0.6887                                               
                                                                                
loop_                                                                           
 _space_group_symop_operation_xyz                                               
 'x, y, z'                                                                      
 '-x, -y, -z'                                                                   
                                                                                
_cell_length_a     9.5198                                                       
_cell_length_b    10.0655                                                       
_cell_length_c    11.2341                                                       
_cell_angle_alpha  70.929                                                       
_cell_angle_beta   75.411                                                       
_cell_angle_gamma  85.220                                                       
                                                                                
_shelx_F_squared_multiplier     1.000                                           
                                                                                
loop_                                                                           
 _refln_index_h                                                                 
 _refln_index_k                                                                 
 _refln_index_l                                                                 
 _refln_F_squared_calc                                                          
 _refln_F_squared_meas                                                          
 _refln_F_squared_sigma                                                         
 _refln_observed_status                                                         
   2   0   0       2183.85       2247.06        26.53 o                         
   3   0   0      10342.11      10450.97       127.36 o                         
   4   0   0        148.32        170.65         2.44 o                         
   5   0   0       8700.20       9178.01       119.91 o                         
   6   0   0         14.97         25.44         1.69 o                         
   7   0   0        971.75        927.55        15.53 o                         
   8   0   0        302.04        287.17         7.84 o                         
   9   0   0        253.98        240.05        11.14 o                         
  10   0   0        146.80        157.68         7.70 o                         
  11   0   0          3.49          1.24         4.21 o                         
  12   0   0         68.49         76.03         7.24 o                         
  13   0   0          1.58          3.13         6.70 o                         
 -13   1   0          2.75         -6.93         6.93 o                         
 -12   1   0        108.52        111.73         9.79 o                         
 -11   1   0         14.65         26.54         5.52 o                         
 -10   1   0        319.21        299.41         9.25 o                         
  -9   1   0        401.93        409.59        10.36 o                         
  -8   1   0         75.91         74.87         3.05 o                         
  -7   1   0        199.71        193.08         4.45 o                         
  -6   1   0         57.63         70.23         2.10 o                         
  -5   1   0        707.91        717.18        10.19 o                         
  -4   1   0       1083.33       1123.39        13.50 o                         
  -3   1   0        124.82        131.35         1.96 o                         
  -2   1   0         21.87         19.82         0.78 o                         
  -1   1   0          2.48         -0.85         0.85 o                         
   0   1   0         58.21         15.05         1.14 o                         
   1   1   0       1969.63       1926.44        96.44 o                         
   2   1   0         21.06         19.09         0.65 o                         
   3   1   0       1344.46       1381.32        17.52 o                         
   4   1   0         58.86         65.38         1.63 o                         
   5   1   0       1328.80       1290.40        17.76 o                         
   6   1   0        568.50        497.75         7.52 o                         
   7   1   0        116.52        117.22         3.55 o                         
   8   1   0        531.22        513.51         9.83 o                         
   9   1   0        104.34         90.58         4.59 o                         
  10   1   0        281.46        300.94         9.04 o                         
  11   1   0        151.65        166.80        10.76 o                         
  12   1   0          2.86         11.61         5.50 o                         
  13   1   0         30.54         32.14         6.35 o                         
 -13   2   0         14.72         15.92        12.14 o                         
 -12   2   0         32.38         30.69         6.96 o                         
 -11   2   0        174.21        171.53         7.89 o                         
 -10   2   0          5.31          7.58         4.22 o                         
  -9   2   0        212.42        226.08         7.84 o                         
  -8   2   0        359.31        385.59         7.70 o                         
  -7   2   0       2452.77       2400.14        38.52 o                         
  -6   2   0       2317.92       2314.42        33.46 o                         
  -5   2   0        298.66        312.54         5.49 o                         
  -4   2   0       5400.95       5792.23        91.27 o                         
  -3   2   0       5843.22       6224.15        81.50 o                         
  -2   2   0      16168.25      16870.31       221.18 o                         
  -1   2   0       1707.49       1689.76        20.74 o                         
   0   2   0       1409.91       1613.36        18.62 o                         
   1   2   0      17727.52      18531.34       233.63 o                         
   2   2   0       3959.97       4115.46        68.76 o                         
   3   2   0      12476.58      13196.46       219.85 o                         
   4   2   0       3045.94       3117.78        46.60 o                         
   5   2   0        116.18        123.24         2.57 o                         
   6   2   0        814.61        762.25        11.76 o                         
   7   2   0        235.60        240.04         4.91 o                         
   8   2   0        379.93        377.15         6.94 o                         
   9   2   0         20.60         16.58         3.16 o                         
  10   2   0          3.66          0.80         3.12 o                         
  11   2   0          1.11         10.10         4.38 o                         
  12   2   0          5.80         10.14         4.89 o                         
  13   2   0          8.71         19.73         7.73 o                         
 -13   3   0         12.71         21.89        16.42 o                         
 -12   3   0          0.67          3.29         8.21 o                         
 -11   3   0         44.10         46.66         6.26 o                         
 -10   3   0          2.25          2.60         4.83 o                         
  -9   3   0        111.91        100.99         5.43 o                         
  -8   3   0          5.37          5.77         1.94 o                         
  -7   3   0        255.04        253.31         5.04 o                         
  -6   3   0        297.01        281.63         5.19 o                         
  -5   3   0         55.72         56.11         1.89 o                         
  -4   3   0        446.54        479.84         7.91 o                         
  -3   3   0        267.02        291.56         5.10 o                         
  -2   3   0         54.89         58.55         1.48 o                         
  -1   3   0       2942.16       2896.44        35.43 o                         
   0   3   0       1462.17       1449.76        16.72 o                         
   1   3   0       1175.00       1263.13        16.06 o                         
   2   3   0       4129.20       4238.64        55.49 o                         
   3   3   0        613.56        648.54        12.13 o                         
   4   3   0        928.62        843.45        18.50 o                         
   5   3   0        117.69         98.64         6.42 o                         
   6   3   0       1110.15       1160.66        21.19 o                         
   7   3   0       1076.62       1101.80        21.82 o                         
   8   3   0        443.05        461.68        11.51 o                         
   9   3   0        426.02        426.91         9.13 o                         
  10   3   0         87.40         86.58         6.60 o                         
  11   3   0         96.53        103.28         9.14 o                         
  12   3   0         76.07         73.06         7.54 o                         
  13   3   0          0.10          7.02         7.51 o                         
 -12   4   0         44.60         37.15         9.83 o                         
 -11   4   0         38.07         15.38         7.45 o                         
 -10   4   0        543.94        532.70        14.90 o                         
  -9   4   0          1.34         -4.70         4.70 o                         
  -8   4   0        885.91        946.12        19.02 o                         
  -7   4   0        197.86        227.73         5.71 o                         
  -6   4   0        568.07        560.50         9.19 o                         
  -5   4   0       5058.88       5145.95        73.73 o                         
  -4   4   0        508.43        558.91         9.23 o                         
  -3   4   0       6386.01       6782.84       101.49 o                         
  -2   4   0       1557.24       1591.72        22.13 o                         
  -1   4   0        860.72        847.28        11.08 o                         
   0   4   0       5640.88       5654.83        64.69 o                         
   1   4   0       2382.15       2755.40        34.87 o                         
   2   4   0       2527.53       2585.01        33.92 o                         
   3   4   0        602.56        573.63         9.42 o                         
   4   4   0       1963.06       2177.66        42.50 o                         
   5   4   0       1146.79       1177.61        28.96 o                         
   6   4   0        103.78        130.89         9.61 o                         
   7   4   0         38.82         41.69         6.39 o                         
   8   4   0        128.88        116.20         5.52 o                         
   9   4   0          0.25          4.38         3.45 o                         
  10   4   0          0.09         -2.00         3.12 o                         
  11   4   0         18.48         14.76         5.27 o                         
  12   4   0          2.33          9.57         5.79 o                         
 -12   5   0         10.69         -1.39         8.86 o                         
 -11   5   0         13.17          5.03         8.08 o                         
 -10   5   0         15.82         11.18         7.41 o                         
  -9   5   0          0.02         -2.31         5.85 o                         
  -8   5   0         17.09         18.16         3.85 o                         
  -7   5   0         11.15         10.32         2.69 o                         
  -6   5   0        186.60        186.02         5.12 o                         
  -5   5   0        235.09        246.92         5.72 o                         
  -4   5   0         20.07         17.64         1.63 o                         
  -3   5   0        210.86        196.06         4.13 o                         
  -2   5   0        177.31        139.11         3.18 o                         
  -1   5   0          8.80          7.59         1.01 o                         
   0   5   0       4395.54       4411.48        60.33 o                         
   1   5   0       1129.54       1154.13        16.04 o                         
   2   5   0        402.28        367.21         4.84 o                         
   3   5   0       2711.62       2708.84        40.58 o                         
   4   5   0         51.00         55.96         3.75 o                         
   5   5   0       1383.95       1376.78        39.28 o                         
   6   5   0        677.77        651.51        20.10 o                         
   7   5   0          9.02          7.41         4.66 o                         
   8   5   0        445.04        472.67        19.91 o                         
   9   5   0         19.07         17.74         5.74 o                         
  10   5   0         61.01         68.05         7.48 o                         
  11   5   0          2.80         -1.27         6.12 o                         
  12   5   0          2.26          2.85         9.19 o                         
 -12   6   0         38.81         42.70        11.77 o                         
 -11   6   0         22.55         21.56         9.33 o                         
 -10   6   0         72.67         77.38         9.92 o                         
  -9   6   0        367.58        349.21        18.27 o                         
  -8   6   0         16.07         12.25         4.83 o                         
  -7   6   0        663.83        702.85        14.10 o                         
  -6   6   0         68.67         75.61         3.41 o                         
  -5   6   0         25.97         31.98         2.20 o                         
  -4   6   0        971.42        955.83        16.14 o                         
  -3   6   0          1.24          0.89         1.52 o                         
  -2   6   0       1504.12       1443.93        23.36 o                         
  -1   6   0         10.85          6.53         1.24 o                         
   0   6   0          5.19          5.78         1.15 o                         
   1   6   0        229.57        197.97         4.62 o                         
   2   6   0         28.11         26.38         1.24 o                         
   3   6   0        573.54        546.39         8.29 o                         
   4   6   0          9.33         11.21         1.63 o                         
   5   6   0         30.52         33.08         4.55 o                         
   6   6   0        102.56        116.89         9.57 o                         
   7   6   0        477.59        479.80        16.84 o                         
   8   6   0          7.88          8.48         5.82 o                         
   9   6   0          1.20         -5.05         8.18 o                         
  10   6   0         20.03         17.56         8.22 o                         
  11   6   0          0.52        -11.46        12.54 o                         
  12   6   0         15.25          1.14        14.82 o                         
 -11   7   0          0.36         -9.45         9.45 o                         
 -10   7   0          5.93         -1.18         9.11 o                         
  -9   7   0          1.41         -6.51         7.77 o                         
  -8   7   0         67.93         68.31         7.96 o                         
  -7   7   0         43.06         36.87         5.23 o                         
  -6   7   0        281.92        265.70         8.49 o                         
  -5   7   0         43.78         41.58         2.55 o                         
  -4   7   0        582.07        581.50        10.22 o                         
  -3   7   0        728.62        711.60        12.39 o                         
  -2   7   0        546.79        529.93         8.53 o                         
  -1   7   0       1469.03       1404.88        19.90 o                         
   0   7   0         66.91         65.50         2.40 o                         
   1   7   0       1371.45       1340.66        21.79 o                         
   2   7   0        496.51        481.12         7.61 o                         
   3   7   0       1296.97       1263.54        18.50 o                         
   4   7   0       1424.91       1392.60        25.59 o                         
   5   7   0        245.31        258.83         7.37 o                         
   6   7   0        276.71        277.29        16.00 o                         
   7   7   0         41.86         43.92         8.60 o                         
   8   7   0        110.34        115.77        10.64 o                         
   9   7   0         29.70         43.01         9.15 o                         
  10   7   0          8.34         21.44        12.31 o                         
  11   7   0         25.43         13.23        12.09 o                         
 -10   8   0         39.39         18.31        12.99 o                         
  -9   8   0         21.29         13.55         8.93 o                         
  -8   8   0        164.05        176.22        11.56 o                         
  -7   8   0         40.49         39.76         6.07 o                         
  -6   8   0        291.89        284.38        18.40 o                         
  -5   8   0        311.54        303.47         8.03 o                         
  -4   8   0          9.12          9.39         2.51 o                         
  -3   8   0         17.83         17.90         2.78 o                         
  -2   8   0         24.13         22.28         1.96 o                         
  -1   8   0        364.44        346.99         7.32 o                         
   0   8   0        396.88        356.60         7.15 o                         
   1   8   0         54.07         51.08         2.47 o                         
   2   8   0         16.07         16.04         1.77 o                         
   3   8   0         43.87         42.17         1.88 o                         
   4   8   0         10.61         13.16         2.16 o                         
   5   8   0         67.59         65.35         3.31 o                         
   6   8   0          1.94          7.72         8.16 o                         
   7   8   0         12.17          4.79        13.68 o                         
   8   8   0          7.74          7.07        14.37 o                         
   9   8   0         14.97         15.01         9.42 o                         
  10   8   0          1.02         10.26        13.00 o                         
 -10   9   0          5.87          2.19        13.05 o                         
  -9   9   0          0.40         -8.89        11.93 o                         
  -8   9   0         92.11        104.33        13.89 o                         
  -7   9   0         35.98         36.15         9.52 o                         
  -6   9   0         21.03         22.57         7.00 o                         
  -5   9   0        373.76        390.97        16.48 o                         
  -4   9   0         22.61         26.05         3.21 o                         
  -3   9   0        277.14        292.86         8.38 o                         
  -2   9   0        745.80        712.35        15.65 o                         
  -1   9   0         19.90         14.83         2.44 o                         
   0   9   0        442.08        434.36         9.02 o                         
   1   9   0          0.56         -1.42         2.25 o                         
   2   9   0         28.92         28.35         2.57 o                         
   3   9   0        443.29        453.69         8.69 o                         
   4   9   0        117.22        107.15         4.01 o                         
   5   9   0        224.43        233.06         9.96 o                         
   6   9   0          0.46         11.99         9.30 o                         
   7   9   0         12.61         13.68        16.19 o                         
   8   9   0         67.29         66.36        18.02 o                         
   9   9   0          0.07          0.11        10.02 o                         
  10   9   0         10.26         34.66        14.82 o                         
  -9  10   0         14.29         11.81        13.08 o                         
  -8  10   0          3.19         11.52        11.78 o                         
  -7  10   0         59.03         60.32        14.38 o                         
  -6  10   0          1.50         -4.38         7.32 o                         
  -5  10   0          6.32         11.61         9.08 o                         
  -4  10   0         76.42         74.87         6.19 o                         
  -3  10   0         40.58         40.11         3.98 o                         
  -2  10   0          0.66          2.05         3.33 o                         
  -1  10   0         64.45         62.88         4.07 o                         
   0  10   0         65.08         66.34         4.00 o                         
   1  10   0          0.42         -0.71         3.06 o                         
   2  10   0         51.49         49.76         3.31 o                         
   3  10   0         43.98         57.96         3.64 o                         
   4  10   0          9.65          5.30         2.67 o                         
   5  10   0         50.29         54.04         4.16 o                         
   6  10   0          7.75         11.85         3.30 o                         
   7  10   0          0.25          9.83         7.27 o                         
   8  10   0          4.11          2.05        17.56 o                         
   9  10   0          1.41         -6.39        13.91 o                         
  -8  11   0         23.27         30.95        13.60 o                         
  -7  11   0         43.84         53.10        12.45 o                         
  -6  11   0         27.23         33.31         8.81 o                         
  -5  11   0          3.53          6.04         9.22 o                         
  -4  11   0        107.01        131.66        10.20 o                         
  -3  11   0          2.16         -3.49         3.87 o                         
  -2  11   0        180.91        185.64         8.88 o                         
  -1  11   0        110.58        124.43         5.42 o                         
   0  11   0         15.91         15.62         3.80 o                         
   1  11   0        216.23        222.07         7.81 o                         
   2  11   0         34.78         41.38         3.97 o                         
   3  11   0         21.48         23.32         3.66 o                         
   4  11   0         23.74         37.76         3.70 o                         
   5  11   0          1.94          6.76         3.95 o                         
   6  11   0          8.54          6.85         4.32 o                         
   7  11   0          0.90          8.39        12.09 o                         
   8  11   0          7.71         46.75        20.30 o                         
  -6  12   0          6.73         12.25        11.47 o                         
  -5  12   0          1.51          1.29         8.47 o                         
  -4  12   0          3.16          2.67         7.65 o                         
  -3  12   0          5.98         11.15         7.50 o                         
  -2  12   0         13.58         16.07         4.57 o                         
  -1  12   0          3.20          2.23         4.22 o                         
   0  12   0         10.09          7.77         4.58 o                         
   1  12   0         11.95         11.81         4.22 o                         
   2  12   0         15.25         21.73         4.25 o                         
   3  12   0         15.10         13.83         4.14 o                         
   4  12   0         29.88         33.00         4.12 o                         
   5  12   0         18.71         28.03         5.16 o                         
   6  12   0          0.34          3.87         6.91 o                         
  -4  13   0          0.37         -0.26         8.72 o                         
  -3  13   0          2.28         18.17         7.93 o                         
  -2  13   0          3.23          1.07         8.26 o                         
  -1  13   0          4.47         11.28         7.98 o                         
   0  13   0         25.83         28.61         5.32 o                         
   1  13   0          0.04          1.43         4.67 o                         
   2  13   0          2.48          4.85         4.37 o                         
   3  13   0          6.63          3.39         4.69 o                         
   4  13   0          3.70          7.43         5.69 o                         
  -3 -13   1          0.48         -1.55         7.27 o                         
  -2 -13   1          1.34         -0.33         6.48 o                         
  -1 -13   1         21.06         21.14         5.53 o                         
   0 -13   1          3.65          1.28         5.51 o                         
   1 -13   1         13.21         32.11         8.39 o                         
   2 -13   1         25.55         18.17         9.50 o                         
   3 -13   1          2.49          3.87         9.37 o                         
  -5 -12   1         32.19         41.15         5.68 o                         
  -4 -12   1         18.63         14.89         5.28 o                         
  -3 -12   1          1.28         -1.02         4.88 o                         
  -2 -12   1         23.70         17.77         4.61 o                         
  -1 -12   1          4.53         -2.49         4.70 o                         
   0 -12   1         12.57         16.02         5.65 o                         
   1 -12   1          2.01          2.13         5.83 o                         
   2 -12   1          1.72          8.20         6.67 o                         
   3 -12   1         22.16         31.06         7.61 o                         
   4 -12   1          6.04          7.04         8.19 o                         
   5 -12   1          9.30          9.43         9.10 o                         
   6 -12   1          0.19         -3.13        11.75 o                         
  -7 -11   1          2.63         11.60         9.09 o                         
  -6 -11   1         16.90          0.04         9.36 o                         
  -5 -11   1         19.93         14.38         4.54 o                         
  -4 -11   1         16.61          8.26         4.54 o                         
  -3 -11   1         26.34         25.92         4.09 o                         
  -2 -11   1          2.65         -0.24         3.99 o                         
  -1 -11   1         30.14         40.87         4.59 o                         
   0 -11   1         36.43         40.02         4.21 o                         
   1 -11   1          0.80          1.78         4.62 o                         
   2 -11   1        140.66        132.99         7.36 o                         
   3 -11   1         75.08         73.89         7.82 o                         
   4 -11   1          5.13         14.66         7.31 o                         
   5 -11   1         60.24         56.65         8.70 o                         
   6 -11   1         12.32         14.79         8.68 o                         
   7 -11   1         15.21         -6.53        11.65 o                         
  -8 -10   1          0.01          0.39        12.43 o                         
  -7 -10   1         37.57         53.14        20.98 o                         
  -6 -10   1          4.12         13.87        13.91 o                         
  -5 -10   1         14.58         19.44         4.08 o                         
  -4 -10   1         62.32         71.94         4.50 o                         
  -3 -10   1          7.82         10.49         2.90 o                         
  -2 -10   1         10.20         13.06         2.92 o                         
  -1 -10   1          9.54          8.06         2.86 o                         
   0 -10   1          0.15         -1.45         2.78 o                         
   1 -10   1         13.40         12.19         2.90 o                         
   2 -10   1         78.55         82.88         5.69 o                         
   3 -10   1          4.62          9.54         4.62 o                         
   4 -10   1          1.26          0.62         6.31 o                         
   5 -10   1         85.74         90.60        10.45 o                         
   6 -10   1         56.45         59.60         9.34 o                         
   7 -10   1         25.02         20.27        17.95 o                         
   8 -10   1          4.87        -12.48        12.48 o                         
   9 -10   1          0.89        -13.56        13.56 o                         
  -9  -9   1          0.22         -7.57        11.06 o                         
  -8  -9   1          6.15         16.59        11.29 o                         
  -7  -9   1         27.54         40.36        18.24 o                         
  -6  -9   1         92.47         58.61        18.70 o                         
  -5  -9   1         76.73         79.57         7.96 o                         
  -4  -9   1        176.71        166.52         7.65 o                         
  -3  -9   1         13.17          6.24         2.42 o                         
  -2  -9   1         29.12         35.55         2.87 o                         
  -1  -9   1        511.13        469.26         9.57 o                         
   0  -9   1         97.88         93.97         3.56 o                         
   1  -9   1        347.48        330.47         7.83 o                         
   2  -9   1         22.82         19.90         2.63 o                         
   3  -9   1        139.85        142.77         4.78 o                         
   4  -9   1        215.09        208.59         8.60 o                         
   5  -9   1         15.14          9.96         6.38 o                         
   6  -9   1        213.33        212.87        10.75 o                         
   7  -9   1         31.99         27.11         9.69 o                         
   8  -9   1         18.18         10.43        11.27 o                         
   9  -9   1          1.28        -12.93        12.93 o                         
  10  -9   1          1.09        -13.75        13.75 o                         
 -10  -8   1          1.43         -0.91        13.91 o                         
  -9  -8   1         15.98         19.51        10.65 o                         
  -8  -8   1         29.02         39.20        10.49 o                         
  -7  -8   1          0.45        -10.49        14.60 o                         
  -6  -8   1         19.33         29.19        15.28 o                         
  -5  -8   1         18.59         21.41         5.32 o                         
  -4  -8   1        521.66        515.61        13.34 o                         
  -3  -8   1        422.27        413.69         7.36 o                         
  -2  -8   1         85.03         81.92         2.62 o                         
  -1  -8   1         66.55         60.71         2.68 o                         
   0  -8   1        464.02        453.80         9.09 o                         
   1  -8   1          7.58          7.40         2.17 o                         
   2  -8   1         26.20         26.48         2.33 o                         
   3  -8   1         65.58         62.89         2.67 o                         
   4  -8   1        475.79        470.45        11.93 o                         
   5  -8   1          4.75         -2.87         3.32 o                         
   6  -8   1        176.30        173.87         7.64 o                         
   7  -8   1        232.05        229.07        10.84 o                         
   8  -8   1          2.52         -3.36         7.30 o                         
   9  -8   1        123.25         98.97        13.25 o                         
  10  -8   1          4.15        -11.96        11.96 o                         
 -11  -7   1         71.10         92.82        15.51 o                         
 -10  -7   1         21.44         14.37        12.77 o                         
  -9  -7   1          3.09         -6.33         9.12 o                         
  -8  -7   1         71.72         79.11        10.52 o                         
  -7  -7   1          2.21          4.56        13.23 o                         
  -6  -7   1         82.07         94.64        15.74 o                         
  -5  -7   1         80.50         79.64         5.39 o                         
  -4  -7   1        117.66        131.16         4.74 o                         
  -3  -7   1        448.91        448.32         7.25 o                         
  -2  -7   1          7.33          5.99         1.37 o                         
  -1  -7   1        641.53        620.13        10.67 o                         
   0  -7   1        861.04        810.94        13.73 o                         
   1  -7   1         10.51          8.55         1.78 o                         
   2  -7   1        462.93        446.03         7.63 o                         
   3  -7   1         83.48         92.63         6.29 o                         
   4  -7   1        100.75         95.63         3.59 o                         
   5  -7   1         51.00         61.93         3.64 o                         
   6  -7   1         15.29          1.98         3.92 o                         
   7  -7   1        196.91        188.29         8.15 o                         
   8  -7   1         15.76         14.02         6.74 o                         
   9  -7   1          0.87         -7.28         7.28 o                         
  10  -7   1          3.69         -5.70         9.12 o                         
  11  -7   1         10.03          1.67        10.36 o                         
 -11  -6   1          3.19          5.08         9.25 o                         
 -10  -6   1         54.07         53.26         9.19 o                         
  -9  -6   1          4.85          8.76         6.63 o                         
  -8  -6   1         14.33         13.70         6.36 o                         
  -7  -6   1         27.41         27.65         6.20 o                         
  -6  -6   1         34.25         42.26         6.96 o                         
  -5  -6   1         13.27         18.14         3.91 o                         
  -4  -6   1         55.01         57.64         3.27 o                         
  -3  -6   1          3.03          4.06         1.08 o                         
  -2  -6   1         78.42         88.22         2.12 o                         
  -1  -6   1          3.18          2.01         1.19 o                         
   0  -6   1        309.24        301.30         5.42 o                         
   1  -6   1          3.82          6.10         1.44 o                         
   2  -6   1       2870.28       2771.25        40.08 o                         
   3  -6   1        612.41        623.68         9.94 o                         
   4  -6   1          2.03          3.11         1.52 o                         
   5  -6   1       1672.18       1637.79        30.68 o                         
   6  -6   1        230.61        241.65         6.34 o                         
   7  -6   1        988.48        924.27        16.65 o                         
   8  -6   1        346.55        335.67        12.24 o                         
   9  -6   1          1.01         -3.52         6.68 o                         
  10  -6   1        332.00        299.50        21.42 o                         
  11  -6   1         19.04          4.84        11.92 o                         
  12  -6   1         62.38         44.66        14.58 o                         
 -12  -5   1         10.91         -3.42        13.68 o                         
 -11  -5   1         13.26          6.86         6.47 o                         
 -10  -5   1         12.23         13.87         6.54 o                         
  -9  -5   1         72.50         87.86         7.40 o                         
  -8  -5   1         62.25         49.90         6.42 o                         
  -7  -5   1        641.79        665.64        24.47 o                         
  -6  -5   1        504.71        517.33        20.04 o                         
  -5  -5   1        107.86        118.28         6.33 o                         
  -4  -5   1       1239.89       1289.76        25.55 o                         
  -3  -5   1         45.60         42.71         1.51 o                         
  -2  -5   1       1333.83       1230.94        18.76 o                         
  -1  -5   1        336.34        320.51         4.73 o                         
   0  -5   1        846.63        789.85        11.22 o                         
   1  -5   1       1276.87       1209.32        17.75 o                         
   2  -5   1          0.46          2.06         1.24 o                         
   3  -5   1        905.98        982.29        14.74 o                         
   4  -5   1         28.19         34.47         2.46 o                         
   5  -5   1        399.25        403.10         7.95 o                         
   6  -5   1        111.58        113.56         5.11 o                         
   7  -5   1          9.43          9.73         2.86 o                         
   8  -5   1          5.43          5.10         3.79 o                         
   9  -5   1          0.34         -5.71         6.10 o                         
  10  -5   1          0.98         -6.83         6.83 o                         
  11  -5   1         13.48          5.52        10.54 o                         
  12  -5   1          3.49          2.11         9.28 o                         
 -12  -4   1          1.63         10.24        12.77 o                         
 -11  -4   1          0.32          1.16         6.89 o                         
 -10  -4   1          0.60         -2.61         4.97 o                         
  -9  -4   1          0.04          2.73         5.54 o                         
  -8  -4   1         24.70         20.53         5.43 o                         
  -7  -4   1        277.30        289.46        14.25 o                         
  -6  -4   1         12.15         15.80         4.22 o                         
  -5  -4   1        311.67        324.22        18.92 o                         
  -4  -4   1        292.39        272.25         8.04 o                         
  -3  -4   1          8.42         16.21         1.16 o                         
  -2  -4   1        612.85        580.78         8.24 o                         
  -1  -4   1       3912.39       3995.33        47.17 o                         
   0  -4   1         39.20         22.45         0.90 o                         
   1  -4   1        199.82        154.59         2.81 o                         
   2  -4   1       1619.45       1779.34        24.67 o                         
   3  -4   1       3511.79       3422.12        49.12 o                         
   4  -4   1       1475.63       1401.75        28.64 o                         
   5  -4   1        264.20        259.08         5.95 o                         
   6  -4   1       1092.68       1083.31        18.22 o                         
   7  -4   1        562.16        536.42        10.96 o                         
   8  -4   1       1143.74       1069.76        20.08 o                         
   9  -4   1        593.02        526.45        16.69 o                         
  10  -4   1         41.63         34.28         6.90 o                         
  11  -4   1        154.25        138.26         9.37 o                         
  12  -4   1         35.19         31.28         8.82 o                         
 -12  -3   1         11.27         10.48         6.27 o                         
 -11  -3   1         27.14         19.71         5.74 o                         
 -10  -3   1        138.75        139.41         8.84 o                         
  -9  -3   1         56.15         51.73         5.42 o                         
  -8  -3   1        191.46        215.11         9.02 o                         
  -7  -3   1        206.27        185.97         6.24 o                         
  -6  -3   1        695.20        673.90        17.83 o                         
  -5  -3   1        522.82        511.48        14.78 o                         
  -4  -3   1       1705.68       1724.81        47.93 o                         
  -3  -3   1       3527.95       3759.78        67.30 o                         
  -2  -3   1         15.35         15.71         1.07 o                         
  -1  -3   1       1883.92       1869.51        24.60 o                         
   0  -3   1        136.81        141.61         1.99 o                         
   1  -3   1         38.79         39.65         1.20 o                         
   2  -3   1        977.22       1013.82        14.19 o                         
   3  -3   1        211.14        250.70         4.88 o                         
   4  -3   1        149.33        147.15         3.36 o                         
   5  -3   1        156.73        173.75         4.19 o                         
   6  -3   1        235.67        234.75         5.35 o                         
   7  -3   1        133.66        121.73         4.00 o                         
   8  -3   1          0.02         -1.08         2.38 o                         
   9  -3   1        142.18        135.94         5.45 o                         
  10  -3   1         56.91         59.96         5.93 o                         
  11  -3   1         10.02          0.81         6.32 o                         
  12  -3   1         74.17         69.35         9.10 o                         
  13  -3   1          1.46         -7.36         9.17 o                         
 -12  -2   1          2.70          8.24         8.18 o                         
 -11  -2   1         25.88         28.38         6.81 o                         
 -10  -2   1          8.14         13.09         4.80 o                         
  -9  -2   1          0.63          1.06         5.37 o                         
  -8  -2   1        426.62        382.88        10.06 o                         
  -7  -2   1        340.08        337.91        11.00 o                         
  -6  -2   1          2.58          3.38         1.90 o                         
  -5  -2   1       1654.40       1677.82        28.27 o                         
  -4  -2   1         58.87         71.63         2.60 o                         
  -3  -2   1       5482.34       5671.00       109.34 o                         
  -2  -2   1        698.58        708.63        12.08 o                         
  -1  -2   1        154.78        116.34         2.09 o                         
   0  -2   1      12209.97      12405.84       146.22 o                         
   1  -2   1        258.30        229.72         2.95 o                         
   2  -2   1       7124.16       7223.53        88.09 o                         
   3  -2   1         39.18         62.04         4.13 o                         
   4  -2   1       3635.94       4052.44        60.79 o                         
   5  -2   1       5118.34       5294.96        83.61 o                         
   6  -2   1        103.25        111.85         3.14 o                         
   7  -2   1       2680.42       2639.13        38.21 o                         
   8  -2   1         32.99         28.97         2.40 o                         
   9  -2   1        404.65        392.65         9.60 o                         
  10  -2   1        409.90        359.59        11.17 o                         
  11  -2   1         21.60         17.50         5.30 o                         
  12  -2   1         93.53         79.93         8.54 o                         
  13  -2   1          1.04          0.18        12.02 o                         
 -13  -1   1          1.24         10.14         8.55 o                         
 -12  -1   1        129.20        137.85         7.62 o                         
 -11  -1   1          6.29          9.61         4.83 o                         
 -10  -1   1        121.09        129.09        12.34 o                         
  -9  -1   1        275.83        275.75        11.23 o                         
  -8  -1   1        168.64        161.73         5.68 o                         
  -7  -1   1       1515.32       1428.35        25.88 o                         
  -6  -1   1          6.20          9.27         1.10 o                         
  -5  -1   1       2665.80       2869.31        39.23 o                         
  -4  -1   1       2264.03       2424.91        33.13 o                         
  -3  -1   1        313.80        303.32         4.03 o                         
  -2  -1   1        994.74       1069.98        15.33 o                         
  -1  -1   1          7.18          4.11         0.38 o                         
   0  -1   1       5659.93       5480.97       107.06 o                         
   1  -1   1        231.16        227.93         3.56 o                         
   2  -1   1         12.91         15.54         0.59 o                         
   3  -1   1        274.86        285.20         4.00 o                         
   4  -1   1        117.39        129.01         2.12 o                         
   5  -1   1          9.67         22.96         1.10 o                         
   6  -1   1         94.14         96.75         2.58 o                         
   7  -1   1        259.69        260.66         5.38 o                         
   8  -1   1        897.58        829.10        17.34 o                         
   9  -1   1        147.04        114.28         5.08 o                         
  10  -1   1        381.81        373.09        10.71 o                         
  11  -1   1        127.28        121.96         6.40 o                         
  12  -1   1          1.04          0.85         5.66 o                         
  13  -1   1         38.91         48.41         7.90 o                         
 -13   0   1          3.70         11.52         6.38 o                         
 -12   0   1          2.27          8.60         5.85 o                         
 -11   0   1         11.46         12.68         6.00 o                         
 -10   0   1          0.63          3.48         4.31 o                         
  -9   0   1        130.72        131.09         6.57 o                         
  -8   0   1        263.09        211.10         7.49 o                         
  -7   0   1       2456.05       2291.13        38.77 o                         
  -6   0   1       2356.98       2298.76        34.63 o                         
  -5   0   1        403.43        331.48         4.77 o                         
  -4   0   1       1910.20       1728.94        20.55 o                         
  -3   0   1       1194.62       1349.43        15.15 o                         
  -2   0   1      12687.71      12981.93       148.66 o                         
  -1   0   1       2349.87       2452.23        33.24 o                         
   1   0   1        126.32         66.70         3.26 o                         
   2   0   1        548.55        544.46         7.32 o                         
   3   0   1       6134.11       6219.58        71.19 o                         
   4   0   1        409.90        373.44         5.47 o                         
   5   0   1       3687.13       4015.27        57.32 o                         
   6   0   1       1187.94       1095.34        16.92 o                         
   7   0   1          1.24          3.83         1.58 o                         
   8   0   1        402.53        398.68         8.81 o                         
   9   0   1         54.39         34.93         3.21 o                         
  10   0   1        237.51        233.99        10.61 o                         
  11   0   1         64.80         70.31         5.16 o                         
  12   0   1          0.12         -3.41         5.48 o                         
  13   0   1          1.65         -0.71         6.62 o                         
 -13   1   1         26.84         41.33         7.40 o                         
 -12   1   1         48.24         69.55         8.50 o                         
 -11   1   1        229.63        238.21        12.05 o                         
 -10   1   1         10.84         10.46         3.93 o                         
  -9   1   1        246.54        233.62         8.04 o                         
  -8   1   1        542.20        565.34        11.60 o                         
  -7   1   1        227.48        207.96         4.69 o                         
  -6   1   1        911.21        893.19        13.97 o                         
  -5   1   1         38.42         42.45         1.43 o                         
  -4   1   1        313.08        303.76         3.96 o                         
  -3   1   1         10.25         14.82         0.62 o                         
  -2   1   1        141.67        115.62         1.79 o                         
  -1   1   1         40.48         30.88         1.02 o                         
   0   1   1         74.84         37.82         1.69 o                         
   1   1   1         48.95         44.71         1.68 o                         
   2   1   1       4044.39       4220.67        53.17 o                         
   3   1   1       2634.13       2609.20        30.75 o                         
   4   1   1       3897.31       4142.97        50.48 o                         
   5   1   1        251.84        286.77         4.18 o                         
   6   1   1        987.60        947.28        14.57 o                         
   7   1   1       1312.66       1297.73        21.01 o                         
   8   1   1         47.95         56.46         3.81 o                         
   9   1   1        584.73        546.03         9.90 o                         
  10   1   1          0.26         -2.21         2.96 o                         
  11   1   1        210.75        195.42         9.51 o                         
  12   1   1         52.58         51.82         6.47 o                         
  13   1   1         27.94         23.55         6.39 o                         
 -13   2   1         33.13         57.70        15.28 o                         
 -12   2   1         11.23          7.48         8.26 o                         
 -11   2   1         29.40         35.43         5.98 o                         
 -10   2   1        109.42        125.96         6.41 o                         
  -9   2   1         30.93         33.28         4.19 o                         
  -8   2   1       1007.27        980.87        17.65 o                         
  -7   2   1          3.98          5.57         1.89 o                         
  -6   2   1       3200.43       3197.78        46.00 o                         
  -5   2   1       3007.22       2952.79        46.94 o                         
  -4   2   1       1850.39       1934.68        27.90 o                         
  -3   2   1      10870.20      11350.29       148.84 o                         
  -2   2   1       2746.21       2903.63        38.19 o                         
  -1   2   1       8735.21       8930.68       127.33 o                         
   0   2   1       1443.83       1385.48        19.83 o                         
   1   2   1       7203.09       7459.86        94.15 o                         
   2   2   1       8697.63       9051.53       106.79 o                         
   3   2   1        339.52        317.56         4.06 o                         
   4   2   1       2006.78       1980.57        25.99 o                         
   5   2   1        607.55        557.29         7.32 o                         
   6   2   1        241.72        274.21         3.92 o                         
   7   2   1        397.85        376.93         6.02 o                         
   8   2   1        206.39        209.91         5.71 o                         
   9   2   1          5.09          2.72         1.82 o                         
  10   2   1          3.88          1.35         3.54 o                         
  11   2   1         36.84         35.81         4.50 o                         
  12   2   1          2.05          6.92         5.16 o                         
  13   2   1         48.75         52.74         8.46 o                         
 -12   3   1        115.32        128.59        10.75 o                         
 -11   3   1          5.87          3.62         5.46 o                         
 -10   3   1        119.14        124.43         6.73 o                         
  -9   3   1          9.98         12.38         4.89 o                         
  -8   3   1        130.61        136.37         5.99 o                         
  -7   3   1        390.04        377.11         7.13 o                         
  -6   3   1          7.76          9.98         1.50 o                         
  -5   3   1         12.15         21.18         1.92 o                         
  -4   3   1         62.47         74.79         2.19 o                         
  -3   3   1         51.24         44.75         2.03 o                         
  -2   3   1        116.92        125.45         2.34 o                         
  -1   3   1          1.57          1.02         0.61 o                         
   0   3   1        674.89        728.16         9.74 o                         
   1   3   1          2.36          3.27         0.48 o                         
   2   3   1       3429.03       3352.73        40.85 o                         
   3   3   1       2446.80       2491.05        37.27 o                         
   4   3   1         10.01          7.62         0.79 o                         
   5   3   1       2851.99       2765.51        41.44 o                         
   6   3   1         50.95         47.20         1.97 o                         
   7   3   1        893.97        912.61        15.31 o                         
   8   3   1        607.99        588.59         9.46 o                         
   9   3   1         29.22         35.07         2.23 o                         
  10   3   1        565.08        547.25        15.12 o                         
  11   3   1          3.74          2.30         3.97 o                         
  12   3   1         54.07         66.28         7.41 o                         
  13   3   1         49.93         49.18         7.98 o                         
 -12   4   1         63.78         72.23        10.22 o                         
 -11   4   1          7.87         11.84         7.18 o                         
 -10   4   1        160.05        158.56         8.03 o                         
  -9   4   1        495.30        517.81        14.83 o                         
  -8   4   1         29.98         33.35         3.84 o                         
  -7   4   1        695.56        686.70        12.18 o                         
  -6   4   1         40.10         50.43         2.88 o                         
  -5   4   1       2200.98       2167.25        37.02 o                         
  -4   4   1       1632.22       1457.51        23.65 o                         
  -3   4   1       3147.35       3431.59        49.22 o                         
  -2   4   1       7576.43       7789.38       116.39 o                         
  -1   4   1       1994.73       2004.23        27.65 o                         
   0   4   1       4214.48       4403.79        55.66 o                         
   1   4   1       5202.43       5198.38        65.62 o                         
   2   4   1        159.89        162.34         2.54 o                         
   3   4   1        763.71        737.67        11.27 o                         
   4   4   1        331.98        322.51         5.90 o                         
   5   4   1          4.35          6.24         1.79 o                         
   6   4   1          4.55          5.03         1.92 o                         
   7   4   1         15.15         14.13         2.16 o                         
   8   4   1         13.17         15.29         2.54 o                         
   9   4   1         33.98         38.68         3.28 o                         
  10   4   1          1.13          2.46         4.67 o                         
  11   4   1          8.94         18.29         5.53 o                         
  12   4   1         29.71         39.07         6.63 o                         
  13   4   1          8.84         10.12         8.89 o                         
 -12   5   1         19.34         14.97        10.31 o                         
 -11   5   1         28.16         22.13         8.08 o                         
 -10   5   1          2.23         -6.11         6.89 o                         
  -9   5   1         21.81         27.78         6.14 o                         
  -8   5   1          1.56          5.97         3.94 o                         
  -7   5   1         71.97         69.55         3.36 o                         
  -6   5   1        439.41        431.93         8.49 o                         
  -5   5   1        307.18        297.84         6.54 o                         
  -4   5   1        229.26        233.30         4.70 o                         
  -3   5   1        385.08        373.71         7.92 o                         
  -2   5   1       1104.29       1087.00        20.28 o                         
  -1   5   1       2777.96       2725.88        49.21 o                         
   0   5   1       1173.33       1211.88        16.95 o                         
   1   5   1       1950.14       1949.32        25.80 o                         
   2   5   1          2.69          8.72         0.76 o                         
   3   5   1       3508.80       3486.07        52.17 o                         
   4   5   1       1026.92        967.44        17.73 o                         
   5   5   1        206.02        190.22         5.19 o                         
   6   5   1       2077.76       2037.31        56.97 o                         
   7   5   1          1.17          3.21         4.47 o                         
   8   5   1        695.22        709.64        18.97 o                         
   9   5   1        102.54        113.06         7.00 o                         
  10   5   1         17.92         20.44         3.42 o                         
  11   5   1        145.47        162.04         7.46 o                         
  12   5   1          3.35         -1.10         9.03 o                         
 -11   6   1        126.07        117.40        10.71 o                         
 -10   6   1          9.91         14.05         7.83 o                         
  -9   6   1        295.12        313.80        13.34 o                         
  -8   6   1        447.54        445.32        15.55 o                         
  -7   6   1          6.54          1.57         3.46 o                         
  -6   6   1       1639.68       1685.34        29.52 o                         
  -5   6   1        268.70        264.24         6.51 o                         
  -4   6   1       1772.52       1803.51        33.33 o                         
  -3   6   1       1296.96       1221.54        22.86 o                         
  -2   6   1         52.71         62.25         3.08 o                         
  -1   6   1       3473.82       3590.73        54.11 o                         
   0   6   1       1119.15       1149.91        17.77 o                         
   1   6   1        250.52        254.77         6.28 o                         
   2   6   1        750.08        698.77        10.46 o                         
   3   6   1        205.89        225.50         4.06 o                         
   4   6   1         95.19         88.66         3.19 o                         
   5   6   1        136.71        126.67         3.93 o                         
   6   6   1         58.98         65.70         6.98 o                         
   7   6   1          4.63          5.93         6.45 o                         
   8   6   1        138.37        133.55         6.91 o                         
   9   6   1         24.23         30.12         6.12 o                         
  10   6   1          0.48         -0.66         7.37 o                         
  11   6   1          1.12         -4.95         6.79 o                         
  12   6   1         11.05         -3.57        10.72 o                         
 -11   7   1          0.07         -1.04        10.17 o                         
 -10   7   1          3.54          6.54         8.62 o                         
  -9   7   1          1.15         -7.28         7.28 o                         
  -8   7   1         30.79         34.84         7.14 o                         
  -7   7   1          2.74          8.96         4.89 o                         
  -6   7   1         36.70         41.90         2.71 o                         
  -5   7   1         39.31         44.10         3.23 o                         
  -4   7   1        567.69        555.40        10.32 o                         
  -3   7   1       1462.51       1400.12        24.34 o                         
  -2   7   1        144.13        128.35         3.65 o                         
  -1   7   1        932.27        904.03        14.40 o                         
   0   7   1       1072.19       1015.76        17.88 o                         
   1   7   1        312.91        320.54         5.89 o                         
   2   7   1       1788.82       1708.88        26.11 o                         
   3   7   1        133.13        139.75         3.91 o                         
   4   7   1        235.72        229.44         4.50 o                         
   5   7   1        218.26        216.73         6.66 o                         
   6   7   1        279.60        260.14        16.42 o                         
   7   7   1        515.41        513.17        22.33 o                         
   8   7   1         10.63          3.68         8.14 o                         
   9   7   1         65.16         70.84         8.92 o                         
  10   7   1        106.87        142.05        15.28 o                         
  11   7   1          0.03        -11.17        11.17 o                         
 -10   8   1         20.65          1.22         9.24 o                         
  -9   8   1         39.48         31.86         8.98 o                         
  -8   8   1        214.71        219.37        13.40 o                         
  -7   8   1        205.64        191.51        12.63 o                         
  -6   8   1          5.99          3.83         4.95 o                         
  -5   8   1        192.74        221.13         7.06 o                         
  -4   8   1        148.09        146.50         5.48 o                         
  -3   8   1        392.72        393.92        10.44 o                         
  -2   8   1        410.79        383.60         8.14 o                         
  -1   8   1         23.50         24.67         2.34 o                         
   0   8   1        249.90        242.88         6.25 o                         
   1   8   1        135.14        137.68         4.22 o                         
   2   8   1         51.94         57.39         2.85 o                         
   3   8   1         63.64         57.05         2.35 o                         
   4   8   1          0.34         -0.28         1.37 o                         
   5   8   1          0.72         -0.39         1.35 o                         
   6   8   1          8.60         10.61         7.78 o                         
   7   8   1         67.66         78.02         9.98 o                         
   8   8   1          7.23         21.77         9.42 o                         
   9   8   1          0.29          0.12         8.43 o                         
  10   8   1          8.53         26.68        12.54 o                         
 -10   9   1         15.62         17.79        12.40 o                         
  -9   9   1         35.17         56.74        12.43 o                         
  -8   9   1          0.78         -1.70         9.69 o                         
  -7   9   1         71.50         74.71        10.07 o                         
  -6   9   1         39.73         41.37         8.26 o                         
  -5   9   1        181.90        181.47         6.96 o                         
  -4   9   1        194.92        204.05         6.55 o                         
  -3   9   1        138.03        134.22         5.25 o                         
  -2   9   1        752.33        719.83        15.74 o                         
  -1   9   1          4.19          5.27         2.88 o                         
   0   9   1        774.19        737.51        14.72 o                         
   1   9   1        615.22        616.04        13.41 o                         
   2   9   1         34.91         25.51         2.47 o                         
   3   9   1        707.59        676.28        11.32 o                         
   4   9   1          3.91          4.20         2.17 o                         
   5   9   1        136.04        122.78         4.98 o                         
   6   9   1         69.65         79.94         4.27 o                         
   7   9   1          1.24          6.93         9.48 o                         
   8   9   1         34.68         24.86        10.97 o                         
   9   9   1          0.16         -2.08         9.04 o                         
  10   9   1          7.74         -8.21        12.54 o                         
  -9  10   1         27.65         18.91        12.50 o                         
  -8  10   1         35.01         39.74        12.81 o                         
  -7  10   1          9.41         24.44        10.35 o                         
  -6  10   1         69.75         90.95         9.54 o                         
  -5  10   1          3.26          3.46         6.58 o                         
  -4  10   1         26.46         30.24         3.96 o                         
  -3  10   1         49.32         53.01         4.00 o                         
  -2  10   1          3.74          6.59         3.37 o                         
  -1  10   1          1.12         -0.69         3.22 o                         
   0  10   1        106.60        108.26         4.61 o                         
   1  10   1         26.36         19.98         3.30 o                         
   2  10   1          2.75          3.66         2.82 o                         
   3  10   1          0.95         -1.72         2.70 o                         
   4  10   1         57.85         51.73         4.34 o                         
   5  10   1          2.92          1.71         2.98 o                         
   6  10   1          6.71          8.68         3.21 o                         
   7  10   1          0.29         -1.80         8.26 o                         
   8  10   1         28.46         47.43        16.88 o                         
   9  10   1         17.29         72.75        24.17 o                         
  -8  11   1          8.74         12.82        12.51 o                         
  -7  11   1         10.23         16.74        11.17 o                         
  -6  11   1         69.55         95.38        11.53 o                         
  -5  11   1         34.15         54.84         8.13 o                         
  -4  11   1         58.83         68.51         7.56 o                         
  -3  11   1        173.13        180.25         7.26 o                         
  -2  11   1          0.00         -0.28         3.78 o                         
  -1  11   1         97.75        100.61         5.85 o                         
   0  11   1          8.46         10.18         3.71 o                         
   1  11   1         17.26         15.27         3.42 o                         
   2  11   1        162.82        171.30         6.63 o                         
   3  11   1          0.45         -1.02         3.18 o                         
   4  11   1         38.44         40.74         3.44 o                         
   5  11   1         11.09         14.93         3.10 o                         
   6  11   1          0.75          5.11         6.01 o                         
   7  11   1          1.39         -0.41         8.39 o                         
   8  11   1          1.37         -3.88         9.58 o                         
  -6  12   1          1.06         24.73        10.65 o                         
  -5  12   1          0.28          6.06         8.24 o                         
  -4  12   1         11.12         19.44         7.60 o                         
  -3  12   1          3.86          7.59         7.67 o                         
  -2  12   1          0.33          2.03         4.51 o                         
  -1  12   1          9.47         10.53         4.33 o                         
   0  12   1         11.75         10.26         4.26 o                         
   1  12   1          3.78          1.35         3.83 o                         
   2  12   1         17.18         21.98         3.96 o                         
   3  12   1          0.07          2.44         3.61 o                         
   4  12   1          2.92          2.48         3.75 o                         
   5  12   1          5.16          8.78         4.57 o                         
   6  12   1         11.09         12.06         4.94 o                         
   7  12   1         10.88         12.31        11.86 o                         
  -4  13   1         17.94         23.07         8.47 o                         
  -3  13   1          3.52          0.02         7.61 o                         
  -2  13   1         43.11         44.70         7.56 o                         
  -1  13   1         10.73         12.96         5.78 o                         
   0  13   1         18.05         13.78         5.15 o                         
   1  13   1          0.84          0.63         4.19 o                         
   2  13   1          8.66          6.94         4.15 o                         
   3  13   1         21.67         25.35         4.47 o                         
   4  13   1          3.14          8.76         5.18 o                         
   5  13   1          2.46         -2.39         5.11 o                         
   0  14   1         14.32         19.77         6.55 o                         
   1  14   1         15.88         10.72         6.34 o                         
  -1 -13   2         18.32         18.06         6.83 o                         
   0 -13   2          7.12          4.69         6.12 o                         
   1 -13   2          0.33          6.51        13.23 o                         
  -4 -12   2         12.05         11.83        10.14 o                         
  -3 -12   2          2.41          2.64         5.22 o                         
  -2 -12   2         12.09         15.84         5.48 o                         
  -1 -12   2          8.48         11.67         4.97 o                         
   0 -12   2         27.94         30.20         6.03 o                         
   1 -12   2         27.82         38.76         6.70 o                         
   2 -12   2         17.27         18.41         8.33 o                         
   3 -12   2         10.34         21.44         7.73 o                         
   4 -12   2          2.01          2.34         8.35 o                         
   5 -12   2          0.77         -1.82         9.12 o                         
  -6 -11   2          3.87          1.20         8.64 o                         
  -5 -11   2         12.29         19.49         4.89 o                         
  -4 -11   2         12.77          9.42         6.47 o                         
  -3 -11   2          2.75         -0.39         3.93 o                         
  -2 -11   2         72.47         79.76         4.63 o                         
  -1 -11   2         29.81         25.87         3.98 o                         
   0 -11   2          5.81          6.68         4.07 o                         
   1 -11   2         61.81         61.13         5.36 o                         
   2 -11   2          4.32          8.27         5.16 o                         
   3 -11   2        114.82        134.60         8.86 o                         
   4 -11   2          6.74         10.80         7.83 o                         
   5 -11   2         25.99         20.90         8.55 o                         
   6 -11   2         71.37         81.40        17.31 o                         
   7 -11   2          0.55          3.34        12.57 o                         
  -7 -10   2          1.83          7.67         7.12 o                         
  -6 -10   2         26.17         32.70         7.59 o                         
  -5 -10   2         20.94         18.49         5.79 o                         
  -4 -10   2          2.81          5.20         3.56 o                         
  -3 -10   2          8.34         13.20         3.29 o                         
  -2 -10   2          1.34          2.24         3.23 o                         
  -1 -10   2         11.90         19.95         3.54 o                         
   0 -10   2          3.16          5.17         3.25 o                         
   1 -10   2          2.87          6.28         3.41 o                         
   2 -10   2          5.55          6.70         3.54 o                         
   3 -10   2          0.43          0.97         4.92 o                         
   4 -10   2          0.62          5.44         6.68 o                         
   5 -10   2         12.53          2.76         7.40 o                         
   6 -10   2          3.26          4.52         8.12 o                         
   7 -10   2          1.13        -11.02        11.02 o                         
   8 -10   2          2.46        -12.54        12.54 o                         
  -9  -9   2          4.78        -10.03        19.16 o                         
  -8  -9   2         19.05         19.74        12.16 o                         
  -7  -9   2          3.14         11.73        11.83 o                         
  -6  -9   2          2.45          4.82         5.55 o                         
  -5  -9   2          5.63          4.78         4.23 o                         
  -4  -9   2         44.15         53.88         3.15 o                         
  -3  -9   2        111.71        113.91         6.58 o                         
  -2  -9   2          2.46          1.18         2.83 o                         
  -1  -9   2        316.76        313.95         7.86 o                         
   0  -9   2        128.30        119.48         4.48 o                         
   1  -9   2         38.70         47.21         3.53 o                         
   2  -9   2        175.16        179.24         6.12 o                         
   3  -9   2         12.00         12.95         3.17 o                         
   4  -9   2        294.96        293.75         9.03 o                         
   5  -9   2        106.45        116.58         9.12 o                         
   6  -9   2         47.73         49.21         7.19 o                         
   7  -9   2         88.91         87.40         9.10 o                         
   8  -9   2         21.14          4.94         9.67 o                         
   9  -9   2         15.39         -9.38        13.09 o                         
  -9  -8   2          3.76        -10.23        14.37 o                         
  -8  -8   2         41.26         60.62        20.75 o                         
  -7  -8   2         22.86         20.08        11.01 o                         
  -6  -8   2          1.06          7.10        11.74 o                         
  -5  -8   2         17.14         25.42         8.85 o                         
  -4  -8   2         11.07         11.15         2.17 o                         
  -3  -8   2        183.95        157.87         4.69 o                         
  -2  -8   2         35.24         33.51         3.17 o                         
  -1  -8   2         65.27         57.25         2.95 o                         
   0  -8   2        147.71        135.33         4.34 o                         
   1  -8   2        277.36        248.24         6.80 o                         
   2  -8   2         63.83         50.91         2.99 o                         
   3  -8   2         11.40         11.95         3.42 o                         
   4  -8   2         83.71         84.18         6.49 o                         
   5  -8   2        169.71        169.69         8.31 o                         
   6  -8   2          1.40         -5.42         5.74 o                         
   7  -8   2        161.60        140.61         8.72 o                         
   8  -8   2         37.52         27.46         9.20 o                         
   9  -8   2         46.97         25.70        10.60 o                         
  10  -8   2         78.10         51.87        12.38 o                         
 -10  -7   2          0.47         -2.96        13.23 o                         
  -9  -7   2         22.77         23.16        10.61 o                         
  -8  -7   2          1.21         -9.77         9.77 o                         
  -7  -7   2        171.90        162.35        17.10 o                         
  -6  -7   2          3.50          7.06         7.33 o                         
  -5  -7   2        174.06        178.63        10.62 o                         
  -4  -7   2        316.12        296.46         6.65 o                         
  -3  -7   2          6.87          6.56         1.54 o                         
  -2  -7   2       1748.37       1682.80        25.81 o                         
  -1  -7   2         31.75         32.12         2.08 o                         
   0  -7   2        902.71        827.77        13.35 o                         
   1  -7   2       1430.48       1342.77        23.70 o                         
   2  -7   2          5.52          7.56         2.26 o                         
   3  -7   2       1187.33       1175.99        21.10 o                         
   4  -7   2        195.46        197.31         6.26 o                         
   5  -7   2        186.62        184.64         6.25 o                         
   6  -7   2        283.72        260.67        15.40 o                         
   7  -7   2         53.42         46.49         6.07 o                         
   8  -7   2         26.18         18.88         7.18 o                         
   9  -7   2          3.44         -6.95         7.85 o                         
  10  -7   2         27.29          8.39         8.92 o                         
  11  -7   2          7.21        -10.92        10.92 o                         
 -11  -6   2          0.30          9.97         9.67 o                         
 -10  -6   2         16.94         19.27         9.24 o                         
  -9  -6   2          0.51          0.64         7.00 o                         
  -8  -6   2          1.64         -4.13         6.63 o                         
  -7  -6   2          7.92         14.76         5.24 o                         
  -6  -6   2         63.18         70.28         5.81 o                         
  -5  -6   2          9.71          6.87         5.22 o                         
  -4  -6   2         81.99         76.88         3.29 o                         
  -3  -6   2          0.27          2.37         2.11 o                         
  -2  -6   2        315.51        297.44         5.39 o                         
  -1  -6   2          0.74          3.75         1.41 o                         
   0  -6   2        339.46        334.61         5.71 o                         
   1  -6   2        940.48        893.83        15.03 o                         
   2  -6   2         26.96         40.88         2.29 o                         
   3  -6   2       1275.93       1218.04        20.38 o                         
   4  -6   2        769.57        780.01        14.63 o                         
   5  -6   2        163.07        166.07         8.75 o                         
   6  -6   2        563.67        598.76        14.74 o                         
   7  -6   2          1.04         -4.18         4.18 o                         
   8  -6   2        392.98        330.96        23.63 o                         
   9  -6   2        287.28        254.63        16.51 o                         
  10  -6   2         35.62         14.74         8.14 o                         
  11  -6   2         49.13         21.99         9.34 o                         
  12  -6   2          5.86         -0.99        11.33 o                         
 -11  -5   2          0.91         -5.88         7.82 o                         
 -10  -5   2          3.96         -4.94         7.05 o                         
  -9  -5   2        268.79        286.96        13.77 o                         
  -8  -5   2        137.28        139.10        22.62 o                         
  -7  -5   2         22.39         28.72         5.04 o                         
  -6  -5   2        930.39        938.99        29.62 o                         
  -5  -5   2        724.43        704.01        27.25 o                         
  -4  -5   2        549.05        544.90        10.71 o                         
  -3  -5   2        344.73        320.68         6.26 o                         
  -2  -5   2         42.74         42.93         1.46 o                         
  -1  -5   2       2838.36       2882.74        39.55 o                         
   0  -5   2        499.77        565.15         8.30 o                         
   1  -5   2       1161.00       1111.26        16.42 o                         
   2  -5   2       1011.67       1017.87        16.89 o                         
   3  -5   2        105.46         94.90         3.25 o                         
   4  -5   2       1676.20       1626.53        28.22 o                         
   5  -5   2        532.84        525.27        11.41 o                         
   6  -5   2          7.26          3.11         2.78 o                         
   7  -5   2         29.22         22.08         3.62 o                         
   8  -5   2          0.83         -4.77         4.77 o                         
   9  -5   2          0.21         -6.30         6.30 o                         
  10  -5   2          4.16         -7.27         7.27 o                         
  11  -5   2          0.13         -8.03         8.03 o                         
  12  -5   2          3.32         -9.09         9.09 o                         
 -12  -4   2          9.12          4.56        13.68 o                         
 -11  -4   2          5.09         -2.06         8.29 o                         
 -10  -4   2          0.31          1.77         5.21 o                         
  -9  -4   2          1.03          6.03         7.40 o                         
  -8  -4   2          4.41         10.32         6.75 o                         
  -7  -4   2        337.35        313.99        18.54 o                         
  -6  -4   2         26.74         31.66         5.02 o                         
  -5  -4   2          0.88          4.24         4.00 o                         
  -4  -4   2        263.68        253.37         6.37 o                         
  -3  -4   2        544.95        526.17        10.79 o                         
  -2  -4   2        785.05        893.76        16.24 o                         
  -1  -4   2       1585.19       1531.31        20.29 o                         
   0  -4   2       1530.55       1575.67        20.17 o                         
   1  -4   2       3038.70       3177.59        43.56 o                         
   2  -4   2       5322.15       5624.97        80.33 o                         
   3  -4   2        461.90        490.81         8.81 o                         
   4  -4   2       2769.23       2671.07        48.71 o                         
   5  -4   2       2964.83       3081.78        52.37 o                         
   6  -4   2        407.93        390.08         9.78 o                         
   7  -4   2       1822.35       1781.47        31.37 o                         
   8  -4   2         13.18          8.55         4.73 o                         
   9  -4   2        636.96        544.02        20.66 o                         
  10  -4   2        268.96        219.06        10.25 o                         
  11  -4   2          5.37         -7.38         7.38 o                         
  12  -4   2        111.33        103.78         9.82 o                         
 -12  -3   2         89.85         88.68         7.80 o                         
 -11  -3   2         13.29         12.39         5.68 o                         
 -10  -3   2        223.64        207.76        13.72 o                         
  -9  -3   2         44.00         52.36         4.43 o                         
  -8  -3   2        202.08        216.47        13.94 o                         
  -7  -3   2       1156.72       1138.72        25.13 o                         
  -6  -3   2          1.66          5.45         2.05 o                         
  -5  -3   2       2981.14       2973.87        71.02 o                         
  -4  -3   2        587.17        563.24        11.83 o                         
  -3  -3   2       1483.03       1480.95        25.00 o                         
  -2  -3   2       3894.88       4015.25        57.12 o                         
  -1  -3   2         99.46        130.00         3.20 o                         
   0  -3   2       1902.96       1994.81        26.28 o                         
   1  -3   2       1423.37       1612.56        20.60 o                         
   2  -3   2       2103.86       2234.19        29.54 o                         
   3  -3   2        394.17        421.70         7.14 o                         
   4  -3   2        240.59        252.01         5.94 o                         
   5  -3   2         62.19         63.62         3.57 o                         
   6  -3   2         75.01         78.01         3.41 o                         
   7  -3   2        140.76        125.93         4.68 o                         
   8  -3   2         11.81          1.40         2.99 o                         
   9  -3   2          8.25          2.22         3.25 o                         
  10  -3   2         85.98         57.90         6.04 o                         
  11  -3   2          0.88         -6.57         6.57 o                         
  12  -3   2         55.08         57.97         8.37 o                         
  13  -3   2         26.11         23.67         9.39 o                         
 -12  -2   2          5.50          6.85         8.33 o                         
 -11  -2   2         15.44         21.86         6.21 o                         
 -10  -2   2          1.87          0.36         3.59 o                         
  -9  -2   2         31.11         26.87         3.18 o                         
  -8  -2   2         57.86         62.53         4.70 o                         
  -7  -2   2        157.08        150.85         5.75 o                         
  -6  -2   2          4.92          7.78         1.94 o                         
  -5  -2   2         21.90         17.92         1.03 o                         
  -4  -2   2        153.30        127.28         2.55 o                         
  -3  -2   2        152.38        147.80         2.51 o                         
  -2  -2   2       3356.30       3376.07        48.02 o                         
  -1  -2   2        748.12        817.17        13.50 o                         
   0  -2   2       4211.51       4125.52        63.30 o                         
   1  -2   2      10578.19      10898.58       146.38 o                         
   2  -2   2       3399.12       3570.64        43.65 o                         
   3  -2   2      11251.64      11855.71       203.53 o                         
   4  -2   2       3002.10       3343.00        53.14 o                         
   5  -2   2       1031.84        872.43        15.54 o                         
   6  -2   2       3862.16       3649.08        61.62 o                         
   7  -2   2        134.64        136.11         3.76 o                         
   8  -2   2        425.89        381.52        14.22 o                         
   9  -2   2         57.72         45.70         4.75 o                         
  10  -2   2        382.38        320.10        14.08 o                         
  11  -2   2        128.86        105.48         6.86 o                         
  12  -2   2          6.54         -3.27         7.54 o                         
  13  -2   2         27.86         25.51         6.98 o                         
 -12  -1   2         62.13         68.20         8.89 o                         
 -11  -1   2        108.21        117.19         6.59 o                         
 -10  -1   2         14.36         12.51         4.61 o                         
  -9  -1   2        737.12        687.40        19.35 o                         
  -8  -1   2         31.74         31.23         1.96 o                         
  -7  -1   2        551.12        513.65         9.22 o                         
  -6  -1   2       1086.49       1092.65        17.63 o                         
  -5  -1   2        116.13        101.09         2.12 o                         
  -4  -1   2       1925.69       1893.87        24.96 o                         
  -3  -1   2          3.83          6.75         0.67 o                         
  -2  -1   2       2290.62       2323.93        29.38 o                         
  -1  -1   2       2778.51       2697.94        34.18 o                         
   0  -1   2          0.44         -0.54         0.54 o                         
   1  -1   2         21.80         19.86         0.98 o                         
   2  -1   2         53.67         50.19         2.03 o                         
   3  -1   2         13.50         18.27         0.90 o                         
   4  -1   2        447.36        500.96         8.08 o                         
   5  -1   2          0.09         -1.11         1.33 o                         
   6  -1   2        343.62        360.17         6.45 o                         
   7  -1   2          7.62          3.20         2.25 o                         
   8  -1   2        403.05        361.87         8.87 o                         
   9  -1   2        270.68        235.41        10.47 o                         
  10  -1   2         25.39         14.82         4.46 o                         
  11  -1   2        149.81        127.84         6.71 o                         
  12  -1   2          7.20          1.82         5.20 o                         
  13  -1   2        123.44        128.56         9.61 o                         
 -12   0   2         52.12         65.36         6.76 o                         
 -11   0   2          0.55          5.35         6.64 o                         
 -10   0   2        107.54        108.03         6.22 o                         
  -9   0   2         45.59         52.23         3.58 o                         
  -8   0   2         42.22         47.26         2.55 o                         
  -7   0   2        332.55        364.99         7.63 o                         
  -6   0   2        807.50        817.33        14.27 o                         
  -5   0   2        958.21       1008.08        13.57 o                         
  -4   0   2       2188.06       2129.06        26.12 o                         
  -3   0   2       1376.64       1348.19        15.61 o                         
  -2   0   2        262.31        304.77         3.85 o                         
  -1   0   2      19244.72      19654.93       224.66 o                         
   0   0   2       7124.26       7262.41        95.28 o                         
   1   0   2       2346.00       2285.41        28.88 o                         
   2   0   2       4806.82       4767.01        91.68 o                         
   3   0   2        297.48        313.77         4.82 o                         
   4   0   2      14249.53      14688.77       185.52 o                         
   5   0   2        697.48        726.51        10.90 o                         
   6   0   2       1440.84       1388.31        22.51 o                         
   7   0   2       2546.55       2376.78        43.28 o                         
   8   0   2          3.45         -0.34         2.67 o                         
   9   0   2        572.91        496.98        11.67 o                         
  10   0   2         14.53          9.35         3.74 o                         
  11   0   2         29.10         18.46         4.49 o                         
  12   0   2         15.55         10.11         5.28 o                         
  13   0   2         11.13          9.81         7.53 o                         
 -12   1   2         20.96         30.53         7.63 o                         
 -11   1   2         54.90         42.45        12.42 o                         
 -10   1   2        194.66        205.21        11.85 o                         
  -9   1   2          0.93          4.69         3.38 o                         
  -8   1   2        580.17        546.68        12.30 o                         
  -7   1   2          2.54          3.89         2.11 o                         
  -6   1   2        813.18        799.73        13.29 o                         
  -5   1   2        661.18        619.49         9.35 o                         
  -4   1   2        464.62        517.73         7.49 o                         
  -3   1   2       1836.34       1953.02        23.26 o                         
  -2   1   2       1072.07       1079.57        13.35 o                         
  -1   1   2       1469.71       1528.40        19.42 o                         
   0   1   2          4.96          0.76         0.47 o                         
   1   1   2         65.13         72.79         1.23 o                         
   2   1   2       1424.48       1484.50        18.82 o                         
   3   1   2          2.15          2.65         1.06 o                         
   4   1   2        155.29        151.87         2.38 o                         
   5   1   2        805.69        813.82        11.03 o                         
   6   1   2         22.86         32.83         2.20 o                         
   7   1   2       1375.09       1358.79        23.38 o                         
   8   1   2        306.31        284.78         6.32 o                         
   9   1   2        532.68        504.29        14.92 o                         
  10   1   2        264.05        235.20         9.50 o                         
  11   1   2         10.98          7.95         3.83 o                         
  12   1   2        161.73        161.06         8.63 o                         
  13   1   2         45.48         48.03         7.97 o                         
 -12   2   2         13.21         16.25         7.93 o                         
 -11   2   2          0.22         11.04         5.51 o                         
 -10   2   2        139.87        139.27         6.52 o                         
  -9   2   2        376.50        408.32        11.61 o                         
  -8   2   2         80.59         76.57         4.08 o                         
  -7   2   2        922.05        944.07        16.84 o                         
  -6   2   2         10.62         12.45         2.09 o                         
  -5   2   2        777.17        698.41        11.11 o                         
  -4   2   2       6379.44       6754.10        96.18 o                         
  -3   2   2       1134.05       1103.14        14.78 o                         
  -2   2   2       5481.98       5691.13        69.38 o                         
  -1   2   2        475.10        506.09         7.64 o                         
   0   2   2        221.50        300.43         4.24 o                         
   1   2   2      11017.58      11388.13       149.32 o                         
   2   2   2       4262.55       4329.40        56.65 o                         
   3   2   2       3269.70       3177.85        38.71 o                         
   4   2   2         30.25         37.94         1.27 o                         
   5   2   2       1133.55       1007.45        12.99 o                         
   6   2   2        140.49        121.35         2.42 o                         
   7   2   2       1154.80       1171.96        19.43 o                         
   8   2   2       1205.96       1138.23        26.14 o                         
   9   2   2        287.10        254.42        11.67 o                         
  10   2   2         56.77         57.50         4.90 o                         
  11   2   2          5.19          2.30         4.29 o                         
  12   2   2          1.32          7.56         4.88 o                         
  13   2   2          2.00          5.01         5.83 o                         
 -12   3   2         25.63         21.97        19.50 o                         
 -11   3   2          2.36          7.34         6.06 o                         
 -10   3   2        109.56        115.79         6.70 o                         
  -9   3   2        169.68        180.86         9.83 o                         
  -8   3   2        122.96        117.19         5.60 o                         
  -7   3   2        552.54        524.19        10.20 o                         
  -6   3   2         27.57         32.02         2.11 o                         
  -5   3   2          0.52          0.99         1.47 o                         
  -4   3   2        250.25        299.03         6.04 o                         
  -3   3   2         96.94        100.53         2.67 o                         
  -2   3   2         32.23         31.10         1.86 o                         
  -1   3   2        172.35        180.54         3.12 o                         
   0   3   2        592.17        614.92         8.35 o                         
   1   3   2       8019.09       8284.26       100.87 o                         
   2   3   2         12.10         13.46         0.60 o                         
   3   3   2       1631.72       1612.29        20.47 o                         
   4   3   2        328.55        288.82         4.10 o                         
   5   3   2       1436.87       1507.30        20.76 o                         
   6   3   2       2694.60       2784.62        36.59 o                         
   7   3   2         46.17         48.54         1.75 o                         
   8   3   2       1154.04       1128.54        18.44 o                         
   9   3   2        173.11        166.47         6.14 o                         
  10   3   2        156.30        163.96         7.36 o                         
  11   3   2        108.02        116.99         5.67 o                         
  12   3   2          6.23          6.70         4.91 o                         
  13   3   2         47.03         46.84         8.02 o                         
 -12   4   2          0.43         -7.39         8.53 o                         
 -11   4   2        126.51        122.94         8.85 o                         
 -10   4   2         31.21         26.67         5.57 o                         
  -9   4   2        578.32        610.84        20.89 o                         
  -8   4   2        313.64        331.87        10.48 o                         
  -7   4   2          6.20          8.70         3.52 o                         
  -6   4   2       3266.90       3252.18        55.21 o                         
  -5   4   2         38.17         45.66         3.26 o                         
  -4   4   2       3760.86       3815.04        60.63 o                         
  -3   4   2       3071.60       3230.69        58.23 o                         
  -2   4   2        289.70        341.69         6.65 o                         
  -1   4   2       6877.93       7231.87       108.10 o                         
   0   4   2         49.21         68.43         1.53 o                         
   1   4   2       1865.11       1864.67        22.93 o                         
   2   4   2        954.68        934.84        12.01 o                         
   3   4   2        606.24        591.16         8.36 o                         
   4   4   2       1627.88       1559.06        21.40 o                         
   5   4   2          0.73         -0.48         0.88 o                         
   6   4   2        367.61        361.48         6.37 o                         
   7   4   2          0.86          3.72         1.91 o                         
   8   4   2        162.79        161.69         4.68 o                         
   9   4   2         76.71         75.12         3.44 o                         
  10   4   2         15.37         18.85         4.29 o                         
  11   4   2          2.19         -2.97         4.61 o                         
  12   4   2          2.73          4.31         6.30 o                         
  13   4   2          9.98         14.20         7.20 o                         
 -12   5   2          0.49         -7.07         9.84 o                         
 -11   5   2         30.61         24.10         7.85 o                         
 -10   5   2          0.61          7.93         6.83 o                         
  -9   5   2         26.47         22.89         9.00 o                         
  -8   5   2         15.64         21.06         4.71 o                         
  -7   5   2          2.37          1.30         3.34 o                         
  -6   5   2         14.28         12.52         2.72 o                         
  -5   5   2         17.69         18.74         2.58 o                         
  -4   5   2          2.53          2.75         1.81 o                         
  -3   5   2        447.75        442.90         9.83 o                         
  -2   5   2          8.69         10.47         1.55 o                         
  -1   5   2       1555.64       1583.97        25.52 o                         
   0   5   2        159.49        143.45         2.88 o                         
   1   5   2        246.74        248.39         3.79 o                         
   2   5   2       1813.78       1739.27        22.19 o                         
   3   5   2        142.89        140.44         2.35 o                         
   4   5   2       3202.83       3179.44        43.38 o                         
   5   5   2        896.28        872.80        14.13 o                         
   6   5   2        189.12        184.23         4.39 o                         
   7   5   2        511.90        480.96         8.87 o                         
   8   5   2        139.85        134.96         4.40 o                         
   9   5   2        152.31        156.94         5.00 o                         
  10   5   2         16.60         19.13         5.35 o                         
  11   5   2         32.15         33.72         4.58 o                         
  12   5   2         19.71         21.44         5.05 o                         
  13   5   2          5.86         -3.42         8.67 o                         
 -11   6   2         37.17         27.12        13.33 o                         
 -10   6   2        112.84        106.47         9.35 o                         
  -9   6   2         72.96         90.69         8.07 o                         
  -8   6   2        585.13        571.32        17.90 o                         
  -7   6   2        670.65        662.96        17.06 o                         
  -6   6   2        234.38        218.69         6.42 o                         
  -5   6   2        738.65        739.53        13.86 o                         
  -4   6   2        315.97        322.57         7.12 o                         
  -3   6   2        909.33        873.29        16.82 o                         
  -2   6   2       1233.53       1160.90        19.19 o                         
  -1   6   2         75.11         94.28         4.08 o                         
   0   6   2        255.97        231.32         4.74 o                         
   1   6   2          5.64         10.67         1.23 o                         
   2   6   2        877.57        954.42        13.48 o                         
   3   6   2        333.75        332.09         4.96 o                         
   4   6   2         77.23         91.40         2.79 o                         
   5   6   2         61.78         60.53         2.31 o                         
   6   6   2        196.11        209.68         5.82 o                         
   7   6   2         61.19         54.42         2.83 o                         
   8   6   2        114.75        112.06         4.52 o                         
   9   6   2         14.85          9.97         3.89 o                         
  10   6   2         15.82         18.88         4.51 o                         
  11   6   2          0.21          8.66         8.22 o                         
  12   6   2          1.40          6.16        12.77 o                         
 -11   7   2          1.41         -2.00        10.15 o                         
 -10   7   2          0.52          1.59         8.19 o                         
  -9   7   2          0.76         -5.56         7.18 o                         
  -8   7   2          2.61          3.78         6.40 o                         
  -7   7   2         85.04         90.18         7.20 o                         
  -6   7   2         20.58         18.66         3.17 o                         
  -5   7   2        191.59        193.18         6.31 o                         
  -4   7   2        576.13        554.44        12.76 o                         
  -3   7   2         50.26         48.76         3.12 o                         
  -2   7   2       1010.21        995.32        16.81 o                         
  -1   7   2          6.20          4.70         1.82 o                         
   0   7   2        748.17        721.90        11.65 o                         
   1   7   2        918.30        886.90        15.69 o                         
   2   7   2        322.93        301.66         5.24 o                         
   3   7   2        532.28        475.71         6.94 o                         
   4   7   2         87.24         88.40         2.38 o                         
   5   7   2        658.33        629.89        13.10 o                         
   6   7   2         91.11         98.47         3.99 o                         
   7   7   2        250.37        243.02         6.90 o                         
   8   7   2        179.85        196.75        12.97 o                         
   9   7   2         77.59         78.54         7.30 o                         
  10   7   2         29.73         39.68        10.95 o                         
  11   7   2          1.12         17.79         9.58 o                         
  12   7   2          4.51         26.91        11.86 o                         
 -10   8   2         24.16         32.64         9.56 o                         
  -9   8   2        167.39        183.28        13.69 o                         
  -8   8   2          6.34          7.12         7.23 o                         
  -7   8   2        178.22        185.23        11.13 o                         
  -6   8   2        587.63        604.19        16.45 o                         
  -5   8   2        158.38        153.43         7.19 o                         
  -4   8   2        496.48        473.69        11.70 o                         
  -3   8   2         22.66         26.34         3.15 o                         
  -2   8   2        291.90        300.46         7.31 o                         
  -1   8   2       1013.52       1017.11        18.17 o                         
   0   8   2         30.43         25.14         2.74 o                         
   1   8   2         20.99         20.17         2.44 o                         
   2   8   2          4.72          3.60         1.68 o                         
   3   8   2         88.32         93.81         3.71 o                         
   4   8   2         37.37         35.94         1.79 o                         
   5   8   2          2.61          0.88         1.47 o                         
   6   8   2         14.30         12.81         2.51 o                         
   7   8   2         25.25         26.84         4.31 o                         
   8   8   2         53.96         51.40        10.49 o                         
   9   8   2         12.59        -13.45        13.45 o                         
  10   8   2          9.01          5.70        10.49 o                         
  11   8   2         30.71         49.71         9.81 o                         
 -10   9   2          2.82         11.54        12.07 o                         
  -9   9   2         17.23         12.89        10.59 o                         
  -8   9   2          1.50          8.64         9.27 o                         
  -7   9   2          9.76         16.37         8.13 o                         
  -6   9   2        220.88        225.65        19.19 o                         
  -5   9   2         16.44         13.87         3.45 o                         
  -4   9   2         50.57         54.84         3.45 o                         
  -3   9   2         95.64         96.45         4.49 o                         
  -2   9   2         13.22         12.27         2.82 o                         
  -1   9   2        399.32        391.10         9.72 o                         
   0   9   2          4.45          6.32         2.71 o                         
   1   9   2        233.89        226.41         5.90 o                         
   2   9   2        453.84        463.04         8.68 o                         
   3   9   2          1.11          2.86         1.83 o                         
   4   9   2        164.14        165.78         4.33 o                         
   5   9   2         57.58         61.70         2.73 o                         
   6   9   2          4.69          2.56         2.43 o                         
   7   9   2         45.39         51.84         3.17 o                         
   8   9   2          0.07        -10.49        14.14 o                         
   9   9   2         14.22          6.39        15.74 o                         
  10   9   2          0.52          0.46        11.63 o                         
  -9  10   2          1.26          8.59        12.14 o                         
  -8  10   2         53.33         61.34        11.57 o                         
  -7  10   2          0.53          4.51         9.20 o                         
  -6  10   2         45.66         37.09         7.82 o                         
  -5  10   2         88.45        107.00        12.01 o                         
  -4  10   2          3.56          2.17         3.98 o                         
  -3  10   2         98.99        107.00         4.97 o                         
  -2  10   2         24.12         29.88         3.74 o                         
  -1  10   2          0.02         -0.55         3.24 o                         
   0  10   2          0.91         -0.17         3.27 o                         
   1  10   2        251.20        243.60         6.99 o                         
   2  10   2          0.19          0.43         2.58 o                         
   3  10   2         67.33         62.76         3.12 o                         
   4  10   2        270.79        273.01         6.72 o                         
   5  10   2        327.87        326.29         7.30 o                         
   6  10   2         10.86         12.18         3.42 o                         
   7  10   2         15.14         16.15         3.76 o                         
   8  10   2          0.03          3.06         9.54 o                         
   9  10   2         15.94         11.86        18.24 o                         
  -8  11   2          2.32         -2.01        11.86 o                         
  -7  11   2         14.53         32.62        10.81 o                         
  -6  11   2         15.56         29.63         9.63 o                         
  -5  11   2        121.73        136.57         9.32 o                         
  -4  11   2         20.52         29.19         5.59 o                         
  -3  11   2        100.82        100.07         8.43 o                         
  -2  11   2         44.11         51.93         4.41 o                         
  -1  11   2          0.62         -2.54         3.43 o                         
   0  11   2        156.68        158.19         5.47 o                         
   1  11   2         49.19         57.57         3.58 o                         
   2  11   2        153.99        132.20         4.49 o                         
   3  11   2          7.34          8.17         3.16 o                         
   4  11   2          0.17          0.83         2.98 o                         
   5  11   2         49.60         48.48         3.69 o                         
   6  11   2         25.46         34.40         4.69 o                         
   7  11   2         17.36         16.45         4.18 o                         
   8  11   2         10.70         19.55         9.07 o                         
  -6  12   2          8.11         23.48        10.93 o                         
  -5  12   2         12.59          7.22         7.82 o                         
  -4  12   2         20.67         23.49         8.10 o                         
  -3  12   2          3.67          8.39         6.22 o                         
  -2  12   2          0.31         -0.36         4.73 o                         
  -1  12   2         20.25         23.88         4.41 o                         
   0  12   2         15.24         12.15         3.85 o                         
   1  12   2          4.34          3.90         3.77 o                         
   2  12   2          4.86          6.53         3.73 o                         
   3  12   2          6.92          3.18         3.60 o                         
   4  12   2          1.10         -0.80         3.74 o                         
   5  12   2         30.28         23.49         3.82 o                         
   6  12   2         13.73         21.83         5.21 o                         
   7  12   2          1.27          0.20         4.55 o                         
  -5  13   2          4.88         12.11        10.62 o                         
  -4  13   2         16.87         20.42         8.38 o                         
  -3  13   2          6.04         13.05         7.70 o                         
  -2  13   2         25.93         23.28         5.57 o                         
  -1  13   2         44.15         52.92         5.86 o                         
   0  13   2          0.79         -3.42         5.17 o                         
   1  13   2          7.43          6.41         4.20 o                         
   2  13   2         20.25         25.01         4.30 o                         
   3  13   2          0.08         -0.37         3.94 o                         
   4  13   2          3.10          4.14         4.17 o                         
   5  13   2          0.58         -2.00         5.58 o                         
   6  13   2          4.66          8.95         6.43 o                         
  -2  14   2         10.91         24.88        11.61 o                         
  -1  14   2          6.45          0.50         7.50 o                         
   0  14   2          2.45         -1.83         6.38 o                         
   1  14   2          3.81         -2.19         5.55 o                         
   2  14   2          0.82          0.22         6.20 o                         
   3  14   2          4.32          0.69         5.96 o                         
  -3 -12   3          7.00         12.86         8.62 o                         
  -2 -12   3          5.41          6.52         4.95 o                         
  -1 -12   3          4.59         11.16         5.26 o                         
   0 -12   3          0.03          8.51         5.57 o                         
   1 -12   3         36.02         39.28         6.92 o                         
   2 -12   3          5.17          0.98         8.47 o                         
   3 -12   3          2.18          0.46         9.22 o                         
   4 -12   3          0.73         12.98         8.74 o                         
  -5 -11   3         21.82         32.62         6.93 o                         
  -4 -11   3         27.92         38.47         6.00 o                         
  -3 -11   3         11.19         12.44         4.38 o                         
  -2 -11   3         17.52         25.94         4.21 o                         
  -1 -11   3          5.94          6.55         4.09 o                         
   0 -11   3          5.38          5.61         7.07 o                         
   1 -11   3         67.98         71.22         6.60 o                         
   2 -11   3         14.94         16.07         5.46 o                         
   3 -11   3          2.48          1.95         7.15 o                         
   4 -11   3          7.17         12.90         7.91 o                         
   5 -11   3          5.56          7.64         8.64 o                         
   6 -11   3         41.41         38.58        15.34 o                         
  -7 -10   3          0.13         13.21         9.24 o                         
  -6 -10   3          8.87         16.95         7.64 o                         
  -5 -10   3          0.37          5.77         4.92 o                         
  -4 -10   3         19.34         33.40         5.43 o                         
  -3 -10   3         43.91         45.53         4.44 o                         
  -2 -10   3         15.04         15.64         3.64 o                         
  -1 -10   3         11.47         13.43         3.69 o                         
   0 -10   3          4.13         12.32         3.78 o                         
   1 -10   3         29.69         26.37         3.94 o                         
   2 -10   3          1.02          9.06         3.86 o                         
   3 -10   3         10.20         10.27         5.32 o                         
   4 -10   3         19.88         19.20         7.46 o                         
   5 -10   3         25.37         24.59         7.35 o                         
   6 -10   3         10.37          1.29         7.62 o                         
   7 -10   3         20.15          5.05        10.06 o                         
   8 -10   3          0.53        -13.16        13.16 o                         
  -8  -9   3          0.11        -12.99        12.99 o                         
  -7  -9   3         28.43         35.01        13.93 o                         
  -6  -9   3          1.01          3.99         5.12 o                         
  -5  -9   3         36.89         43.02         4.79 o                         
  -4  -9   3          2.19          2.67         3.14 o                         
  -3  -9   3         20.31         31.60         3.69 o                         
  -2  -9   3        105.10        105.00         4.46 o                         
  -1  -9   3         69.54         73.34         3.70 o                         
   0  -9   3        361.61        346.90         8.77 o                         
   1  -9   3         52.91         47.13         3.82 o                         
   2  -9   3        183.85        203.06         6.32 o                         
   3  -9   3        349.56        353.35        10.41 o                         
   4  -9   3          0.27         -0.58         4.47 o                         
   5  -9   3        124.12        114.69         7.99 o                         
   6  -9   3         15.47          8.12         8.06 o                         
   7  -9   3         40.58         17.44         8.21 o                         
   8  -9   3         34.45         -0.86        12.71 o                         
   9  -9   3         18.57         -9.12        11.49 o                         
  -9  -8   3         12.80         20.01        19.38 o                         
  -8  -8   3          3.92        -12.79        20.98 o                         
  -7  -8   3         19.25         30.95         8.52 o                         
  -6  -8   3          0.38         12.60         6.57 o                         
  -5  -8   3          8.61          6.23         3.17 o                         
  -4  -8   3         37.56         37.78         2.98 o                         
  -3  -8   3          4.73          4.25         2.50 o                         
  -2  -8   3         14.55         22.85         3.73 o                         
  -1  -8   3         68.77         76.84         3.38 o                         
   0  -8   3          0.34          6.94         2.79 o                         
   1  -8   3         33.91         32.35         2.97 o                         
   2  -8   3         67.63         64.78         4.14 o                         
   3  -8   3         96.08         96.24         6.95 o                         
   4  -8   3         35.72         35.92         4.45 o                         
   5  -8   3        112.76         98.45         6.53 o                         
   6  -8   3         61.70         46.45         7.06 o                         
   7  -8   3          0.29         -6.99         6.99 o                         
   8  -8   3        151.61        126.21        13.19 o                         
   9  -8   3          5.50         -9.97         9.97 o                         
  10  -8   3         20.94         11.70        12.13 o                         
  -9  -7   3         31.27         59.23        17.56 o                         
  -8  -7   3          0.31          7.71        11.30 o                         
  -7  -7   3        111.06        125.72         9.82 o                         
  -6  -7   3         30.98         47.83         8.07 o                         
  -5  -7   3          3.74         -0.54         5.96 o                         
  -4  -7   3        478.23        491.49        10.61 o                         
  -3  -7   3        202.20        186.52         4.19 o                         
  -2  -7   3        539.82        551.34         9.40 o                         
  -1  -7   3        101.97        114.07         5.15 o                         
   0  -7   3          0.41          3.84         2.13 o                         
   1  -7   3        523.28        544.31        10.76 o                         
   2  -7   3         37.56         39.88         5.00 o                         
   3  -7   3        780.62        738.49        14.94 o                         
   4  -7   3        412.11        445.04        10.79 o                         
   5  -7   3         37.45         28.62         4.11 o                         
   6  -7   3        251.84        234.91        12.48 o                         
   7  -7   3         34.65         31.34         6.08 o                         
   8  -7   3         27.87          7.34         7.29 o                         
   9  -7   3         58.45         44.17         9.74 o                         
  10  -7   3          0.89        -11.88        11.88 o                         
  11  -7   3          0.50        -16.03        16.03 o                         
 -10  -6   3          4.52          5.80         9.50 o                         
  -9  -6   3          5.72          2.50         7.40 o                         
  -8  -6   3         16.98         21.14         7.41 o                         
  -7  -6   3         15.30         15.61         5.82 o                         
  -6  -6   3          1.62          0.38         5.19 o                         
  -5  -6   3         36.81         44.11         5.23 o                         
  -4  -6   3        213.53        200.35         7.49 o                         
  -3  -6   3          3.44          2.16         1.39 o                         
  -2  -6   3         67.99         70.93         2.52 o                         
  -1  -6   3          1.71          7.89         2.02 o                         
   0  -6   3        501.88        495.77         9.57 o                         
   1  -6   3       1204.40       1138.38        21.45 o                         
   2  -6   3        639.48        639.51        10.88 o                         
   3  -6   3        101.41        105.30         3.71 o                         
   4  -6   3         32.20         37.37         2.96 o                         
   5  -6   3         23.68         27.52         4.30 o                         
   6  -6   3        603.73        530.42        18.82 o                         
   7  -6   3        387.00        389.08        16.63 o                         
   8  -6   3          5.84         -8.30         8.30 o                         
   9  -6   3        290.68        250.52        12.69 o                         
  10  -6   3         24.54         12.32        12.93 o                         
  11  -6   3         48.73         17.71        13.70 o                         
 -11  -5   3          2.15         17.09         9.06 o                         
 -10  -5   3         56.21         66.95         9.03 o                         
  -9  -5   3          1.60         -1.01         6.87 o                         
  -8  -5   3         54.16         55.57         7.88 o                         
  -7  -5   3        247.22        259.62        16.91 o                         
  -6  -5   3         66.76         66.14         6.12 o                         
  -5  -5   3        293.74        286.33         8.18 o                         
  -4  -5   3        214.31        225.85         4.58 o                         
  -3  -5   3       2421.51       2389.08        46.53 o                         
  -2  -5   3       1720.92       1715.87        25.99 o                         
  -1  -5   3        580.74        579.95         9.91 o                         
   0  -5   3       1440.58       1518.59        24.66 o                         
   1  -5   3          8.19         12.78         1.46 o                         
   2  -5   3       1636.40       1621.02        23.79 o                         
   3  -5   3        289.37        296.62         6.72 o                         
   4  -5   3        455.18        465.90         8.99 o                         
   5  -5   3        472.98        437.05        10.21 o                         
   6  -5   3         75.03         59.21         3.82 o                         
   7  -5   3        133.00        112.86         9.49 o                         
   8  -5   3          8.39         -1.36         6.34 o                         
   9  -5   3         15.80          2.33         8.99 o                         
  10  -5   3          2.80         -7.59         7.59 o                         
  11  -5   3         10.75         -7.47         8.54 o                         
  12  -5   3          5.79         -4.28         9.29 o                         
 -11  -4   3         16.41         25.77         9.35 o                         
 -10  -4   3          2.12         -5.15         7.63 o                         
  -9  -4   3         27.63         27.99         8.62 o                         
  -8  -4   3          3.07          5.23         5.84 o                         
  -7  -4   3          0.80          5.24         5.38 o                         
  -6  -4   3        658.10        642.35        26.71 o                         
  -5  -4   3        346.28        316.96         6.93 o                         
  -4  -4   3         88.88         82.78         2.53 o                         
  -3  -4   3         18.14         17.51         2.20 o                         
  -2  -4   3       2352.83       2312.83        42.47 o                         
  -1  -4   3        172.70        174.07         3.39 o                         
   0  -4   3        339.54        282.26         4.91 o                         
   1  -4   3        467.91        447.32         6.77 o                         
   2  -4   3         57.73         35.88         2.12 o                         
   3  -4   3       3184.51       3210.20        46.22 o                         
   4  -4   3         10.28         14.51         2.31 o                         
   5  -4   3        804.51        778.73        15.55 o                         
   6  -4   3        278.83        279.40         8.86 o                         
   7  -4   3        199.76        200.28         7.43 o                         
   8  -4   3        688.96        640.28        23.11 o                         
   9  -4   3          4.08         -6.29         6.29 o                         
  10  -4   3        322.62        263.60        15.42 o                         
  11  -4   3         83.07         70.54        10.77 o                         
  12  -4   3         22.75          1.26        10.57 o                         
 -11  -3   3         14.35         22.73         6.15 o                         
 -10  -3   3          3.06          5.68         5.19 o                         
  -9  -3   3        128.37        124.10         6.37 o                         
  -8  -3   3         12.50         12.78         2.82 o                         
  -7  -3   3        378.11        365.58        11.26 o                         
  -6  -3   3         92.23         90.11         6.37 o                         
  -5  -3   3        923.04        896.52        15.56 o                         
  -4  -3   3       1073.35       1001.62        17.34 o                         
  -3  -3   3         56.25         60.61         2.02 o                         
  -2  -3   3       2138.93       2180.52        31.24 o                         
  -1  -3   3        530.85        466.15         6.72 o                         
   0  -3   3       1591.22       1685.80        24.31 o                         
   1  -3   3       2598.11       2748.03        37.71 o                         
   2  -3   3         14.61         14.05         1.27 o                         
   3  -3   3         12.04          6.42         1.26 o                         
   4  -3   3          8.75          6.02         2.12 o                         
   5  -3   3          1.63          0.27         2.17 o                         
   6  -3   3          7.42          3.20         2.60 o                         
   7  -3   3        122.60        112.32         4.51 o                         
   8  -3   3         80.63         65.95         3.90 o                         
   9  -3   3         80.22         64.15         8.98 o                         
  10  -3   3         10.53         -5.31         7.07 o                         
  11  -3   3         60.58         33.57         7.83 o                         
  12  -3   3         13.75          3.27         7.81 o                         
  13  -3   3         28.34         12.30        13.36 o                         
 -12  -2   3          4.36          5.74         6.75 o                         
 -11  -2   3          0.50         -0.30         5.92 o                         
 -10  -2   3         43.51         49.08         4.33 o                         
  -9  -2   3          6.76          6.24         3.00 o                         
  -8  -2   3         23.99         26.56         2.70 o                         
  -7  -2   3        269.11        245.69         6.02 o                         
  -6  -2   3        126.57        116.65         3.92 o                         
  -5  -2   3        272.96        279.33         5.45 o                         
  -4  -2   3       2953.84       2938.09        42.06 o                         
  -3  -2   3       2366.04       2533.26        33.34 o                         
  -2  -2   3        511.13        457.94         6.52 o                         
  -1  -2   3       6382.69       6755.02        85.11 o                         
   0  -2   3       3064.75       3444.19        45.21 o                         
   1  -2   3       9001.20       8896.04       116.23 o                         
   2  -2   3        573.53        564.97         8.66 o                         
   3  -2   3        451.05        474.00         7.93 o                         
   4  -2   3       8977.16       9461.21       141.24 o                         
   5  -2   3        192.30        205.96         5.71 o                         
   6  -2   3       3838.51       3581.19        57.74 o                         
   7  -2   3        551.20        502.08         9.22 o                         
   8  -2   3        144.87        147.61         9.90 o                         
   9  -2   3        757.26        667.13        17.36 o                         
  10  -2   3          0.01         -5.87         5.87 o                         
  11  -2   3        307.99        261.73        12.66 o                         
  12  -2   3         33.88         19.79         8.43 o                         
  13  -2   3         33.75         24.10        12.69 o                         
 -12  -1   3          0.19          1.98         7.12 o                         
 -11  -1   3        109.30        107.45         6.51 o                         
 -10  -1   3         79.44         83.79         5.57 o                         
  -9  -1   3         52.63         48.02         4.45 o                         
  -8  -1   3        613.98        591.45        14.05 o                         
  -7  -1   3        406.12        415.17         7.79 o                         
  -6  -1   3        966.42        949.90        14.66 o                         
  -5  -1   3       1077.38       1092.22        15.92 o                         
  -4  -1   3         11.82         10.55         0.89 o                         
  -3  -1   3        594.77        514.39         6.35 o                         
  -2  -1   3        233.63        247.51         3.44 o                         
  -1  -1   3       1221.39       1238.17        15.78 o                         
   0  -1   3        497.31        524.14         7.21 o                         
   1  -1   3       1457.88       1452.84        18.58 o                         
   2  -1   3        912.48        862.71        13.47 o                         
   3  -1   3          0.02         -1.17         1.17 o                         
   4  -1   3         40.60         44.39         1.86 o                         
   5  -1   3         79.10         79.65         3.67 o                         
   6  -1   3        158.09        154.82         4.24 o                         
   7  -1   3        745.49        713.34        15.96 o                         
   8  -1   3        338.98        283.57         8.49 o                         
   9  -1   3         80.22         62.42         4.89 o                         
  10  -1   3        163.18        124.28         6.35 o                         
  11  -1   3         12.73          2.26         4.32 o                         
  12  -1   3         50.44         42.77         6.07 o                         
  13  -1   3          4.76          5.15         7.51 o                         
 -12   0   3         19.38         21.94         6.02 o                         
 -11   0   3          3.77          5.18         5.82 o                         
 -10   0   3          7.90         10.01         5.25 o                         
  -9   0   3          2.48          2.15         3.18 o                         
  -8   0   3         41.01         38.70         2.84 o                         
  -7   0   3        918.92        885.72        16.80 o                         
  -6   0   3        598.63        585.11        10.55 o                         
  -5   0   3        726.72        672.42        10.11 o                         
  -4   0   3         31.89         31.74         1.08 o                         
  -3   0   3       5228.36       5380.43        65.62 o                         
  -2   0   3      12830.61      13488.63       164.64 o                         
  -1   0   3       4507.95       4611.57        51.30 o                         
   0   0   3       9922.30      10158.43       124.01 o                         
   1   0   3       4714.77       5117.18        67.06 o                         
   2   0   3       6527.72       6676.84        84.14 o                         
   3   0   3       6868.96       7012.62       112.05 o                         
   4   0   3       1896.17       2093.66        35.53 o                         
   5   0   3       4922.15       5419.59        81.22 o                         
   6   0   3        218.79        228.47         4.64 o                         
   7   0   3       1452.94       1439.55        25.01 o                         
   8   0   3       1330.50       1238.65        27.85 o                         
   9   0   3         92.83         86.01         4.63 o                         
  10   0   3        138.83        129.16         5.54 o                         
  11   0   3          1.07         -3.90         3.90 o                         
  12   0   3         47.01         34.54         5.28 o                         
  13   0   3         20.52         22.74         6.47 o                         
 -12   1   3         19.91         27.09         7.44 o                         
 -11   1   3          5.69          8.18         6.42 o                         
 -10   1   3        153.87        142.99         7.08 o                         
  -9   1   3        194.12        208.57         7.55 o                         
  -8   1   3         91.21         79.65         3.85 o                         
  -7   1   3        299.89        294.74         7.49 o                         
  -6   1   3        115.45        114.04         3.17 o                         
  -5   1   3        262.66        218.81         4.27 o                         
  -4   1   3        680.11        655.20         9.41 o                         
  -3   1   3         16.80         17.63         0.94 o                         
  -2   1   3         78.96         70.19         1.42 o                         
  -1   1   3         10.75         10.19         0.81 o                         
   0   1   3       3488.74       3691.87        46.67 o                         
   1   1   3        678.57        730.84        10.66 o                         
   2   1   3         48.09         41.75         1.15 o                         
   3   1   3        712.70        758.31        10.26 o                         
   4   1   3         88.81         89.21         1.97 o                         
   5   1   3       1160.62       1240.12        23.46 o                         
   6   1   3       1087.22       1153.49        16.97 o                         
   7   1   3        111.50        117.25         3.40 o                         
   8   1   3        429.86        429.14         9.73 o                         
   9   1   3         47.67         45.86         3.26 o                         
  10   1   3        261.65        242.38        11.82 o                         
  11   1   3        314.04        292.33        14.24 o                         
  12   1   3         24.96         14.62         5.44 o                         
  13   1   3         58.08         54.29         6.53 o                         
 -12   2   3          6.08          3.96         7.79 o                         
 -11   2   3        107.20        119.51         9.23 o                         
 -10   2   3          5.87          5.04         4.75 o                         
  -9   2   3        335.01        324.68        10.09 o                         
  -8   2   3        175.32        181.22         7.06 o                         
  -7   2   3        208.75        209.93         6.44 o                         
  -6   2   3       1967.06       1935.24        33.10 o                         
  -5   2   3         16.24         15.28         1.53 o                         
  -4   2   3       6810.51       7136.43        97.36 o                         
  -3   2   3         71.49        101.02         2.31 o                         
  -2   2   3       5295.01       5456.82        74.47 o                         
  -1   2   3       4752.94       4883.75        61.70 o                         
   0   2   3      10636.22      11579.85       173.01 o                         
   2   2   3       7781.52       8242.98       107.97 o                         
   3   2   3       3688.04       3729.25        47.05 o                         
   4   2   3       4124.61       4130.11        56.38 o                         
   5   2   3         41.63         47.49         1.51 o                         
   6   2   3       3504.28       3864.18        55.19 o                         
   7   2   3         17.06         16.78         1.64 o                         
   8   2   3        483.11        510.61        11.11 o                         
   9   2   3         27.95         26.32         2.58 o                         
  10   2   3         63.78         52.91         3.58 o                         
  11   2   3         51.24         52.77         5.27 o                         
  12   2   3          8.48          4.08         5.49 o                         
  13   2   3         17.27         10.73         6.61 o                         
 -12   3   3          1.59          1.44        10.98 o                         
 -11   3   3         67.55         69.42         7.08 o                         
 -10   3   3          9.54         13.62         4.77 o                         
  -9   3   3        213.07        201.95         8.83 o                         
  -8   3   3        214.60        215.45         8.05 o                         
  -7   3   3        162.47        163.44         5.70 o                         
  -6   3   3         12.13         12.67         2.46 o                         
  -5   3   3         16.62         18.09         2.03 o                         
  -4   3   3         36.12         34.37         1.70 o                         
  -3   3   3        386.57        386.09         6.49 o                         
  -2   3   3         59.09         55.58         1.95 o                         
  -1   3   3        265.75        278.86         4.61 o                         
   0   3   3        125.24        130.99         2.40 o                         
   1   3   3       1465.62       1504.09        19.93 o                         
   2   3   3        232.86        293.52         3.88 o                         
   3   3   3         12.76         18.80         1.17 o                         
   4   3   3       2680.32       2685.80        33.95 o                         
   5   3   3        121.21        115.70         2.66 o                         
   6   3   3       1082.41       1114.90        16.55 o                         
   7   3   3        425.30        404.14         7.08 o                         
   8   3   3         20.06         24.40         2.30 o                         
   9   3   3        509.19        521.10        16.08 o                         
  10   3   3         24.10         17.37         2.96 o                         
  11   3   3        119.98        115.83         5.97 o                         
  12   3   3        104.63        110.67         9.08 o                         
  13   3   3          1.63          1.46         7.93 o                         
 -12   4   3         21.98         21.34        31.36 o                         
 -11   4   3         56.04         62.09         8.82 o                         
 -10   4   3        146.63        167.16        10.95 o                         
  -9   4   3          0.41          9.27         5.09 o                         
  -8   4   3        356.22        372.44        11.34 o                         
  -7   4   3        207.66        233.69         8.25 o                         
  -6   4   3       1680.40       1643.05        28.53 o                         
  -5   4   3       1825.13       1795.96        30.97 o                         
  -4   4   3         20.74         19.01         1.77 o                         
  -3   4   3       4902.55       5135.69        81.24 o                         
  -2   4   3       1357.09       1367.01        19.99 o                         
  -1   4   3       3387.24       3507.95        55.64 o                         
   0   4   3       2660.05       2684.23        38.55 o                         
   1   4   3       1457.26       1627.33        21.59 o                         
   2   4   3       5866.75       5977.06        78.31 o                         
   3   4   3       1290.31       1288.03        17.11 o                         
   4   4   3       3036.82       3078.09        38.91 o                         
   5   4   3       1455.67       1457.97        20.14 o                         
   6   4   3         18.48         20.79         1.18 o                         
   7   4   3         93.48         94.17         2.49 o                         
   8   4   3        138.20        131.87         4.31 o                         
   9   4   3        138.02        146.77         4.42 o                         
  10   4   3          0.57         -2.75         2.75 o                         
  11   4   3         10.46          9.57         5.37 o                         
  12   4   3          9.00          6.01         4.66 o                         
  13   4   3          4.45         11.04         7.23 o                         
 -11   5   3          0.13         -3.01         8.47 o                         
 -10   5   3          3.61          9.37         6.67 o                         
  -9   5   3          0.40          5.33         5.34 o                         
  -8   5   3         49.53         42.56         5.13 o                         
  -7   5   3         67.01         73.41         5.08 o                         
  -6   5   3         47.33         49.59         3.67 o                         
  -5   5   3         22.89         22.33         2.18 o                         
  -4   5   3          1.67         -0.79         1.96 o                         
  -3   5   3        594.56        619.73        11.46 o                         
  -2   5   3        868.79        901.52        15.98 o                         
  -1   5   3        155.35        155.06         3.70 o                         
   0   5   3       1851.34       1793.68        30.53 o                         
   1   5   3       1139.12       1083.49        15.88 o                         
   2   5   3       1935.66       1940.95        25.68 o                         
   3   5   3       2071.04       2005.33        28.80 o                         
   4   5   3        149.28        147.52         2.74 o                         
   5   5   3        810.38        760.20        11.01 o                         
   6   5   3        153.20        140.51         2.66 o                         
   7   5   3        690.14        675.94        11.21 o                         
   8   5   3        397.78        404.60         7.50 o                         
   9   5   3        133.52        145.15         6.27 o                         
  10   5   3        224.22        235.13         6.25 o                         
  11   5   3         37.45         46.28         8.22 o                         
  12   5   3         42.59         45.04         8.29 o                         
  13   5   3         28.22         28.74         5.86 o                         
 -11   6   3         60.82         71.32         9.12 o                         
 -10   6   3         57.40         61.90         8.16 o                         
  -9   6   3        336.06        365.82        14.61 o                         
  -8   6   3          0.71          3.87         5.67 o                         
  -7   6   3        508.69        537.34        14.71 o                         
  -6   6   3        207.43        233.62         6.99 o                         
  -5   6   3        570.05        584.12        11.44 o                         
  -4   6   3       1891.85       1900.39        32.81 o                         
  -3   6   3         29.83         34.65         2.71 o                         
  -2   6   3       3437.92       3571.37        56.85 o                         
  -1   6   3        613.35        645.53        10.60 o                         
   0   6   3        156.38        166.18         3.45 o                         
   1   6   3       1409.04       1336.69        19.58 o                         
   2   6   3        383.23        400.50         6.41 o                         
   3   6   3        550.63        518.33         7.63 o                         
   4   6   3         68.77         66.33         2.22 o                         
   5   6   3        356.02        377.69         6.14 o                         
   6   6   3        259.07        241.51         4.41 o                         
   7   6   3         73.98         79.30         4.66 o                         
   8   6   3          1.86          0.03         4.16 o                         
   9   6   3         54.65         52.30         3.10 o                         
  10   6   3          0.45         -3.55         3.55 o                         
  11   6   3          3.45         -1.44         7.83 o                         
  12   6   3          5.35          2.39         6.37 o                         
 -11   7   3          1.90         -3.36         9.68 o                         
 -10   7   3         14.48         25.04         9.37 o                         
  -9   7   3          3.67          4.39         7.20 o                         
  -8   7   3          2.35          2.92         6.86 o                         
  -7   7   3          1.38          9.58         5.73 o                         
  -6   7   3         10.87         10.18         4.22 o                         
  -5   7   3        125.50        120.71         4.87 o                         
  -4   7   3        373.07        361.15         8.71 o                         
  -3   7   3         33.36         32.40         2.72 o                         
  -2   7   3        203.39        196.90         4.96 o                         
  -1   7   3        443.85        405.82         7.78 o                         
   0   7   3          0.69         -0.83         1.63 o                         
   1   7   3       2063.62       2000.77        32.17 o                         
   2   7   3        754.28        742.37        11.31 o                         
   3   7   3        268.91        251.92         4.59 o                         
   4   7   3       1365.98       1335.17        19.51 o                         
   5   7   3         43.10         40.34         1.39 o                         
   6   7   3        567.91        530.47         9.00 o                         
   7   7   3        485.19        497.88         9.86 o                         
   8   7   3          2.41          1.77         3.08 o                         
   9   7   3        160.19        187.27         8.92 o                         
  10   7   3          3.31          6.90         3.47 o                         
  11   7   3         14.23         26.91        10.03 o                         
  12   7   3          2.70         20.07        11.17 o                         
 -10   8   3         17.15         15.84         9.35 o                         
  -9   8   3         34.43         48.89         8.63 o                         
  -8   8   3        226.80        238.77        11.39 o                         
  -7   8   3          4.43          1.80         6.20 o                         
  -6   8   3        159.87        178.89         7.74 o                         
  -5   8   3         48.91         64.74         4.59 o                         
  -4   8   3          2.04          2.56         3.07 o                         
  -3   8   3        306.59        315.79         8.15 o                         
  -2   8   3         12.00          8.87         2.58 o                         
  -1   8   3        260.66        261.87         6.11 o                         
   0   8   3          3.76          3.06         2.13 o                         
   1   8   3         36.17         31.96         2.45 o                         
   2   8   3          8.77         12.02         1.93 o                         
   3   8   3         34.32         35.65         2.28 o                         
   4   8   3         55.69         55.23         2.42 o                         
   5   8   3          2.92          2.62         1.53 o                         
   6   8   3          0.43         -1.57         2.14 o                         
   7   8   3         26.28         27.69         2.52 o                         
   8   8   3        174.05        160.08        11.75 o                         
   9   8   3         21.27         23.29         3.48 o                         
  10   8   3          0.41          6.36         9.72 o                         
  11   8   3          8.85         26.23        11.17 o                         
  -9   9   3          5.52         10.91        10.23 o                         
  -8   9   3         13.03         26.19         8.63 o                         
  -7   9   3         71.24         71.99         8.19 o                         
  -6   9   3         45.57         50.85         6.39 o                         
  -5   9   3        200.53        203.60         9.89 o                         
  -4   9   3         46.43         47.76         4.45 o                         
  -3   9   3        486.16        483.30        11.12 o                         
  -2   9   3        303.77        303.97         8.44 o                         
  -1   9   3        207.78        176.50         5.52 o                         
   0   9   3        914.73        897.22        16.46 o                         
   1   9   3         48.37         49.92         2.99 o                         
   2   9   3        556.75        546.40         9.92 o                         
   3   9   3        167.90        160.64         4.42 o                         
   4   9   3        355.24        320.95         6.51 o                         
   5   9   3        657.12        648.30        12.87 o                         
   6   9   3         69.71         75.93         3.00 o                         
   7   9   3         60.64         58.99         6.01 o                         
   8   9   3         25.61         31.97         3.70 o                         
   9   9   3         32.25         28.23        10.26 o                         
  10   9   3         11.37         10.19         7.25 o                         
  11   9   3          4.83          9.35        12.54 o                         
  -9  10   3         11.29         12.32        11.61 o                         
  -8  10   3          2.23         21.08        10.66 o                         
  -7  10   3         64.97         90.58        10.66 o                         
  -6  10   3         23.29         24.50         8.48 o                         
  -5  10   3         67.43         75.48         5.25 o                         
  -4  10   3        103.24        116.06         5.95 o                         
  -3  10   3         47.86         49.60         4.18 o                         
  -2  10   3         63.32         55.45         5.05 o                         
  -1  10   3         13.22         11.26         3.24 o                         
   0  10   3         66.08         64.88         3.72 o                         
   1  10   3        108.92        103.95         5.10 o                         
   2  10   3          1.12          2.79         2.62 o                         
   3  10   3         52.24         55.43         3.09 o                         
   4  10   3         33.08         33.17         4.29 o                         
   5  10   3          9.37         10.79         2.79 o                         
   6  10   3          7.50          0.60         2.72 o                         
   7  10   3          3.05          3.18         3.84 o                         
   8  10   3         11.79          7.75         4.18 o                         
   9  10   3          3.16         -7.45        11.63 o                         
  10  10   3          4.43         -2.12        10.29 o                         
  -8  11   3          0.03         14.28        11.65 o                         
  -7  11   3         56.34         86.14        11.36 o                         
  -6  11   3         36.08         58.16        10.13 o                         
  -5  11   3         17.10         25.16         7.12 o                         
  -4  11   3        165.35        159.76         7.50 o                         
  -3  11   3         38.95         44.93         4.94 o                         
  -2  11   3        144.69        133.23         5.62 o                         
  -1  11   3        321.78        335.57         9.20 o                         
   0  11   3          1.14          2.86         3.42 o                         
   1  11   3        152.42        162.75         5.48 o                         
   2  11   3         13.98         20.33         3.17 o                         
   3  11   3         11.01          4.12         3.16 o                         
   4  11   3        125.65        128.12         5.45 o                         
   5  11   3         14.08         10.41         3.27 o                         
   6  11   3         74.58         69.89         4.05 o                         
   7  11   3          1.06          3.40         4.40 o                         
   8  11   3          2.73          7.78         9.43 o                         
   9  11   3         19.29          9.87         9.98 o                         
  -6  12   3         11.58         33.62        10.74 o                         
  -5  12   3          0.96         11.95         9.60 o                         
  -4  12   3          0.69         -0.19         9.74 o                         
  -3  12   3         23.29         28.39         5.18 o                         
  -2  12   3         32.53         34.21         5.17 o                         
  -1  12   3          8.68          5.07         4.38 o                         
   0  12   3         21.51         20.13         4.04 o                         
   1  12   3         58.54         63.52         4.01 o                         
   2  12   3          0.02          0.76         3.64 o                         
   3  12   3         14.59         11.23         3.64 o                         
   4  12   3         38.40         42.32         3.81 o                         
   5  12   3          8.51          5.69         3.96 o                         
   6  12   3         26.04         17.43         5.27 o                         
   7  12   3          3.30          2.67         7.08 o                         
   8  12   3          0.35          0.47         6.10 o                         
  -5  13   3         16.94         25.01        10.58 o                         
  -4  13   3          1.19         -4.40         8.18 o                         
  -3  13   3         35.08         39.70         8.20 o                         
  -2  13   3          3.37         10.05         5.68 o                         
  -1  13   3         41.78         47.40         5.92 o                         
   0  13   3         46.77         46.70         5.43 o                         
   1  13   3          6.83          1.30         4.07 o                         
   2  13   3         49.85         58.00         4.59 o                         
   3  13   3         18.86         20.03         4.22 o                         
   4  13   3          2.42          2.35         4.69 o                         
   5  13   3          9.19          9.84         5.92 o                         
   6  13   3          1.20          5.03         6.98 o                         
  -2  14   3          0.56         -7.83         7.83 o                         
  -1  14   3          6.67          3.88         9.18 o                         
   0  14   3          1.71         -4.43         6.48 o                         
   1  14   3          1.26         -1.27         5.51 o                         
   2  14   3          8.31          2.83         5.55 o                         
   3  14   3          6.90          7.76         5.34 o                         
   4  14   3          5.84         -0.46        10.72 o                         
  -1 -12   4          0.19         10.18         6.80 o                         
   0 -12   4          5.32         28.60         9.82 o                         
   1 -12   4          6.90         14.09         7.13 o                         
   2 -12   4          7.76          6.61         9.89 o                         
  -4 -11   4         21.46         22.79         6.14 o                         
  -3 -11   4          1.44          8.13         6.29 o                         
  -2 -11   4          1.06          4.76         4.63 o                         
  -1 -11   4          3.76         14.79         4.42 o                         
   0 -11   4         50.71         52.10         5.29 o                         
   1 -11   4          1.00          7.70         5.79 o                         
   2 -11   4         26.22         20.17         6.23 o                         
   3 -11   4         52.35         62.41         9.46 o                         
   4 -11   4          3.03         14.46         8.59 o                         
   5 -11   4         76.19         70.69        11.32 o                         
   6 -11   4          0.02         -5.78        10.05 o                         
  -6 -10   4          3.84          9.70         7.10 o                         
  -5 -10   4          2.71          3.86         4.77 o                         
  -4 -10   4         55.11         58.10         6.14 o                         
  -3 -10   4         31.76         28.78         4.47 o                         
  -2 -10   4          2.23          5.44         3.78 o                         
  -1 -10   4         46.86         48.88         4.46 o                         
   0 -10   4         18.89         23.69         4.52 o                         
   1 -10   4         19.32         24.37         4.17 o                         
   2 -10   4          1.08          3.22         4.20 o                         
   3 -10   4          4.74          3.89         4.87 o                         
   4 -10   4         25.43         26.83         7.28 o                         
   5 -10   4         17.12          1.90         7.48 o                         
   6 -10   4          5.22         -5.42         8.23 o                         
   7 -10   4          0.24          1.30        10.52 o                         
  -7  -9   4         16.34         25.24         6.81 o                         
  -6  -9   4          1.88         14.51         5.77 o                         
  -5  -9   4         21.02         33.46         6.35 o                         
  -4  -9   4         71.66         71.08         5.80 o                         
  -3  -9   4         40.39         34.52         4.08 o                         
  -2  -9   4         40.03         45.96         4.06 o                         
  -1  -9   4         29.89         23.47         3.78 o                         
   0  -9   4         32.69         45.86         3.91 o                         
   1  -9   4         75.42         82.74         4.27 o                         
   2  -9   4          6.29          2.72         3.54 o                         
   3  -9   4        159.37        147.61        10.05 o                         
   4  -9   4        164.24        162.67         6.99 o                         
   5  -9   4          9.73         -3.30         6.81 o                         
   6  -9   4         60.40         48.40         8.27 o                         
   7  -9   4         27.89         14.60        10.08 o                         
   8  -9   4         17.84        -10.48        10.48 o                         
   9  -9   4          6.03        -11.60        11.60 o                         
  -8  -8   4          5.17         12.19        13.93 o                         
  -7  -8   4          0.08          7.52         6.75 o                         
  -6  -8   4         57.31         64.18         4.85 o                         
  -5  -8   4          9.07         17.34         3.62 o                         
  -4  -8   4         10.64         12.71         2.85 o                         
  -3  -8   4         37.32         53.67         3.35 o                         
  -2  -8   4         30.43         31.70         3.71 o                         
  -1  -8   4          6.83          9.73         2.83 o                         
   0  -8   4          1.09          4.21         3.59 o                         
   1  -8   4         24.58         30.07         3.63 o                         
   2  -8   4          2.68          5.07         3.70 o                         
   3  -8   4        126.09        122.14         7.92 o                         
   4  -8   4         40.39         30.98         4.75 o                         
   5  -8   4          1.29         -4.93         4.93 o                         
   6  -8   4        189.06        170.44         9.56 o                         
   7  -8   4        100.73         88.74         8.84 o                         
   8  -8   4         23.46         -4.73        10.04 o                         
   9  -8   4         19.84        -11.01        11.01 o                         
  10  -8   4          2.50        -11.60        11.60 o                         
  -9  -7   4          0.92          5.35        12.01 o                         
  -8  -7   4          0.80          7.29         8.81 o                         
  -7  -7   4          0.24         -8.29         8.29 o                         
  -6  -7   4         77.40         94.83         9.08 o                         
  -5  -7   4        134.43        129.04         5.16 o                         
  -4  -7   4         63.98         72.11         2.95 o                         
  -3  -7   4        429.13        413.67        14.38 o                         
  -2  -7   4         47.16         34.52         2.50 o                         
  -1  -7   4         45.86         63.05         3.23 o                         
   0  -7   4        714.59        719.74        13.62 o                         
   1  -7   4         41.40         38.27         3.25 o                         
   2  -7   4        561.64        553.96        12.09 o                         
   3  -7   4         16.41         15.75         3.78 o                         
   4  -7   4         86.68         96.77         7.01 o                         
   5  -7   4        300.14        284.23         8.79 o                         
   6  -7   4         10.95         -6.21         6.21 o                         
   7  -7   4        158.12        142.80         9.11 o                         
   8  -7   4         28.31          2.61        12.54 o                         
   9  -7   4          4.18         -9.80         9.80 o                         
  10  -7   4          0.31        -15.05        15.05 o                         
  11  -7   4          1.06        -11.45        11.45 o                         
 -10  -6   4         19.41         34.89        14.37 o                         
  -9  -6   4          1.44         -0.18         8.07 o                         
  -8  -6   4         17.24         23.26         6.73 o                         
  -7  -6   4         35.24         43.73         6.72 o                         
  -6  -6   4          0.53          2.76         7.87 o                         
  -5  -6   4          0.43         -2.37         3.53 o                         
  -4  -6   4         22.70         22.53         2.20 o                         
  -3  -6   4        570.47        535.59         9.05 o                         
  -2  -6   4        251.90        253.34         5.16 o                         
  -1  -6   4         90.28         94.77         2.95 o                         
   0  -6   4        229.72        211.64         5.43 o                         
   1  -6   4        309.32        310.36         7.18 o                         
   2  -6   4         23.09         24.10         2.70 o                         
   3  -6   4        135.09        151.71         6.42 o                         
   4  -6   4        123.73        125.30         5.19 o                         
   5  -6   4        686.56        669.42        17.91 o                         
   6  -6   4          7.47          2.75         4.82 o                         
   7  -6   4        307.33        284.96        15.38 o                         
   8  -6   4        330.16        296.15        19.44 o                         
   9  -6   4          1.86         -7.60         7.60 o                         
  10  -6   4        142.39        125.89        11.88 o                         
  11  -6   4          9.37         -5.80         9.67 o                         
 -10  -5   4        106.70        126.69         9.43 o                         
  -9  -5   4         56.39         54.33        10.00 o                         
  -8  -5   4          0.57          3.03         6.47 o                         
  -7  -5   4         81.22         83.87         8.96 o                         
  -6  -5   4         33.41         28.52         5.80 o                         
  -5  -5   4        134.97        147.68         5.75 o                         
  -4  -5   4        158.45        148.89         5.08 o                         
  -3  -5   4        129.95        129.03         4.71 o                         
  -2  -5   4        429.52        438.99         7.37 o                         
  -1  -5   4         59.82         60.19         2.33 o                         
   0  -5   4        653.69        674.35        12.37 o                         
   1  -5   4        872.42        904.75        16.21 o                         
   2  -5   4          6.26          7.47         1.78 o                         
   3  -5   4        335.07        331.48         6.60 o                         
   4  -5   4         61.46         66.24         3.91 o                         
   5  -5   4         10.28          4.27         3.02 o                         
   6  -5   4          7.43          6.28         3.78 o                         
   7  -5   4          1.30         -3.86         3.86 o                         
   8  -5   4         91.72         81.49        10.45 o                         
   9  -5   4          0.95         -6.87         6.87 o                         
  10  -5   4          6.04        -11.52        11.52 o                         
  11  -5   4          0.07        -15.92        15.92 o                         
  12  -5   4          8.75        -10.09        11.69 o                         
 -11  -4   4          6.91         17.10        13.45 o                         
 -10  -4   4          1.59         -1.14         8.55 o                         
  -9  -4   4         66.82         74.08         7.37 o                         
  -8  -4   4          2.82          2.18         6.17 o                         
  -7  -4   4          0.02          3.69         3.23 o                         
  -6  -4   4          2.82          5.95         4.37 o                         
  -5  -4   4         79.99         72.49         3.77 o                         
  -4  -4   4         12.03         12.87         2.01 o                         
  -3  -4   4        184.76        169.10         4.10 o                         
  -2  -4   4          3.32          4.05         1.35 o                         
  -1  -4   4         10.62         11.14         1.55 o                         
   0  -4   4          3.50          0.48         1.38 o                         
   1  -4   4        948.91        988.96        14.73 o                         
   2  -4   4         20.95         24.60         1.57 o                         
   3  -4   4       2404.48       2360.94        35.94 o                         
   4  -4   4       1451.96       1483.71        34.13 o                         
   5  -4   4         10.75          3.04         2.77 o                         
   6  -4   4       1570.56       1478.88        44.08 o                         
   7  -4   4        312.75        313.03        10.23 o                         
   8  -4   4        920.76        839.66        36.80 o                         
   9  -4   4        367.54        367.67        16.70 o                         
  10  -4   4          0.80         -9.42         9.42 o                         
  11  -4   4        236.07        228.89        11.88 o                         
  12  -4   4         21.06          2.31         8.78 o                         
 -11  -3   4         23.48         25.49         6.38 o                         
 -10  -3   4         10.63         11.54         5.47 o                         
  -9  -3   4         12.71         17.93         4.15 o                         
  -8  -3   4        136.57        154.88         7.67 o                         
  -7  -3   4         60.69         56.34         3.62 o                         
  -6  -3   4        828.61        816.18        15.52 o                         
  -5  -3   4        637.20        629.09        13.31 o                         
  -4  -3   4         43.88         46.12         3.31 o                         
  -3  -3   4       1185.38       1249.48        17.36 o                         
  -2  -3   4         48.48         46.25         1.83 o                         
  -1  -3   4        826.27        733.89        14.88 o                         
   0  -3   4        381.09        373.09         6.01 o                         
   1  -3   4        590.54        559.47         8.62 o                         
   2  -3   4        519.54        510.61         8.41 o                         
   3  -3   4         27.79         32.27         2.23 o                         
   4  -3   4        293.49        323.04         9.10 o                         
   5  -3   4          2.76          0.20         2.17 o                         
   6  -3   4        128.29        120.36         6.84 o                         
   7  -3   4          1.34         -3.91         3.91 o                         
   8  -3   4         29.33         15.36         3.97 o                         
   9  -3   4          7.42         -6.45         7.72 o                         
  10  -3   4         11.99         -5.99         8.45 o                         
  11  -3   4         20.34          1.18         9.85 o                         
  12  -3   4         19.33         -6.08         7.96 o                         
  13  -3   4          2.33         -2.88        10.09 o                         
 -11  -2   4          4.15          4.17         6.73 o                         
 -10  -2   4          3.63          1.30         5.73 o                         
  -9  -2   4          0.06          1.19         5.10 o                         
  -8  -2   4          5.66          7.24         2.69 o                         
  -7  -2   4          0.60          2.78         2.22 o                         
  -6  -2   4        152.05        141.96         3.50 o                         
  -5  -2   4         73.25         79.19         2.42 o                         
  -4  -2   4         72.67         72.09         1.74 o                         
  -3  -2   4        906.18        879.86        11.94 o                         
  -2  -2   4         25.27         18.61         1.11 o                         
  -1  -2   4        818.35        764.67        10.38 o                         
   0  -2   4       3824.45       3930.43        58.53 o                         
   1  -2   4        133.58        173.26         3.70 o                         
   2  -2   4       1428.64       1383.23        21.21 o                         
   3  -2   4       1116.26       1324.32        21.65 o                         
   4  -2   4       1760.55       1781.26        30.68 o                         
   5  -2   4       1976.14       1964.93        31.79 o                         
   6  -2   4        130.31        126.26         7.84 o                         
   7  -2   4        789.84        764.61        19.70 o                         
   8  -2   4        362.64        367.23        12.72 o                         
   9  -2   4        637.63        557.78        18.46 o                         
  10  -2   4        462.63        403.86        14.09 o                         
  11  -2   4         41.59         26.21         7.04 o                         
  12  -2   4         59.51         57.52         7.16 o                         
  13  -2   4         28.69         13.86         8.76 o                         
 -11  -1   4         22.22         36.09         7.18 o                         
 -10  -1   4         35.29         30.81         4.81 o                         
  -9  -1   4        157.08        158.82         7.31 o                         
  -8  -1   4         23.10         26.83         3.31 o                         
  -7  -1   4        164.42        171.76         4.62 o                         
  -6  -1   4        270.85        242.34         4.68 o                         
  -5  -1   4        356.98        340.07         5.54 o                         
  -4  -1   4        409.90        398.78         6.04 o                         
  -3  -1   4        877.47        903.52        13.30 o                         
  -2  -1   4       2612.41       2594.36        41.84 o                         
  -1  -1   4        132.94        127.70         2.34 o                         
   0  -1   4        122.70        105.14         1.98 o                         
   1  -1   4        126.67        114.00         2.35 o                         
   2  -1   4          1.66          3.07         1.21 o                         
   3  -1   4        126.07        143.13         3.33 o                         
   4  -1   4        192.31        215.45         4.93 o                         
   5  -1   4         66.52         76.26         3.23 o                         
   6  -1   4        163.14        188.09         4.56 o                         
   7  -1   4        243.75        238.85         8.86 o                         
   8  -1   4        383.69        357.72         8.97 o                         
   9  -1   4         20.44          4.35         4.62 o                         
  10  -1   4        183.63        167.93         8.61 o                         
  11  -1   4         78.45         70.56         5.79 o                         
  12  -1   4         24.64         11.58         9.16 o                         
  13  -1   4         66.64         64.12         7.03 o                         
 -12   0   4          7.95         20.72         8.76 o                         
 -11   0   4          0.62         -2.25         5.31 o                         
 -10   0   4         27.08         33.63         6.05 o                         
  -9   0   4         71.60         84.71         6.26 o                         
  -8   0   4          0.31          2.49         2.58 o                         
  -7   0   4        434.38        421.57         8.27 o                         
  -6   0   4        723.77        717.83        12.83 o                         
  -5   0   4         71.85         63.68         2.12 o                         
  -4   0   4       2216.84       2237.07        30.85 o                         
  -3   0   4         59.08         66.94         1.62 o                         
  -2   0   4       4084.49       4161.27        50.85 o                         
  -1   0   4       2563.53       2570.76        29.57 o                         
   0   0   4       1534.46       1462.31        18.09 o                         
   1   0   4       4652.32       4563.51        55.72 o                         
   2   0   4        406.00        490.07         6.92 o                         
   3   0   4       6764.10       7095.94       106.07 o                         
   4   0   4         21.13         23.25         1.57 o                         
   5   0   4       1937.57       2236.86        35.84 o                         
   6   0   4       2448.80       2726.78        39.37 o                         
   7   0   4          0.10         -0.80         2.00 o                         
   8   0   4       1486.23       1552.69        27.80 o                         
   9   0   4          3.90         -3.23         3.23 o                         
  10   0   4        113.02        102.82         5.43 o                         
  11   0   4        203.01        194.28         6.92 o                         
  12   0   4         18.45          8.66         4.87 o                         
  13   0   4         25.48         14.92        10.01 o                         
 -12   1   4          0.48         12.95         7.72 o                         
 -11   1   4        119.40        122.71         8.86 o                         
 -10   1   4         18.36         17.17         9.37 o                         
  -9   1   4        111.44        115.53         6.01 o                         
  -8   1   4        162.96        163.09         6.22 o                         
  -7   1   4         39.62         44.23         2.85 o                         
  -6   1   4        957.66        933.55        17.69 o                         
  -5   1   4          1.67          2.37         1.55 o                         
  -4   1   4       1376.43       1462.01        20.39 o                         
  -3   1   4        815.69        883.71        12.51 o                         
  -2   1   4          2.50          4.15         0.82 o                         
  -1   1   4        389.05        391.06         5.18 o                         
   0   1   4         11.73         13.58         0.75 o                         
   1   1   4        822.56        898.77        11.66 o                         
   2   1   4         68.45         69.29         1.63 o                         
   3   1   4        191.12        186.63         3.05 o                         
   4   1   4        485.74        493.03         8.47 o                         
   5   1   4        167.59        190.15         4.10 o                         
   6   1   4        204.29        202.53         4.06 o                         
   7   1   4        108.48        113.19         3.33 o                         
   8   1   4        272.26        299.05         8.78 o                         
   9   1   4        818.34        841.80        22.16 o                         
  10   1   4         61.15         57.17         4.10 o                         
  11   1   4        286.97        279.95        16.41 o                         
  12   1   4         94.26         96.98         5.79 o                         
  13   1   4          1.11         -2.36         5.67 o                         
 -12   2   4          0.39         12.28         8.30 o                         
 -11   2   4         16.81         14.41         7.09 o                         
 -10   2   4         12.88          6.47         6.58 o                         
  -9   2   4          1.48          1.83         3.79 o                         
  -8   2   4        268.40        269.57         8.67 o                         
  -7   2   4        263.60        235.40         6.41 o                         
  -6   2   4       2165.97       2073.30        37.93 o                         
  -5   2   4       1936.21       1973.85        31.75 o                         
  -4   2   4        140.80        121.03         3.09 o                         
  -3   2   4       3217.46       3111.36        39.58 o                         
  -2   2   4         75.29         73.86         1.98 o                         
  -1   2   4       3458.44       3475.88        47.63 o                         
   0   2   4       6566.57       6934.22        94.56 o                         
   1   2   4       2544.83       2731.17        37.48 o                         
   2   2   4         60.63         97.48         2.24 o                         
   3   2   4        407.13        421.81         5.94 o                         
   4   2   4       1635.17       1596.12        23.06 o                         
   5   2   4        407.30        373.54         6.60 o                         
   6   2   4       1756.94       1933.53        27.93 o                         
   7   2   4        235.82        232.82         5.40 o                         
   8   2   4         36.76         35.01         2.43 o                         
   9   2   4        154.86        162.90         5.89 o                         
  10   2   4          0.58         -3.11         3.11 o                         
  11   2   4         42.01         35.72         4.21 o                         
  12   2   4         11.97          6.43         5.02 o                         
  13   2   4          0.86          0.63         5.41 o                         
 -11   3   4         50.33         56.54         8.84 o                         
 -10   3   4        123.69        139.07         7.88 o                         
  -9   3   4         14.75         20.60         4.40 o                         
  -8   3   4        122.32        116.11         5.60 o                         
  -7   3   4        245.86        240.22         9.13 o                         
  -6   3   4         72.12         69.31         3.25 o                         
  -5   3   4        191.55        187.11         4.27 o                         
  -4   3   4         46.56         51.84         2.01 o                         
  -3   3   4         17.21         18.38         1.54 o                         
  -2   3   4        227.61        246.35         4.60 o                         
  -1   3   4        259.69        264.88         4.55 o                         
   0   3   4        339.98        325.68         5.81 o                         
   1   3   4         67.60         73.44         1.81 o                         
   2   3   4        430.49        427.64         6.27 o                         
   3   3   4       2023.90       2062.97        28.37 o                         
   4   3   4       1332.79       1304.41        18.90 o                         
   5   3   4       2730.96       2698.92        38.73 o                         
   6   3   4        138.37        145.81         3.46 o                         
   7   3   4        836.61        870.84        16.70 o                         
   8   3   4        673.39        701.34        14.65 o                         
   9   3   4         20.48         18.65         3.14 o                         
  10   3   4        350.51        373.94        10.29 o                         
  11   3   4          0.10         -4.12         4.12 o                         
  12   3   4        109.80        107.85         7.11 o                         
  13   3   4         17.02         14.85         6.35 o                         
 -11   4   4         20.98         19.80         7.96 o                         
 -10   4   4         58.28         55.71         6.68 o                         
  -9   4   4         85.08         98.11         6.11 o                         
  -8   4   4         13.01         17.42         4.75 o                         
  -7   4   4        795.58        780.92        18.81 o                         
  -6   4   4          6.70          8.89         2.58 o                         
  -5   4   4       2559.11       2551.07        41.23 o                         
  -4   4   4       1308.03       1285.09        21.10 o                         
  -3   4   4        424.39        443.62         7.59 o                         
  -2   4   4       6419.34       6521.84       109.15 o                         
  -1   4   4        624.47        612.95        10.47 o                         
   0   4   4       2452.46       2455.28        35.37 o                         
   1   4   4        941.52        849.03        12.62 o                         
   2   4   4       1517.50       1645.15        23.78 o                         
   3   4   4       2988.12       2907.91        38.31 o                         
   4   4   4         58.57         61.59         1.52 o                         
   5   4   4        183.12        179.59         3.57 o                         
   6   4   4        349.14        320.68         5.17 o                         
   7   4   4        120.89        117.40         3.18 o                         
   8   4   4          7.43          5.04         1.77 o                         
   9   4   4         26.77         27.41         2.30 o                         
  10   4   4         37.58         36.06         3.72 o                         
  11   4   4          0.60         -4.00         4.00 o                         
  12   4   4         10.66         11.61         6.03 o                         
  13   4   4         15.18          7.62         6.87 o                         
 -11   5   4         76.81         86.57        10.15 o                         
 -10   5   4          5.89          4.99         6.54 o                         
  -9   5   4         27.14         33.96         6.27 o                         
  -8   5   4          1.10         -3.46         4.48 o                         
  -7   5   4         22.98         28.13         4.38 o                         
  -6   5   4        209.90        204.39         6.29 o                         
  -5   5   4         29.31         32.55         2.98 o                         
  -4   5   4        106.19        102.63         3.97 o                         
  -3   5   4         39.96         40.87         1.97 o                         
  -2   5   4        274.95        273.95         6.42 o                         
  -1   5   4        448.20        451.63         8.11 o                         
   0   5   4         75.49         75.92         2.49 o                         
   1   5   4        573.06        540.83         9.85 o                         
   2   5   4        150.10        145.29         3.00 o                         
   3   5   4       1927.69       1866.48        26.95 o                         
   4   5   4       1290.78       1257.50        18.31 o                         
   5   5   4         55.54         50.18         1.51 o                         
   6   5   4       1114.05       1041.62        14.67 o                         
   7   5   4         96.61         98.74         2.44 o                         
   8   5   4        510.36        519.60        11.00 o                         
   9   5   4        245.79        256.83         6.25 o                         
  10   5   4          5.11          1.70         2.74 o                         
  11   5   4        204.30        226.04         9.90 o                         
  12   5   4          3.20          3.93         8.03 o                         
  13   5   4         20.83         22.04         9.66 o                         
 -11   6   4         42.18         60.93        10.36 o                         
 -10   6   4          9.20         16.56         7.19 o                         
  -9   6   4        105.67        111.36         8.30 o                         
  -8   6   4        360.70        381.71        15.34 o                         
  -7   6   4         23.32         24.81         4.61 o                         
  -6   6   4        243.25        245.65         8.97 o                         
  -5   6   4         80.31         88.69         3.74 o                         
  -4   6   4        973.82        969.98        17.56 o                         
  -3   6   4        488.60        459.58        10.69 o                         
  -2   6   4        825.41        919.31        17.63 o                         
  -1   6   4       2339.19       2364.08        40.32 o                         
   0   6   4        656.06        653.35        13.80 o                         
   1   6   4       1139.35       1130.63        17.61 o                         
   2   6   4       1043.67       1027.35        15.18 o                         
   3   6   4        313.01        307.48         5.79 o                         
   4   6   4        302.94        298.68         5.39 o                         
   5   6   4         31.50         33.28         1.46 o                         
   6   6   4        132.14        133.51         3.18 o                         
   7   6   4          3.46          3.13         1.60 o                         
   8   6   4         29.08         31.00         3.23 o                         
   9   6   4          1.83         -0.36         3.24 o                         
  10   6   4         25.45         26.41         3.20 o                         
  11   6   4         10.57          5.95         4.78 o                         
  12   6   4          1.05          0.64         8.86 o                         
 -10   7   4         10.59          9.83         7.86 o                         
  -9   7   4          5.99         15.23         7.20 o                         
  -8   7   4          0.07          3.56         6.40 o                         
  -7   7   4          0.71         15.80         5.98 o                         
  -6   7   4        138.57        136.93         6.05 o                         
  -5   7   4        345.63        352.39         8.24 o                         
  -4   7   4        168.03        162.13         6.92 o                         
  -3   7   4        404.23        391.94         9.04 o                         
  -2   7   4        120.31        128.29         4.40 o                         
  -1   7   4        589.44        569.81         9.78 o                         
   0   7   4       1655.67       1611.90        23.69 o                         
   1   7   4        419.81        394.67         6.65 o                         
   2   7   4        972.08        924.34        15.38 o                         
   3   7   4          1.80          2.70         1.64 o                         
   4   7   4       1069.84       1007.53        15.76 o                         
   5   7   4        629.16        608.94         9.00 o                         
   6   7   4         86.63         82.41         2.75 o                         
   7   7   4        547.29        517.60        11.52 o                         
   8   7   4          0.55          1.43         2.31 o                         
   9   7   4        216.84        223.86         9.91 o                         
  10   7   4         31.90         38.95         4.29 o                         
  11   7   4          7.16         -2.65        10.13 o                         
  12   7   4         35.39         26.46         5.86 o                         
 -10   8   4         71.80         94.80        10.06 o                         
  -9   8   4          2.55         10.82         7.83 o                         
  -8   8   4        108.08        121.16         9.00 o                         
  -7   8   4        263.74        262.61        16.49 o                         
  -6   8   4          1.48          4.75         5.69 o                         
  -5   8   4        491.48        523.25        15.88 o                         
  -4   8   4        190.72        203.98         6.71 o                         
  -3   8   4        533.41        494.24        10.24 o                         
  -2   8   4        317.12        332.34         7.68 o                         
  -1   8   4          5.57          2.40         2.46 o                         
   0   8   4        603.88        616.10        11.11 o                         
   1   8   4        532.03        536.45        10.29 o                         
   2   8   4         64.20         66.20         2.69 o                         
   3   8   4         25.04         25.23         2.04 o                         
   4   8   4          0.85          0.91         1.84 o                         
   5   8   4          7.76          9.12         1.81 o                         
   6   8   4         32.40         32.95         2.12 o                         
   7   8   4         70.84         74.94         3.11 o                         
   8   8   4         35.93         38.61         2.99 o                         
   9   8   4         24.36         19.62         3.99 o                         
  10   8   4          8.44          6.07         4.83 o                         
  11   8   4          3.26         -2.20         7.04 o                         
  -9   9   4          8.75         38.71        10.23 o                         
  -8   9   4          0.41         11.63        10.93 o                         
  -7   9   4         36.36         49.65        10.16 o                         
  -6   9   4         16.24         14.39         6.52 o                         
  -5   9   4         44.94         47.91         5.52 o                         
  -4   9   4         23.54         25.57         4.68 o                         
  -3   9   4        212.20        208.00         8.01 o                         
  -2   9   4        735.62        727.01        16.14 o                         
  -1   9   4         79.68         77.33         4.16 o                         
   0   9   4        402.89        385.53         9.23 o                         
   1   9   4        365.91        374.05         8.20 o                         
   2   9   4         50.90         46.00         2.62 o                         
   3   9   4        742.49        717.08        12.47 o                         
   4   9   4         44.85         52.90         3.08 o                         
   5   9   4         24.64         23.22         2.37 o                         
   6   9   4         56.85         62.57         3.07 o                         
   7   9   4         68.90         55.41         3.16 o                         
   8   9   4        149.00        144.25        13.47 o                         
   9   9   4          1.08         -4.59         5.87 o                         
  10   9   4          9.18         -1.06         7.14 o                         
  11   9   4         31.60         42.08        11.02 o                         
  -8  10   4          8.66         31.20        10.29 o                         
  -7  10   4         54.59         67.97         9.90 o                         
  -6  10   4         75.80         83.21         9.55 o                         
  -5  10   4         11.56         11.48         6.21 o                         
  -4  10   4         21.09         30.18         6.12 o                         
  -3  10   4         41.42         51.78         5.31 o                         
  -2  10   4         55.78         55.87         4.46 o                         
  -1  10   4        127.66        122.64         6.79 o                         
   0  10   4         21.84         26.70         3.50 o                         
   1  10   4          0.43         -0.81         3.06 o                         
   2  10   4         62.87         57.88         3.92 o                         
   3  10   4         46.37         41.08         2.95 o                         
   4  10   4          0.16         -0.45         2.74 o                         
   5  10   4          0.85         -2.93         2.93 o                         
   6  10   4          7.17          2.58         2.84 o                         
   7  10   4          5.25          1.08         2.89 o                         
   8  10   4         20.52         22.19         4.52 o                         
   9  10   4          6.03          3.73         4.48 o                         
  10  10   4          0.21        -18.02        18.02 o                         
  -7  11   4          1.28          5.50        10.31 o                         
  -6  11   4         35.56         46.25        12.08 o                         
  -5  11   4         32.87         44.84         7.62 o                         
  -4  11   4         81.96         73.28         5.77 o                         
  -3  11   4         67.11         69.73         5.56 o                         
  -2  11   4         45.11         38.22         4.56 o                         
  -1  11   4        216.43        210.23        10.33 o                         
   0  11   4          3.32          6.11         3.89 o                         
   1  11   4        296.53        285.33         7.56 o                         
   2  11   4        139.34        147.38         4.77 o                         
   3  11   4          3.15         -2.07         2.85 o                         
   4  11   4        204.13        196.38         7.26 o                         
   5  11   4          1.10          4.40         3.33 o                         
   6  11   4         25.14         15.93         3.63 o                         
   7  11   4         12.94         11.49         4.71 o                         
   8  11   4          0.06         -2.37         4.69 o                         
   9  11   4          3.52         -1.01         4.81 o                         
  -6  12   4          0.37          9.14        10.29 o                         
  -5  12   4         12.48         25.65        10.01 o                         
  -4  12   4          5.23          6.49         7.25 o                         
  -3  12   4          1.00         -0.80         5.11 o                         
  -2  12   4          9.28         18.45         5.27 o                         
  -1  12   4         20.43         21.74         4.69 o                         
   0  12   4          1.61         -0.84         3.95 o                         
   1  12   4         41.23         38.71         3.81 o                         
   2  12   4          1.00          2.93         3.38 o                         
   3  12   4          0.72         -2.56         3.46 o                         
   4  12   4          1.00          0.04         3.84 o                         
   5  12   4         13.10          6.99         4.40 o                         
   6  12   4          0.15         -2.96         3.81 o                         
   7  12   4          1.72          1.89         5.21 o                         
   8  12   4          0.05          1.90         4.97 o                         
  -5  13   4         20.54         51.47        11.15 o                         
  -4  13   4         15.68         23.25         8.44 o                         
  -3  13   4         16.28         20.11         8.04 o                         
  -2  13   4         62.87         68.71         7.34 o                         
  -1  13   4          0.25          4.52         5.62 o                         
   0  13   4         13.34         13.84         4.97 o                         
   1  13   4          4.43          7.80         5.37 o                         
   2  13   4          1.32         -3.95         4.59 o                         
   3  13   4         30.67         28.32         4.78 o                         
   4  13   4          0.20          6.25         4.37 o                         
   5  13   4          6.05          4.01         4.66 o                         
   6  13   4          1.45          3.43         5.90 o                         
  -2  14   4          4.20         15.63         8.28 o                         
  -1  14   4          1.04          2.24         8.38 o                         
   0  14   4          6.40          6.52         8.10 o                         
   1  14   4          5.90         -1.14         6.05 o                         
   2  14   4          1.08         -5.56         5.56 o                         
   3  14   4          8.33         10.58         4.99 o                         
   4  14   4          0.07         -2.66         5.16 o                         
  -3 -11   5          5.30         18.47        12.54 o                         
  -2 -11   5          5.17         13.90         5.08 o                         
  -1 -11   5          2.39          9.03         5.23 o                         
   0 -11   5         28.33         36.42         5.29 o                         
   1 -11   5         19.78         27.23         6.83 o                         
   2 -11   5          0.24          0.17         8.13 o                         
   3 -11   5         29.62         31.00         9.09 o                         
   4 -11   5          0.18         -2.23         8.87 o                         
   5 -11   5         19.82         24.74        13.83 o                         
  -5 -10   5          0.03          3.35         6.14 o                         
  -4 -10   5          9.03         20.00         6.29 o                         
  -3 -10   5         12.08         22.31         4.95 o                         
  -2 -10   5          3.52         12.24         4.62 o                         
  -1 -10   5          6.13         14.37         4.38 o                         
   0 -10   5          9.39         14.57         4.76 o                         
   1 -10   5         28.54         38.36         5.30 o                         
   2 -10   5         28.77         43.79         4.58 o                         
   3 -10   5         32.51         31.30         5.67 o                         
   4 -10   5          2.76         -5.13         6.52 o                         
   5 -10   5          1.63         -0.58         7.86 o                         
   6 -10   5          0.59         -5.17         8.66 o                         
   7 -10   5          2.17        -10.92        10.92 o                         
  -6  -9   5          2.57         13.65         7.24 o                         
  -5  -9   5          8.31         10.90         5.76 o                         
  -4  -9   5         14.72         24.27         5.32 o                         
  -3  -9   5         37.18         32.13         4.42 o                         
  -2  -9   5          1.96         10.21         3.78 o                         
  -1  -9   5        125.55        142.45         5.83 o                         
   0  -9   5         46.64         48.11         4.76 o                         
   1  -9   5          6.29         14.19         3.75 o                         
   2  -9   5        134.41        138.07         6.26 o                         
   3  -9   5          2.67          6.74         4.79 o                         
   4  -9   5        115.74        120.58         8.73 o                         
   5  -9   5         15.84          3.50         7.43 o                         
   6  -9   5         29.86         18.70         9.92 o                         
   7  -9   5         71.84         63.50        11.20 o                         
   8  -9   5          0.29        -11.32        11.32 o                         
  -7  -8   5          3.07         -5.45         7.69 o                         
  -6  -8   5          2.96          8.57         6.30 o                         
  -5  -8   5         26.43         40.92         5.32 o                         
  -4  -8   5         26.22         28.18         3.47 o                         
  -3  -8   5          0.25          4.66         3.20 o                         
  -2  -8   5          8.28         16.90         3.61 o                         
  -1  -8   5          6.99          7.09         3.04 o                         
   0  -8   5          0.68          7.31         3.09 o                         
   1  -8   5          0.28          4.69         3.57 o                         
   2  -8   5          6.06          1.51         3.93 o                         
   3  -8   5          0.01          0.57         4.33 o                         
   4  -8   5          3.86          2.53         4.58 o                         
   5  -8   5         13.99          6.58         5.88 o                         
   6  -8   5          1.70         -6.92         6.92 o                         
   7  -8   5         25.55         13.88         8.05 o                         
   8  -8   5          7.38        -10.06        10.06 o                         
   9  -8   5          3.30        -10.88        10.88 o                         
  -8  -7   5         12.19         10.46         7.96 o                         
  -7  -7   5         33.98         28.58         7.80 o                         
  -6  -7   5         13.62         19.78         4.60 o                         
  -5  -7   5          6.70         12.17         3.42 o                         
  -4  -7   5         22.06         24.62         2.60 o                         
  -3  -7   5         57.24         67.91         3.38 o                         
  -2  -7   5        150.01        154.77         5.07 o                         
  -1  -7   5         15.00         12.23         2.80 o                         
   0  -7   5        425.29        467.60        11.66 o                         
   1  -7   5        141.88        127.44         5.43 o                         
   2  -7   5         12.94         20.65         4.39 o                         
   3  -7   5        264.69        265.94        11.55 o                         
   4  -7   5         10.24         12.60         4.24 o                         
   5  -7   5        210.29        205.15         7.74 o                         
   6  -7   5         88.18         92.35         8.23 o                         
   7  -7   5         18.82         -0.50         7.15 o                         
   8  -7   5         83.99         63.74        10.99 o                         
   9  -7   5          8.09        -12.95        12.95 o                         
  10  -7   5          2.62        -10.33        10.33 o                         
  -9  -6   5          5.44         -1.94         7.14 o                         
  -8  -6   5          2.34         -1.27        10.17 o                         
  -7  -6   5         35.74         41.88         6.19 o                         
  -6  -6   5          7.28         15.84         5.51 o                         
  -5  -6   5          2.08          1.48         3.49 o                         
  -4  -6   5          6.01         12.44         2.25 o                         
  -3  -6   5         27.30         25.81         2.63 o                         
  -2  -6   5        277.95        256.30         5.64 o                         
  -1  -6   5        179.13        166.56         4.55 o                         
   0  -6   5        206.09        203.84         5.74 o                         
   1  -6   5        394.51        375.38         8.38 o                         
   2  -6   5        322.65        303.16         9.56 o                         
   3  -6   5        118.13        105.33         5.77 o                         
   4  -6   5        164.43        153.00         9.35 o                         
   5  -6   5        153.73        143.44         7.67 o                         
   6  -6   5        234.61        240.55         9.85 o                         
   7  -6   5          2.35         -5.37         5.37 o                         
   8  -6   5        199.66        180.55        11.85 o                         
   9  -6   5         60.23         65.34        10.16 o                         
  10  -6   5         47.63         12.62        10.39 o                         
  11  -6   5         77.76         51.46        15.21 o                         
  -9  -5   5          1.05         -3.68         6.56 o                         
  -8  -5   5         56.07         62.75         5.38 o                         
  -7  -5   5          0.29          0.37         3.17 o                         
  -6  -5   5        236.78        211.96         9.49 o                         
  -5  -5   5         14.80         16.05         3.13 o                         
  -4  -5   5        239.45        245.27         8.22 o                         
  -3  -5   5        442.25        432.28         8.64 o                         
  -2  -5   5          7.43          7.22         1.96 o                         
  -1  -5   5       1510.13       1458.28        23.75 o                         
   0  -5   5        140.65        142.20         4.43 o                         
   1  -5   5       1081.81       1056.29        18.92 o                         
   2  -5   5        904.97        931.39        15.94 o                         
   3  -5   5          5.08          2.17         2.48 o                         
   4  -5   5        837.45        828.31        19.16 o                         
   5  -5   5        219.51        223.78         7.67 o                         
   6  -5   5        159.56        158.61         7.09 o                         
   7  -5   5         96.15         85.09         6.84 o                         
   8  -5   5          4.34         -6.73         6.73 o                         
   9  -5   5          5.46        -11.20        11.20 o                         
  10  -5   5          0.11        -16.40        16.40 o                         
  11  -5   5          4.55        -13.15        13.15 o                         
  12  -5   5          1.10        -13.23        13.23 o                         
 -10  -4   5          0.47          7.00         9.48 o                         
  -9  -4   5         19.30         27.83         7.05 o                         
  -8  -4   5          4.21          6.03         3.37 o                         
  -7  -4   5          0.02          4.24         3.32 o                         
  -6  -4   5          1.38         -0.36         2.53 o                         
  -5  -4   5         32.27         30.60         2.55 o                         
  -4  -4   5          0.18         -0.95         1.54 o                         
  -3  -4   5        345.99        329.36         7.95 o                         
  -2  -4   5          2.22          0.49         1.48 o                         
  -1  -4   5        641.02        598.85        13.88 o                         
   0  -4   5         20.54         18.56         2.28 o                         
   1  -4   5        158.12        157.95         5.75 o                         
   2  -4   5       2097.04       2145.96        31.17 o                         
   3  -4   5         18.38         27.00         1.89 o                         
   4  -4   5       1093.01       1112.97        20.04 o                         
   5  -4   5       1085.96       1173.83        28.76 o                         
   6  -4   5        147.43        145.05         7.14 o                         
   7  -4   5        649.73        679.47        25.08 o                         
   8  -4   5          2.45         -1.47         5.65 o                         
   9  -4   5        264.20        275.12        21.01 o                         
  10  -4   5        287.71        322.61        16.40 o                         
  11  -4   5         36.68          3.97        10.66 o                         
  12  -4   5         26.69         -1.44         9.77 o                         
 -10  -3   5          3.00          0.23         5.67 o                         
  -9  -3   5          0.98          8.83         4.90 o                         
  -8  -3   5        246.26        267.56         8.41 o                         
  -7  -3   5        204.06        212.07         9.27 o                         
  -6  -3   5         35.13         41.38         3.10 o                         
  -5  -3   5        927.21        899.07        14.96 o                         
  -4  -3   5        615.54        578.90        12.19 o                         
  -3  -3   5        255.95        256.75         4.52 o                         
  -2  -3   5        600.72        565.78         9.14 o                         
  -1  -3   5         77.27         71.57         2.22 o                         
   0  -3   5       1460.04       1466.38        23.34 o                         
   1  -3   5        452.44        505.78         8.49 o                         
   2  -3   5        381.85        359.82         7.99 o                         
   3  -3   5        660.22        702.71        11.78 o                         
   4  -3   5        142.82        140.73         5.89 o                         
   5  -3   5        508.72        535.11        10.44 o                         
   6  -3   5        465.69        491.22        10.77 o                         
   7  -3   5         38.44         27.75         3.43 o                         
   8  -3   5          0.50         -3.97         3.97 o                         
   9  -3   5          2.60         -5.66         5.66 o                         
  10  -3   5         26.06          0.91        10.49 o                         
  11  -3   5          6.55        -11.67        12.14 o                         
  12  -3   5          3.40         -9.62         9.62 o                         
  13  -3   5          7.81        -20.18        20.18 o                         
 -11  -2   5         13.58         14.85         6.79 o                         
 -10  -2   5          3.63         -1.65         6.16 o                         
  -9  -2   5         10.20         12.29         5.32 o                         
  -8  -2   5          2.02          4.06         2.93 o                         
  -7  -2   5          0.61          0.93         2.64 o                         
  -6  -2   5        540.62        497.95         8.94 o                         
  -5  -2   5        171.10        173.55         5.34 o                         
  -4  -2   5         89.69         84.97         2.40 o                         
  -3  -2   5        309.28        274.08         5.27 o                         
  -2  -2   5        743.73        696.71        10.57 o                         
  -1  -2   5       1755.65       1881.77        26.05 o                         
   0  -2   5       2549.84       2531.78        33.50 o                         
   1  -2   5        889.58        893.73        13.44 o                         
   2  -2   5       1327.46       1440.60        22.22 o                         
   3  -2   5       5557.72       6217.43        98.05 o                         
   4  -2   5        299.20        352.89         8.46 o                         
   5  -2   5       2256.16       2380.10        36.23 o                         
   6  -2   5       2010.24       2212.20        35.64 o                         
   7  -2   5        156.53        155.88         7.05 o                         
   8  -2   5       1457.28       1585.48        39.59 o                         
   9  -2   5          1.25         -4.98         4.98 o                         
  10  -2   5        271.70        272.62        11.83 o                         
  11  -2   5        193.14        206.25        12.00 o                         
  12  -2   5          3.32        -12.46        13.55 o                         
  13  -2   5         43.75         42.00         8.56 o                         
 -11  -1   5         74.05         79.16         8.51 o                         
 -10  -1   5          5.92          0.70         6.12 o                         
  -9  -1   5        233.38        244.15        15.95 o                         
  -8  -1   5         29.10         34.67         4.23 o                         
  -7  -1   5        207.05        214.87         6.13 o                         
  -6  -1   5        773.08        754.47        12.67 o                         
  -5  -1   5         15.92         16.10         1.44 o                         
  -4  -1   5       2760.09       2691.44        40.66 o                         
  -3  -1   5        233.72        225.27         4.41 o                         
  -2  -1   5        499.79        488.11         9.52 o                         
  -1  -1   5       2013.38       2025.37        34.70 o                         
   0  -1   5        231.91        246.82         4.36 o                         
   1  -1   5       1093.15       1115.40        16.43 o                         
   2  -1   5        213.51        221.09         4.38 o                         
   3  -1   5        142.95        150.48         3.96 o                         
   4  -1   5         36.06         36.54         1.74 o                         
   5  -1   5        132.74        160.63         3.78 o                         
   6  -1   5         25.29         32.27         1.96 o                         
   7  -1   5          0.98         -2.25         2.25 o                         
   8  -1   5         14.04         12.03         3.02 o                         
   9  -1   5          5.77         -5.24         5.24 o                         
  10  -1   5         13.98          8.06         6.54 o                         
  11  -1   5         95.52         86.04         5.44 o                         
  12  -1   5          2.84         -8.16         8.16 o                         
  13  -1   5         40.87         34.41         6.94 o                         
 -11   0   5          0.46         -3.66         7.90 o                         
 -10   0   5         10.68         13.63         5.71 o                         
  -9   0   5          1.23          2.55         4.94 o                         
  -8   0   5        123.78        118.87         4.95 o                         
  -7   0   5         27.83         32.10         2.62 o                         
  -6   0   5        271.06        258.92         5.74 o                         
  -5   0   5         47.82         51.05         2.13 o                         
  -4   0   5         36.98         33.98         1.80 o                         
  -3   0   5        786.05        750.95        11.81 o                         
  -2   0   5        323.30        315.77         4.80 o                         
  -1   0   5       1609.45       1553.17        20.61 o                         
   0   0   5         66.75         71.82         1.82 o                         
   1   0   5       3972.44       4122.43        58.88 o                         
   2   0   5       5121.67       5073.59        72.48 o                         
   3   0   5       1463.58       1461.73        22.56 o                         
   4   0   5       5570.50       5862.66        92.74 o                         
   5   0   5       2086.97       2432.36        37.01 o                         
   6   0   5        817.04        830.31        14.17 o                         
   7   0   5       1592.02       1747.47        25.68 o                         
   8   0   5          2.59         -1.07         2.26 o                         
   9   0   5        245.16        256.22         6.93 o                         
  10   0   5          9.99          6.74         3.92 o                         
  11   0   5        127.60        126.18         5.70 o                         
  12   0   5         41.35         38.12         6.02 o                         
  13   0   5          0.20         -5.73         5.73 o                         
 -11   1   5         62.55         78.59        15.03 o                         
 -10   1   5         75.01         94.16         7.74 o                         
  -9   1   5         17.45         13.62         4.33 o                         
  -8   1   5        458.63        436.49        10.59 o                         
  -7   1   5         25.11         29.45         2.84 o                         
  -6   1   5        319.68        309.17         7.21 o                         
  -5   1   5        362.49        371.72         7.49 o                         
  -4   1   5         18.41         19.33         1.66 o                         
  -3   1   5        612.25        563.56         8.72 o                         
  -2   1   5         29.28         49.25         1.48 o                         
  -1   1   5        807.84        807.20        11.51 o                         
   0   1   5        178.02        159.69         2.80 o                         
   1   1   5        113.41        109.89         2.46 o                         
   2   1   5        146.63        163.71         3.66 o                         
   3   1   5          0.55         -0.30         0.88 o                         
   4   1   5         79.44         83.40         2.44 o                         
   5   1   5        799.58        829.21        13.96 o                         
   6   1   5          8.39         12.74         1.80 o                         
   7   1   5        639.13        708.70        11.55 o                         
   8   1   5         17.11         19.07         2.29 o                         
   9   1   5        199.50        219.47         6.27 o                         
  10   1   5        230.13        243.98         7.99 o                         
  11   1   5         17.53          9.46         4.50 o                         
  12   1   5         99.20        105.17         6.04 o                         
  13   1   5          0.90         -4.47         5.75 o                         
 -11   2   5         54.35         62.79         8.40 o                         
 -10   2   5         15.95         20.26         6.66 o                         
  -9   2   5         84.04         89.08         6.06 o                         
  -8   2   5         56.05         58.05         4.96 o                         
  -7   2   5        125.11        137.69         4.90 o                         
  -6   2   5        359.51        374.90         8.46 o                         
  -5   2   5       1102.59       1091.11        20.57 o                         
  -4   2   5        382.51        384.01         6.74 o                         
  -3   2   5        738.86        738.66        10.74 o                         
  -2   2   5       2357.93       2333.33        32.25 o                         
  -1   2   5          0.73          2.42         1.03 o                         
   0   2   5       7256.14       7340.74       100.10 o                         
   1   2   5       3044.06       3179.14        53.47 o                         
   2   2   5        697.48        625.59         9.46 o                         
   3   2   5       3619.80       3589.38        51.32 o                         
   4   2   5        487.29        510.29         8.30 o                         
   5   2   5       3244.84       3271.21        51.99 o                         
   6   2   5        785.83        847.96        13.49 o                         
   7   2   5        684.14        729.99        12.51 o                         
   8   2   5        644.96        717.34        12.43 o                         
   9   2   5          9.17          9.32         2.78 o                         
  10   2   5        110.96        125.41         5.52 o                         
  11   2   5         16.39         10.49         3.89 o                         
  12   2   5         10.51          2.78         4.72 o                         
  13   2   5          0.21         -5.34         5.34 o                         
 -11   3   5         11.96         11.88        10.17 o                         
 -10   3   5         33.12         29.85         5.79 o                         
  -9   3   5         82.17         83.41         5.57 o                         
  -8   3   5          1.10         -1.24         3.85 o                         
  -7   3   5        192.30        192.69         6.50 o                         
  -6   3   5         19.30         19.65         2.76 o                         
  -5   3   5        289.30        281.55         6.90 o                         
  -4   3   5         60.03         54.41         2.03 o                         
  -3   3   5        217.99        234.23         4.50 o                         
  -2   3   5        222.86        216.15         4.11 o                         
  -1   3   5         39.44         37.17         1.51 o                         
   0   3   5         69.82         87.11         5.00 o                         
   1   3   5        130.96        136.89         2.74 o                         
   2   3   5        106.02        110.83         2.69 o                         
   3   3   5       1464.08       1473.20        25.13 o                         
   4   3   5        109.15        100.13         2.60 o                         
   5   3   5        374.64        377.58         6.12 o                         
   6   3   5        512.43        501.85         8.90 o                         
   7   3   5          0.81         -0.14         1.96 o                         
   8   3   5        961.35       1072.25        18.85 o                         
   9   3   5        179.27        186.84         5.03 o                         
  10   3   5        267.27        299.12         8.36 o                         
  11   3   5        112.71        117.60         5.15 o                         
  12   3   5          0.92         -4.72         4.72 o                         
  13   3   5         81.89         80.24         6.83 o                         
 -11   4   5          7.93        -13.34        13.34 o                         
 -10   4   5          0.41          0.65         7.05 o                         
  -9   4   5        135.69        153.23         7.18 o                         
  -8   4   5        339.27        363.98        11.39 o                         
  -7   4   5        138.08        125.79         5.93 o                         
  -6   4   5        393.78        417.84        10.16 o                         
  -5   4   5         48.98         56.36         2.62 o                         
  -4   4   5        887.32        845.22        14.40 o                         
  -3   4   5       2442.58       2548.00        40.85 o                         
  -2   4   5        276.90        269.63         5.21 o                         
  -1   4   5       2399.20       2404.93        38.43 o                         
   0   4   5          0.03          1.41         1.05 o                         
   1   4   5        289.72        232.37         4.68 o                         
   2   4   5       1776.50       1752.10        28.09 o                         
   3   4   5         82.61         76.51         2.00 o                         
   4   4   5       1912.65       1882.28        28.54 o                         
   5   4   5         48.41         41.80         2.26 o                         
   6   4   5         60.04         54.53         2.27 o                         
   7   4   5         29.42         28.07         2.67 o                         
   8   4   5        203.93        216.00         7.03 o                         
   9   4   5        424.87        462.01         8.68 o                         
  10   4   5         96.03        108.28         4.20 o                         
  11   4   5          0.06         -3.85         3.85 o                         
  12   4   5          0.37         -3.80         6.19 o                         
  13   4   5          0.96          0.99         6.40 o                         
 -11   5   5          4.09          7.11         8.64 o                         
 -10   5   5          9.02          9.02         6.68 o                         
  -9   5   5         39.36         38.89         8.56 o                         
  -8   5   5         33.98         27.80         5.07 o                         
  -7   5   5         98.75         92.01         5.60 o                         
  -6   5   5         90.43         93.77         5.28 o                         
  -5   5   5          0.71         -1.43         2.08 o                         
  -4   5   5         12.36         10.89         1.90 o                         
  -3   5   5        538.22        551.34        10.46 o                         
  -2   5   5          7.75         10.86         2.02 o                         
  -1   5   5        155.78        143.98         4.73 o                         
   0   5   5        292.39        268.77         5.13 o                         
   1   5   5        540.88        547.56         9.03 o                         
   2   5   5       3859.70       3809.06        57.29 o                         
   3   5   5         11.59          9.73         1.34 o                         
   4   5   5        668.98        625.90         9.56 o                         
   5   5   5        365.94        344.72         5.72 o                         
   6   5   5        758.92        754.05        10.95 o                         
   7   5   5        989.65        990.73        14.85 o                         
   8   5   5         21.19         16.74         2.37 o                         
   9   5   5        448.38        476.35        10.27 o                         
  10   5   5        106.80        124.80         4.89 o                         
  11   5   5         68.62         76.74         5.27 o                         
  12   5   5         25.10         30.29         5.29 o                         
  13   5   5          0.03         -3.33         7.61 o                         
 -10   6   5         91.50         87.36         8.58 o                         
  -9   6   5          7.87         14.48         6.70 o                         
  -8   6   5        241.38        248.67        10.75 o                         
  -7   6   5        273.72        280.26        10.28 o                         
  -6   6   5         22.73         20.67         4.34 o                         
  -5   6   5       1233.21       1239.52        23.76 o                         
  -4   6   5         42.89         39.44         2.81 o                         
  -3   6   5       1374.38       1318.10        21.81 o                         
  -2   6   5       1620.56       1663.91        30.85 o                         
  -1   6   5         29.71         26.82         2.23 o                         
   0   6   5       1224.94       1249.99        20.61 o                         
   1   6   5         95.20         91.51         3.08 o                         
   2   6   5        553.20        562.27        10.39 o                         
   3   6   5        109.30        114.95         3.42 o                         
   4   6   5         18.58         20.23         1.78 o                         
   5   6   5        254.81        242.34         4.31 o                         
   6   6   5         13.70         12.64         1.55 o                         
   7   6   5         37.07         36.50         1.97 o                         
   8   6   5         18.80         10.69         2.14 o                         
   9   6   5         10.69         14.04         2.96 o                         
  10   6   5         20.43         12.92         3.64 o                         
  11   6   5          6.93          8.48         4.02 o                         
  12   6   5          1.28          1.74         5.19 o                         
  13   6   5          0.77         -7.23         7.23 o                         
 -10   7   5          5.48         10.98         7.87 o                         
  -9   7   5          5.58          7.66         7.15 o                         
  -8   7   5          0.82         -5.83         6.30 o                         
  -7   7   5          0.11          1.19         6.01 o                         
  -6   7   5         18.07         19.00         5.47 o                         
  -5   7   5         12.15         10.05         2.80 o                         
  -4   7   5          1.12          2.22         2.70 o                         
  -3   7   5          2.45         -2.45         2.45 o                         
  -2   7   5        474.44        463.62        10.17 o                         
  -1   7   5          1.00         -0.08         2.27 o                         
   0   7   5        839.17        818.19        14.90 o                         
   1   7   5        110.30        107.26         3.61 o                         
   2   7   5         70.75         70.71         2.72 o                         
   3   7   5       1199.62       1132.65        19.87 o                         
   4   7   5         17.81         19.13         2.15 o                         
   5   7   5        843.76        807.00        12.94 o                         
   6   7   5        449.34        466.83         7.64 o                         
   7   7   5         39.07         40.04         2.11 o                         
   8   7   5        174.85        182.41         5.97 o                         
   9   7   5         37.87         44.45         3.43 o                         
  10   7   5         24.70         28.52         3.56 o                         
  11   7   5         10.05         14.85         7.87 o                         
  12   7   5          8.42          4.45         7.24 o                         
  -9   8   5         70.68         75.07         8.80 o                         
  -8   8   5         21.74         26.79         7.32 o                         
  -7   8   5        183.41        169.60         9.26 o                         
  -6   8   5        267.88        286.40        11.83 o                         
  -5   8   5         41.48         37.14         5.03 o                         
  -4   8   5        251.98        273.62         9.41 o                         
  -3   8   5         74.80         76.57         3.98 o                         
  -2   8   5         84.07         80.97         6.49 o                         
  -1   8   5        446.30        431.99         9.15 o                         
   0   8   5          5.45          7.28         1.77 o                         
   1   8   5          3.79          7.39         1.64 o                         
   2   8   5          1.89          2.09         1.88 o                         
   3   8   5        141.98        160.82         5.08 o                         
   4   8   5         87.05         96.76         5.02 o                         
   5   8   5         61.21         59.77         2.55 o                         
   6   8   5          0.03          2.81         1.88 o                         
   7   8   5        132.70        124.49         3.93 o                         
   8   8   5         55.12         57.51         3.77 o                         
   9   8   5         59.43         52.52         3.93 o                         
  10   8   5         16.57          5.01         5.15 o                         
  11   8   5          8.00          1.15         5.36 o                         
  12   8   5          0.00         -6.62         6.62 o                         
  -9   9   5          0.07         14.95         9.71 o                         
  -8   9   5          6.64         10.50         7.79 o                         
  -7   9   5          9.24          7.57         6.95 o                         
  -6   9   5         60.20         66.52         7.29 o                         
  -5   9   5          4.76          2.55         5.05 o                         
  -4   9   5        181.04        166.56         9.73 o                         
  -3   9   5        276.15        270.53        11.19 o                         
  -2   9   5         15.19         12.17         3.47 o                         
  -1   9   5        447.19        449.32        11.20 o                         
   0   9   5         30.90         37.22         3.39 o                         
   1   9   5        316.98        316.65         7.43 o                         
   2   9   5        237.64        241.95         6.09 o                         
   3   9   5         28.82         22.60         2.70 o                         
   4   9   5        173.52        170.99         5.15 o                         
   5   9   5         27.52         32.33         2.70 o                         
   6   9   5        159.00        149.51         6.05 o                         
   7   9   5         20.07         27.87         3.03 o                         
   8   9   5         37.42         37.88         5.32 o                         
   9   9   5         43.21         38.28         5.36 o                         
  10   9   5         25.03         27.93         5.55 o                         
  11   9   5          1.08         -5.23         5.23 o                         
  -8  10   5         54.55         78.39        14.74 o                         
  -7  10   5          3.78         17.83         9.12 o                         
  -6  10   5         44.66         46.82         8.72 o                         
  -5  10   5        156.88        166.05        23.34 o                         
  -4  10   5         32.01         31.25         6.06 o                         
  -3  10   5         98.00        111.42         7.34 o                         
  -2  10   5          1.67          4.03         3.86 o                         
  -1  10   5         23.25         28.99         4.29 o                         
   0  10   5        276.59        299.42         9.23 o                         
   1  10   5         16.52         19.76         2.99 o                         
   2  10   5         11.41          5.70         2.63 o                         
   3  10   5          0.42         -0.21         2.54 o                         
   4  10   5         57.22         55.13         4.45 o                         
   5  10   5         20.82         20.40         3.35 o                         
   6  10   5          3.46          2.64         3.09 o                         
   7  10   5         16.58         10.54         3.08 o                         
   8  10   5          3.89         11.33         5.95 o                         
   9  10   5         18.26          9.85         5.12 o                         
  10  10   5          9.18         12.48         5.40 o                         
  -7  11   5          2.62          7.04         9.79 o                         
  -6  11   5          7.62          0.28         8.98 o                         
  -5  11   5         87.34         95.00         9.81 o                         
  -4  11   5         12.33         17.54         6.56 o                         
  -3  11   5         10.94          5.33         6.98 o                         
  -2  11   5         55.63         61.79         6.68 o                         
  -1  11   5          4.37          7.39         4.98 o                         
   0  11   5         75.84         79.77         4.74 o                         
   1  11   5         18.93         22.56         3.27 o                         
   2  11   5         46.20         44.70         3.38 o                         
   3  11   5        126.24        132.57         4.57 o                         
   4  11   5          7.80          9.62         3.68 o                         
   5  11   5         15.86         12.07         3.63 o                         
   6  11   5         30.94         33.41         3.70 o                         
   7  11   5          0.38         -3.56         3.56 o                         
   8  11   5          5.09          4.45         5.05 o                         
   9  11   5          2.81          0.67         5.28 o                         
  -6  12   5          0.72         10.63        10.20 o                         
  -5  12   5          4.19          5.37         9.35 o                         
  -4  12   5         14.89         21.83         5.84 o                         
  -3  12   5          5.04         13.80         6.03 o                         
  -2  12   5         11.32         17.22         5.60 o                         
  -1  12   5          0.88          0.34         5.30 o                         
   0  12   5          4.44          2.71         4.40 o                         
   1  12   5          0.04          0.57         3.42 o                         
   2  12   5         82.13         77.39         4.38 o                         
   3  12   5          1.97          1.07         4.18 o                         
   4  12   5         18.92         15.28         4.20 o                         
   5  12   5        116.87         98.69         5.14 o                         
   6  12   5        108.74        102.98         5.60 o                         
   7  12   5          0.79         -2.15         5.35 o                         
   8  12   5          7.14         11.86         5.45 o                         
  -4  13   5         42.63         57.28        10.78 o                         
  -3  13   5          5.20          6.52         5.89 o                         
  -2  13   5          8.76         12.52         6.57 o                         
  -1  13   5         12.57         15.49         5.92 o                         
   0  13   5          0.12          5.59         5.62 o                         
   1  13   5         24.94         23.46         5.18 o                         
   2  13   5         15.21         24.30         5.00 o                         
   3  13   5         20.53         13.44         4.68 o                         
   4  13   5          1.58          1.62         4.44 o                         
   5  13   5          0.61          3.00         4.75 o                         
   6  13   5          3.16          2.37         4.53 o                         
   7  13   5          8.26          2.69         6.27 o                         
  -2  14   5          2.34         -2.96         7.37 o                         
  -1  14   5          1.09          7.30         6.23 o                         
   0  14   5          2.13          3.33         6.79 o                         
   1  14   5          5.19         16.56         6.85 o                         
   2  14   5          6.39          6.32         5.88 o                         
   3  14   5          0.98          3.30         5.69 o                         
   4  14   5          1.05          4.16         5.39 o                         
   0 -11   6          2.17         23.99        11.29 o                         
   1 -11   6          4.27         25.45         9.59 o                         
   2 -11   6          1.04         15.84        10.96 o                         
  -3 -10   6          0.24         12.80         6.82 o                         
  -2 -10   6          9.05         19.08         4.92 o                         
  -1 -10   6          0.90         17.81         4.79 o                         
   0 -10   6          4.54          8.08         6.03 o                         
   1 -10   6          0.09          9.67         5.26 o                         
   2 -10   6         23.15         31.43         5.21 o                         
   3 -10   6          2.99          9.65         5.77 o                         
   4 -10   6          0.27         11.62         6.95 o                         
   5 -10   6          0.15         -8.14         8.14 o                         
   6 -10   6         13.46         13.47         9.41 o                         
  -5  -9   6          1.99          4.29         5.51 o                         
  -4  -9   6         20.96         33.53         5.93 o                         
  -3  -9   6         32.19         41.28         4.59 o                         
  -2  -9   6         15.75         25.04         5.35 o                         
  -1  -9   6         12.95         23.85         4.52 o                         
   0  -9   6         16.05         20.14         5.62 o                         
   1  -9   6          8.55         14.94         4.37 o                         
   2  -9   6         54.39         71.56         7.67 o                         
   3  -9   6         37.39         33.35         5.24 o                         
   4  -9   6          2.31         -0.46         6.36 o                         
   5  -9   6          5.77          0.18         6.81 o                         
   6  -9   6          9.92         -2.50         8.22 o                         
   7  -9   6         26.95         25.80        10.72 o                         
   8  -9   6         20.31         -0.27        11.24 o                         
  -6  -8   6          0.23         -0.58         5.04 o                         
  -5  -8   6          7.28          9.48         5.05 o                         
  -4  -8   6          1.91          5.11         5.51 o                         
  -3  -8   6         12.30         20.11         4.05 o                         
  -2  -8   6         32.28         34.30         3.99 o                         
  -1  -8   6          5.93         10.17         3.42 o                         
   0  -8   6          2.18         10.18         3.49 o                         
   1  -8   6          2.86         11.68         4.05 o                         
   2  -8   6         44.78         47.24         5.47 o                         
   3  -8   6          0.30          5.09         4.64 o                         
   4  -8   6          0.16         -1.41         5.03 o                         
   5  -8   6         39.47         32.59         7.53 o                         
   6  -8   6         51.89         35.52         6.98 o                         
   7  -8   6         13.25         -7.97         7.97 o                         
   8  -8   6         31.92         14.67        10.42 o                         
   9  -8   6          0.16        -12.43        12.43 o                         
  -7  -7   6          0.29         12.34         9.68 o                         
  -6  -7   6         39.03         37.96         5.72 o                         
  -5  -7   6          1.52          3.74         4.70 o                         
  -4  -7   6         54.54         63.69         4.57 o                         
  -3  -7   6          1.08          3.27         3.33 o                         
  -2  -7   6         25.87         36.10         3.49 o                         
  -1  -7   6         97.05        102.49         4.67 o                         
   0  -7   6         25.25         37.60         3.77 o                         
   1  -7   6        434.18        451.53        13.12 o                         
   2  -7   6         45.54         34.63         4.27 o                         
   3  -7   6        146.37        147.96         8.94 o                         
   4  -7   6        298.67        313.12        10.50 o                         
   5  -7   6          8.45          4.39         5.85 o                         
   6  -7   6        108.05         99.94         8.17 o                         
   7  -7   6          4.28         -7.30         7.30 o                         
   8  -7   6         10.93        -13.20        13.20 o                         
   9  -7   6         18.75          2.91        10.20 o                         
  10  -7   6         13.74        -10.84        10.84 o                         
  -8  -6   6         19.49         17.87        10.64 o                         
  -7  -6   6          3.79          7.31         6.79 o                         
  -6  -6   6         51.40         51.18         5.94 o                         
  -5  -6   6          0.31          4.23         2.71 o                         
  -4  -6   6          3.56          4.71         3.71 o                         
  -3  -6   6          6.18          8.22         2.94 o                         
  -2  -6   6          0.14          0.37         2.18 o                         
  -1  -6   6          2.33          3.37         2.65 o                         
   0  -6   6         54.76         66.49         4.73 o                         
   1  -6   6          1.28          4.65         3.32 o                         
   2  -6   6          1.79          4.18         3.46 o                         
   3  -6   6         84.20         83.42         5.02 o                         
   4  -6   6        190.76        196.33         7.54 o                         
   5  -6   6          1.82         -4.39         4.39 o                         
   6  -6   6        121.62        118.20         7.35 o                         
   7  -6   6        115.65        118.26         9.72 o                         
   8  -6   6          0.33        -12.16        12.16 o                         
   9  -6   6        141.29        135.34        11.05 o                         
  10  -6   6         12.05         -5.48        10.17 o                         
  11  -6   6         23.17        -10.55        10.55 o                         
  -9  -5   6          3.39          0.40         7.37 o                         
  -8  -5   6         38.08         35.84         7.43 o                         
  -7  -5   6          0.83          0.35         5.86 o                         
  -6  -5   6         86.91        106.47         5.20 o                         
  -5  -5   6         63.60         79.14         4.39 o                         
  -4  -5   6          2.12          4.99         2.36 o                         
  -3  -5   6        334.76        347.41         9.13 o                         
  -2  -5   6        308.57        297.14         9.42 o                         
  -1  -5   6        481.85        504.75         9.53 o                         
   0  -5   6         67.43         72.39         3.47 o                         
   1  -5   6          4.80          5.48         2.80 o                         
   2  -5   6        228.17        246.85         6.77 o                         
   3  -5   6         54.10         57.32         4.01 o                         
   4  -5   6        611.10        611.15        13.29 o                         
   5  -5   6        151.59        178.78         5.97 o                         
   6  -5   6          3.46         -4.33         4.33 o                         
   7  -5   6        115.03        105.84         7.71 o                         
   8  -5   6          6.75         -4.18        10.69 o                         
   9  -5   6          3.60        -13.60        13.60 o                         
  10  -5   6         15.06          4.27         8.59 o                         
  11  -5   6          0.42         -9.60         9.60 o                         
  -9  -4   6          1.00          6.92         8.14 o                         
  -8  -4   6         17.25         10.83         6.72 o                         
  -7  -4   6         12.94          9.28         5.33 o                         
  -6  -4   6         12.20         13.58         2.66 o                         
  -5  -4   6          5.37          9.96         2.44 o                         
  -4  -4   6         86.67         74.07         4.57 o                         
  -3  -4   6        336.49        315.54         5.56 o                         
  -2  -4   6         34.39         33.23         2.00 o                         
  -1  -4   6         21.53         19.99         2.37 o                         
   0  -4   6        106.61        113.29         3.98 o                         
   1  -4   6        495.77        516.70        10.21 o                         
   2  -4   6        952.90        977.70        19.70 o                         
   3  -4   6        997.37       1054.70        23.77 o                         
   4  -4   6         68.99         83.85         3.11 o                         
   5  -4   6         88.57        100.18         8.42 o                         
   6  -4   6         54.21         63.51         4.07 o                         
   7  -4   6        396.12        373.17         9.27 o                         
   8  -4   6        404.65        441.33        12.86 o                         
   9  -4   6          3.90        -10.91        11.95 o                         
  10  -4   6        160.46        163.38        11.80 o                         
  11  -4   6         22.67          8.95        13.46 o                         
  12  -4   6         34.11         25.05         8.80 o                         
 -10  -3   6          1.94          2.28         6.18 o                         
  -9  -3   6         75.43         83.34         6.55 o                         
  -8  -3   6          1.04         -2.84         4.65 o                         
  -7  -3   6         70.27         80.58         3.44 o                         
  -6  -3   6        221.45        207.23         5.56 o                         
  -5  -3   6         12.74         14.53         2.56 o                         
  -4  -3   6        221.23        216.58         4.43 o                         
  -3  -3   6        210.87        228.20         6.10 o                         
  -2  -3   6       1745.28       1716.62        26.22 o                         
  -1  -3   6       1220.12       1199.29        19.51 o                         
   0  -3   6        280.65        282.65         6.52 o                         
   1  -3   6        811.85        834.61        12.86 o                         
   2  -3   6         12.80         13.44         1.94 o                         
   3  -3   6        512.48        541.93        12.56 o                         
   4  -3   6        124.05        122.38         4.30 o                         
   5  -3   6        219.26        220.37         5.17 o                         
   6  -3   6         74.95         82.98         3.53 o                         
   7  -3   6         42.91         35.92         2.61 o                         
   8  -3   6         19.70          7.20         4.57 o                         
   9  -3   6          0.83         -6.20         6.20 o                         
  10  -3   6          0.28         -5.40         8.63 o                         
  11  -3   6         19.97         16.22         7.67 o                         
  12  -3   6          5.03         -8.25         8.34 o                         
 -10  -2   6         18.65         21.74         6.77 o                         
  -9  -2   6          6.97         11.95         5.60 o                         
  -8  -2   6          8.65          5.33         3.64 o                         
  -7  -2   6          1.52          2.91         3.02 o                         
  -6  -2   6         13.70         18.22         2.60 o                         
  -5  -2   6        566.72        530.96         8.66 o                         
  -4  -2   6        344.80        336.68         5.73 o                         
  -3  -2   6        246.66        231.45         6.90 o                         
  -2  -2   6        159.56        150.38         3.44 o                         
  -1  -2   6       1846.61       1817.25        26.47 o                         
   0  -2   6         19.06         21.12         1.46 o                         
   1  -2   6        723.26        710.01        11.03 o                         
   2  -2   6        608.53        605.39        11.77 o                         
   3  -2   6         92.45         78.09         2.91 o                         
   4  -2   6       2143.02       2271.36        38.89 o                         
   5  -2   6         23.45         38.95         2.45 o                         
   6  -2   6        698.52        777.19        12.15 o                         
   7  -2   6        126.91        152.65         5.62 o                         
   8  -2   6         56.74         60.96         5.72 o                         
   9  -2   6        485.58        571.49        30.11 o                         
  10  -2   6          2.61         -4.68         8.19 o                         
  11  -2   6        137.11        142.10         7.12 o                         
  12  -2   6         33.59         40.90         6.43 o                         
  13  -2   6          3.53        -11.36        11.36 o                         
 -10  -1   6         18.06         20.42         7.15 o                         
  -9  -1   6          1.44          1.46         5.92 o                         
  -8  -1   6        101.90        102.65         6.16 o                         
  -7  -1   6         11.29         11.84         3.79 o                         
  -6  -1   6        226.75        214.48         5.73 o                         
  -5  -1   6         57.25         54.50         2.30 o                         
  -4  -1   6        406.28        396.69         7.04 o                         
  -3  -1   6        516.55        472.76         8.37 o                         
  -2  -1   6          9.65          8.07         1.59 o                         
  -1  -1   6        771.50        739.46        15.30 o                         
   0  -1   6         82.02         70.97         2.27 o                         
   1  -1   6        372.87        392.22         6.69 o                         
   2  -1   6        924.40        933.67        14.74 o                         
   3  -1   6          0.45         -1.60         1.60 o                         
   4  -1   6         94.27        107.47         5.64 o                         
   5  -1   6         26.35         27.37         2.61 o                         
   6  -1   6         19.96         25.48         2.05 o                         
   7  -1   6         43.86         50.69         4.14 o                         
   8  -1   6         60.33         68.53         2.88 o                         
   9  -1   6        146.34        155.08         5.53 o                         
  10  -1   6         75.43         77.33         5.12 o                         
  11  -1   6         10.38          2.48         8.74 o                         
  12  -1   6         83.32         84.89        10.08 o                         
  13  -1   6          3.29         -4.73         6.08 o                         
 -11   0   6          4.39          4.15         8.33 o                         
 -10   0   6          3.80         -3.96         5.68 o                         
  -9   0   6         37.09         41.32         7.93 o                         
  -8   0   6         21.10         24.26         4.63 o                         
  -7   0   6         41.45         46.93         3.34 o                         
  -6   0   6        150.24        146.01         7.09 o                         
  -5   0   6        397.70        387.82         7.97 o                         
  -4   0   6         51.85         55.29         2.29 o                         
  -3   0   6       1606.88       1654.04        26.69 o                         
  -2   0   6       2269.41       2362.86        35.75 o                         
  -1   0   6        585.82        574.86        10.45 o                         
   0   0   6       4290.13       4181.16        56.21 o                         
   1   0   6       1196.61       1282.14        18.84 o                         
   2   0   6       3680.40       3716.20        55.98 o                         
   3   0   6        975.02        918.61        16.35 o                         
   4   0   6        533.93        554.13        10.63 o                         
   5   0   6       3144.38       3453.52        55.25 o                         
   6   0   6        249.24        291.97         6.85 o                         
   7   0   6       1921.82       2132.19        32.76 o                         
   8   0   6        151.64        172.27         4.77 o                         
   9   0   6         44.44         52.14         3.70 o                         
  10   0   6        261.22        292.41        12.57 o                         
  11   0   6          2.52         -3.19         5.57 o                         
  12   0   6        129.31        134.88         7.30 o                         
  13   0   6          3.93         -6.60         6.60 o                         
 -11   1   6          0.36         -2.89         6.83 o                         
 -10   1   6         80.89         84.52         7.76 o                         
  -9   1   6         36.20         38.85         6.33 o                         
  -8   1   6         30.63         29.42         3.99 o                         
  -7   1   6        290.60        287.95         8.03 o                         
  -6   1   6        320.16        316.91         7.60 o                         
  -5   1   6        621.62        604.18        11.37 o                         
  -4   1   6        338.14        323.00         6.82 o                         
  -3   1   6         18.63         23.02         1.93 o                         
  -2   1   6         53.51         49.38         1.72 o                         
  -1   1   6        188.19        189.16         3.55 o                         
   0   1   6        265.55        246.82         4.36 o                         
   1   1   6         36.12         47.79         2.50 o                         
   2   1   6        154.09        161.38         4.58 o                         
   3   1   6         47.72         46.39         1.68 o                         
   4   1   6         22.26         20.74         1.64 o                         
   5   1   6        259.46        263.50         6.12 o                         
   6   1   6          9.52          7.32         2.21 o                         
   7   1   6        164.27        176.18         5.73 o                         
   8   1   6        595.44        680.88        12.11 o                         
   9   1   6        256.48        274.22         7.22 o                         
  10   1   6        110.67        124.78         5.15 o                         
  11   1   6         76.52         75.73         5.17 o                         
  12   1   6          3.86         -5.25         5.25 o                         
  13   1   6         39.01         41.35         8.02 o                         
 -11   2   6         15.28         13.27         7.55 o                         
 -10   2   6          1.68          4.60         6.77 o                         
  -9   2   6         14.27         17.24         4.94 o                         
  -8   2   6          4.56          7.55         3.51 o                         
  -7   2   6        131.82        141.87         7.09 o                         
  -6   2   6        488.33        501.47        11.56 o                         
  -5   2   6        176.28        180.13         5.14 o                         
  -4   2   6        823.93        778.39        15.10 o                         
  -3   2   6         26.54         30.80         1.68 o                         
  -2   2   6       2559.50       2659.23        36.74 o                         
  -1   2   6       5178.45       5198.01        74.30 o                         
   0   2   6        931.39        936.27        13.94 o                         
   1   2   6       4938.04       4893.28        73.33 o                         
   2   2   6        508.16        539.32        10.05 o                         
   3   2   6       1253.76       1204.27        18.63 o                         
   4   2   6       3429.66       3473.80        47.69 o                         
   5   2   6        851.01        889.50        13.51 o                         
   6   2   6       1380.04       1419.82        24.69 o                         
   7   2   6        101.61        110.49         7.09 o                         
   8   2   6        374.46        410.84         8.05 o                         
   9   2   6        503.10        582.10        11.29 o                         
  10   2   6         27.98         30.06         3.13 o                         
  11   2   6          7.43          4.47         3.23 o                         
  12   2   6          0.14         -4.31         4.31 o                         
  13   2   6         13.39          8.49         5.62 o                         
 -11   3   6          4.41          5.93        12.09 o                         
 -10   3   6          1.55          1.11         7.13 o                         
  -9   3   6         49.13         39.82         5.75 o                         
  -8   3   6         88.88         98.29         5.67 o                         
  -7   3   6         82.51         76.83         4.41 o                         
  -6   3   6         23.07         24.29         3.22 o                         
  -5   3   6         78.48         80.26         3.61 o                         
  -4   3   6         44.53         40.11         2.03 o                         
  -3   3   6        134.50        126.99         3.30 o                         
  -2   3   6         55.63         62.80         2.74 o                         
  -1   3   6        136.98        137.66         3.20 o                         
   0   3   6         31.29         32.43         1.71 o                         
   1   3   6       1738.48       1790.76        27.31 o                         
   2   3   6        917.62        921.62        14.45 o                         
   3   3   6         77.16         66.26         2.49 o                         
   4   3   6        693.26        669.62        11.36 o                         
   5   3   6         84.07         80.72         3.27 o                         
   6   3   6        707.53        706.65        12.18 o                         
   7   3   6        592.30        606.23        10.88 o                         
   8   3   6         61.22         59.68         3.22 o                         
   9   3   6        211.31        235.19         7.85 o                         
  10   3   6          6.86          1.22         2.89 o                         
  11   3   6        131.97        148.31         7.15 o                         
  12   3   6        104.57        112.72         6.28 o                         
  13   3   6          5.84          7.88         5.47 o                         
 -10   4   6        115.89        131.45         9.86 o                         
  -9   4   6          0.09          3.47         4.95 o                         
  -8   4   6        169.24        191.57         7.70 o                         
  -7   4   6        187.25        198.67         6.82 o                         
  -6   4   6        199.45        207.62         6.77 o                         
  -5   4   6       1085.67       1084.71        22.46 o                         
  -4   4   6          5.73          6.55         1.80 o                         
  -3   4   6       2583.45       2603.28        39.62 o                         
  -2   4   6         21.14         20.84         1.75 o                         
  -1   4   6       2190.42       2171.09        33.10 o                         
   0   4   6        871.90        792.07        15.14 o                         
   1   4   6       1511.89       1643.46        25.21 o                         
   2   4   6      21067.98      21693.14       324.23 o                         
   3   4   6        954.16        999.84        16.47 o                         
   4   4   6        486.46        451.17         8.07 o                         
   5   4   6       1162.02       1127.84        17.54 o                         
   6   4   6          5.98          3.12         1.83 o                         
   7   4   6        884.14        933.37        15.76 o                         
   8   4   6          0.36         -2.28         2.28 o                         
   9   4   6         25.65         30.48         2.84 o                         
  10   4   6          6.10          4.85         3.38 o                         
  11   4   6         35.08         36.87         3.74 o                         
  12   4   6          0.25         -1.74         4.03 o                         
  13   4   6          2.17          3.24         5.61 o                         
 -10   5   6         25.04         30.72        10.52 o                         
  -9   5   6          0.16          6.75         6.15 o                         
  -8   5   6         44.34         42.59         5.77 o                         
  -7   5   6         84.75         88.49         5.76 o                         
  -6   5   6        131.46        127.40         5.14 o                         
  -5   5   6         67.53         75.60         3.60 o                         
  -4   5   6         52.64         54.14         2.67 o                         
  -3   5   6          6.63          6.90         2.02 o                         
  -2   5   6          2.66          1.18         1.68 o                         
  -1   5   6          0.17          0.32         1.53 o                         
   0   5   6        360.79        348.91         7.65 o                         
   1   5   6         85.43         73.64         2.93 o                         
   2   5   6        763.95        757.55        12.81 o                         
   3   5   6         75.22         64.28         2.21 o                         
   4   5   6         33.69         36.63         1.70 o                         
   5   5   6       1006.65        958.40        15.02 o                         
   6   5   6        132.05        129.80         3.51 o                         
   7   5   6        399.93        395.47         7.25 o                         
   8   5   6        217.86        231.95         6.14 o                         
   9   5   6         10.84          9.36         2.48 o                         
  10   5   6        127.11        145.68         4.93 o                         
  11   5   6         12.16          9.85         4.18 o                         
  12   5   6         37.22         45.25         5.05 o                         
  13   5   6         28.61         31.28         8.20 o                         
 -10   6   6         22.53         31.79         9.12 o                         
  -9   6   6        110.97        135.20         8.92 o                         
  -8   6   6          0.78          5.72         6.00 o                         
  -7   6   6        135.30        133.36         7.74 o                         
  -6   6   6         98.80        103.38         5.83 o                         
  -5   6   6        638.07        633.47        14.33 o                         
  -4   6   6        824.68        845.30        14.73 o                         
  -3   6   6          2.63          0.15         1.88 o                         
  -2   6   6       1247.60       1253.42        22.21 o                         
  -1   6   6        553.40        547.65        11.33 o                         
   0   6   6        854.48        861.54        14.68 o                         
   1   6   6        305.24        296.82         5.80 o                         
   2   6   6         49.18         50.33         2.33 o                         
   3   6   6       1557.94       1587.75        24.43 o                         
   4   6   6        165.87        169.35         4.64 o                         
   5   6   6        395.90        400.69         7.44 o                         
   6   6   6        170.03        186.92         4.94 o                         
   7   6   6         49.82         46.64         2.55 o                         
   8   6   6         19.28         19.22         2.41 o                         
   9   6   6          4.89          5.37         2.74 o                         
  10   6   6          5.97          6.54         3.67 o                         
  11   6   6          0.45          0.44         5.39 o                         
  12   6   6          3.68          4.83         5.66 o                         
  13   6   6          9.33          0.03         7.54 o                         
 -10   7   6          1.88          0.42         8.33 o                         
  -9   7   6          0.59          8.05         7.28 o                         
  -8   7   6          2.69          4.81         6.71 o                         
  -7   7   6          1.58          0.96         5.95 o                         
  -6   7   6         92.27         87.49         6.94 o                         
  -5   7   6          6.33          1.88         3.71 o                         
  -4   7   6         23.21         20.91         3.05 o                         
  -3   7   6         10.61          8.45         1.87 o                         
  -2   7   6        354.15        367.26        10.46 o                         
  -1   7   6        502.11        510.68        10.96 o                         
   0   7   6         18.01         18.71         2.49 o                         
   1   7   6        968.40        905.08        16.40 o                         
   2   7   6        190.20        168.67         4.45 o                         
   3   7   6        552.50        525.84        10.16 o                         
   4   7   6        808.86        779.19        14.17 o                         
   5   7   6         26.44         27.37         2.45 o                         
   6   7   6        309.40        307.77         6.05 o                         
   7   7   6         26.40         32.21         2.26 o                         
   8   7   6        128.74        117.44         4.18 o                         
   9   7   6        123.61        136.29         6.62 o                         
  10   7   6         43.17         36.91         3.87 o                         
  11   7   6         42.98         48.49         4.73 o                         
  12   7   6         11.89         14.29         6.67 o                         
  -9   8   6         19.56         13.80         8.04 o                         
  -8   8   6        136.96        147.93         9.56 o                         
  -7   8   6          0.85          3.46         6.64 o                         
  -6   8   6        144.55        171.00        10.64 o                         
  -5   8   6         61.10         70.83         6.52 o                         
  -4   8   6        145.27        148.92         7.06 o                         
  -3   8   6        549.51        594.15        14.42 o                         
  -2   8   6         12.23         12.01         2.69 o                         
  -1   8   6        585.67        612.42        12.16 o                         
   0   8   6        328.91        350.16         8.57 o                         
   1   8   6         19.20         23.15         2.79 o                         
   2   8   6        119.85        119.13         4.61 o                         
   3   8   6         26.87         27.11         2.81 o                         
   4   8   6          4.97          6.33         2.53 o                         
   5   8   6         17.40         18.86         2.46 o                         
   6   8   6         66.71         62.87         2.71 o                         
   7   8   6          1.09          3.62         2.33 o                         
   8   8   6         13.42          9.29         3.28 o                         
   9   8   6          1.90         -1.33         3.40 o                         
  10   8   6          7.05         -0.34         3.96 o                         
  11   8   6          0.57         -6.61         6.81 o                         
  12   8   6          2.64         -0.14         9.54 o                         
  -8   9   6         10.15          5.42         7.80 o                         
  -7   9   6          8.21         10.30         7.51 o                         
  -6   9   6          0.95         -6.22         6.22 o                         
  -5   9   6         18.41         13.67         6.20 o                         
  -4   9   6         47.36         46.30         5.37 o                         
  -3   9   6        151.91        136.13         6.57 o                         
  -2   9   6         47.48         54.92         3.94 o                         
  -1   9   6        151.26        149.63         6.23 o                         
   0   9   6        141.48        152.00         4.61 o                         
   1   9   6          5.01          5.04         3.35 o                         
   2   9   6        635.31        620.92        14.07 o                         
   3   9   6        240.49        242.32         7.35 o                         
   4   9   6         72.68         64.46         3.49 o                         
   5   9   6        304.69        308.62         7.78 o                         
   6   9   6          3.90          1.44         2.35 o                         
   7   9   6        179.58        179.36         8.48 o                         
   8   9   6        140.32        152.05         6.95 o                         
   9   9   6          5.22          0.66         3.99 o                         
  10   9   6         39.52         36.64         6.12 o                         
  11   9   6          0.58         -5.79         5.79 o                         
  -8  10   6          6.95         12.31         9.50 o                         
  -7  10   6         61.59         67.48        10.08 o                         
  -6  10   6          4.88         24.03         8.52 o                         
  -5  10   6         20.98         31.37         7.57 o                         
  -4  10   6          1.86         12.75         5.99 o                         
  -3  10   6         22.08         19.77         5.98 o                         
  -2  10   6         74.74         91.62         5.96 o                         
  -1  10   6          3.23         10.62         4.22 o                         
   0  10   6          4.59          8.11         3.97 o                         
   1  10   6          1.34         -0.44         2.48 o                         
   2  10   6         74.81         69.28         4.63 o                         
   3  10   6          0.03          2.64         3.14 o                         
   4  10   6          3.17          2.66         3.08 o                         
   5  10   6          4.62          2.12         3.02 o                         
   6  10   6          0.62         -3.25         3.53 o                         
   7  10   6          0.29         -2.41         3.29 o                         
   8  10   6          2.43          3.55         4.87 o                         
   9  10   6         48.72         46.10         6.03 o                         
  10  10   6         11.11          6.84         5.86 o                         
  -7  11   6          9.83         16.16         9.93 o                         
  -6  11   6         34.44         41.84         9.55 o                         
  -5  11   6         13.31         19.45         8.67 o                         
  -4  11   6         89.43         99.11         8.13 o                         
  -3  11   6         11.54         14.28         7.40 o                         
  -2  11   6        125.97        112.98         7.71 o                         
  -1  11   6        108.72        124.62         6.94 o                         
   0  11   6         68.04         62.16         5.15 o                         
   1  11   6        268.05        272.52         7.93 o                         
   2  11   6         26.45         26.73         3.09 o                         
   3  11   6         97.06         91.66         4.58 o                         
   4  11   6         44.72         52.79         3.96 o                         
   5  11   6         77.88         62.12         5.13 o                         
   6  11   6        137.53        128.98         5.33 o                         
   7  11   6         24.16         22.78         4.10 o                         
   8  11   6          9.36         13.55         6.24 o                         
   9  11   6          4.33          0.50         5.56 o                         
  -6  12   6          7.85         26.42        10.58 o                         
  -5  12   6         13.03         17.51         9.39 o                         
  -4  12   6         10.25         22.50        10.46 o                         
  -3  12   6         11.82         13.21         7.26 o                         
  -2  12   6         49.49         49.70         7.30 o                         
  -1  12   6         55.46         49.32         7.13 o                         
   0  12   6          6.12          5.79         4.95 o                         
   1  12   6         11.97         10.72         4.45 o                         
   2  12   6         10.32          6.59         4.20 o                         
   3  12   6          5.20          1.21         4.14 o                         
   4  12   6         19.45         17.58         4.40 o                         
   5  12   6          4.80         -0.96         4.06 o                         
   6  12   6          4.60         -0.76         3.95 o                         
   7  12   6          1.62          0.52         6.28 o                         
   8  12   6          2.14         -3.38         5.66 o                         
  -4  13   6          1.91         14.37         9.78 o                         
  -3  13   6         54.55         56.83         6.84 o                         
  -2  13   6         14.70         16.66         6.36 o                         
  -1  13   6         28.56         30.39         6.25 o                         
   0  13   6         91.14         88.28         6.91 o                         
   1  13   6          2.12         -0.79         5.10 o                         
   2  13   6         34.32         32.22         5.78 o                         
   3  13   6          6.20          2.72         4.78 o                         
   4  13   6          0.26         -3.26         4.60 o                         
   5  13   6         30.80         35.21         5.57 o                         
   6  13   6          1.65         -4.69         4.69 o                         
   7  13   6         10.50          3.86         6.01 o                         
  -2  14   6          3.85          5.72         6.62 o                         
  -1  14   6         11.93         10.30         8.24 o                         
   0  14   6         10.43         12.61         6.58 o                         
   1  14   6          6.03         -1.57         6.98 o                         
   2  14   6         17.20         20.14         7.12 o                         
   3  14   6          0.05         -1.57         5.78 o                         
   4  14   6          3.79          3.24         5.13 o                         
   5  14   6         11.00          3.65        11.17 o                         
  -1 -10   7         25.48         25.84         5.67 o                         
   0 -10   7          0.04         12.89         6.42 o                         
   1 -10   7          4.72         25.13         6.00 o                         
   2 -10   7         14.56         20.81         6.15 o                         
   3 -10   7         14.67         15.78         8.12 o                         
   4 -10   7          4.57          9.42         8.05 o                         
  -4  -9   7          6.00          2.86         7.89 o                         
  -3  -9   7         39.20         45.33         6.75 o                         
  -2  -9   7          0.45          2.54         6.87 o                         
  -1  -9   7          4.65          8.37         4.58 o                         
   0  -9   7          1.61          6.95         4.73 o                         
   1  -9   7         76.67         82.36         9.33 o                         
   2  -9   7          0.05          5.49         6.70 o                         
   3  -9   7         22.84         22.03         6.53 o                         
   4  -9   7         57.02         53.67         7.44 o                         
   5  -9   7          0.76          2.58         7.14 o                         
   6  -9   7         85.07         83.14         9.80 o                         
   7  -9   7          0.16         -9.72         9.72 o                         
  -5  -8   7          1.94         -1.48         5.93 o                         
  -4  -8   7          1.73          5.13         5.69 o                         
  -3  -8   7         49.30         53.12         4.91 o                         
  -2  -8   7         32.26         41.59         4.50 o                         
  -1  -8   7          0.76          4.48         4.19 o                         
   0  -8   7         46.00         56.20         5.93 o                         
   1  -8   7         33.20         50.07         4.88 o                         
   2  -8   7         10.01         11.22         4.67 o                         
   3  -8   7          0.20         -1.83         6.33 o                         
   4  -8   7         23.41         26.63         6.75 o                         
   5  -8   7         10.29          1.88         6.54 o                         
   6  -8   7         28.81         20.80         6.91 o                         
   7  -8   7          1.04         -9.36         9.36 o                         
   8  -8   7          0.38        -10.54        10.54 o                         
  -6  -7   7         16.16         12.31         6.36 o                         
  -5  -7   7          0.44          1.33         5.52 o                         
  -4  -7   7         22.14         24.13         3.89 o                         
  -3  -7   7         87.94         97.91         6.45 o                         
  -2  -7   7         76.72         71.81         4.58 o                         
  -1  -7   7         52.82         57.16         3.90 o                         
   0  -7   7         38.41         38.03         4.01 o                         
   1  -7   7          9.46         16.26         4.18 o                         
   2  -7   7         74.96         91.38         5.28 o                         
   3  -7   7         18.62         19.40         4.68 o                         
   4  -7   7        124.51        129.14         6.99 o                         
   5  -7   7        104.14        100.61         7.79 o                         
   6  -7   7          0.17         -6.37         6.37 o                         
   7  -7   7         52.47         51.72         8.10 o                         
   8  -7   7         14.25         -2.62         9.29 o                         
   9  -7   7          5.58         -9.97         9.97 o                         
  -7  -6   7          1.42        -10.05        10.05 o                         
  -6  -6   7          0.38         -6.25         6.25 o                         
  -5  -6   7         46.27         45.63         6.29 o                         
  -4  -6   7          6.26          6.29         3.96 o                         
  -3  -6   7          0.71          0.91         3.52 o                         
  -2  -6   7          6.06         12.53         3.01 o                         
  -1  -6   7         26.18         28.79         3.26 o                         
   0  -6   7          1.89          5.56         3.33 o                         
   1  -6   7          0.31         -0.52         3.49 o                         
   2  -6   7         32.82         44.96         4.92 o                         
   3  -6   7          7.88          6.54         4.06 o                         
   4  -6   7        119.17        121.12         6.28 o                         
   5  -6   7         70.02         70.22         5.47 o                         
   6  -6   7          5.32         -5.16         5.16 o                         
   7  -6   7        169.91        152.04         8.38 o                         
   8  -6   7        119.39        117.46        12.27 o                         
   9  -6   7         18.86         -8.34         8.62 o                         
  10  -6   7         16.46          0.38         9.65 o                         
  -8  -5   7          0.41          0.29         7.75 o                         
  -7  -5   7          1.65         -5.27         5.27 o                         
  -6  -5   7          1.00          0.61        11.32 o                         
  -5  -5   7         73.68         85.02         6.84 o                         
  -4  -5   7        149.27        135.11         5.15 o                         
  -3  -5   7         67.84         82.28         4.20 o                         
  -2  -5   7        353.50        339.27        12.75 o                         
  -1  -5   7        100.74         87.59         4.25 o                         
   0  -5   7         35.61         45.10         3.74 o                         
   1  -5   7        569.83        607.31        13.06 o                         
   2  -5   7         29.47         27.53         3.70 o                         
   3  -5   7        232.13        247.98         7.13 o                         
   4  -5   7         55.60         56.85         4.29 o                         
   5  -5   7         66.89         74.10         4.85 o                         
   6  -5   7        113.25        110.14         7.68 o                         
   7  -5   7          0.16         -5.66         5.66 o                         
   8  -5   7         46.08         31.32         9.22 o                         
   9  -5   7         18.87         16.04        10.36 o                         
  10  -5   7          0.42         -9.32         9.32 o                         
  11  -5   7          4.46        -14.32        14.32 o                         
  -9  -4   7         13.27         10.50        10.67 o                         
  -8  -4   7          0.21          0.31         8.28 o                         
  -7  -4   7         12.45         10.65         5.18 o                         
  -6  -4   7         13.18         12.13         5.19 o                         
  -5  -4   7          0.28         -2.37         3.07 o                         
  -4  -4   7          2.61         -1.27         3.05 o                         
  -3  -4   7          0.02         -0.03         2.03 o                         
  -2  -4   7        246.90        230.69         5.40 o                         
  -1  -4   7        105.65        117.39         4.42 o                         
   0  -4   7         14.10         16.25         2.86 o                         
   1  -4   7        399.30        413.78         9.66 o                         
   2  -4   7         87.09         96.33         4.31 o                         
   3  -4   7         19.88         20.59         2.85 o                         
   4  -4   7        137.99        154.90         6.13 o                         
   5  -4   7         51.69         50.92         3.35 o                         
   6  -4   7        633.81        685.43        13.57 o                         
   7  -4   7          5.06         10.56         3.32 o                         
   8  -4   7        169.25        176.46        12.75 o                         
   9  -4   7        297.06        347.17        15.63 o                         
  10  -4   7          1.82          2.96         8.48 o                         
  11  -4   7         76.93         84.71         9.82 o                         
  12  -4   7          6.62         -2.96         8.89 o                         
  -9  -3   7        101.12        113.84         7.65 o                         
  -8  -3   7         57.46         54.89         6.35 o                         
  -7  -3   7          1.78          9.46         4.44 o                         
  -6  -3   7         81.18         92.51         6.73 o                         
  -5  -3   7         15.47         10.88         3.48 o                         
  -4  -3   7         40.71         49.00         3.12 o                         
  -3  -3   7        193.26        179.73         7.20 o                         
  -2  -3   7         88.51         91.99         3.66 o                         
  -1  -3   7        226.92        228.39         5.21 o                         
   0  -3   7          7.40          2.28         2.57 o                         
   1  -3   7         86.53         96.68         3.79 o                         
   2  -3   7        766.14        780.34        14.70 o                         
   3  -3   7          0.36         -2.51         2.51 o                         
   4  -3   7         27.43         35.24         3.00 o                         
   5  -3   7         27.76         31.18         3.48 o                         
   6  -3   7         23.62         23.66         2.44 o                         
   7  -3   7          1.81          0.39         3.33 o                         
   8  -3   7          1.77         -1.30         5.24 o                         
   9  -3   7          1.01         -2.15         4.93 o                         
  10  -3   7          0.35        -11.50        11.79 o                         
  11  -3   7          7.09         -2.04         7.20 o                         
  12  -3   7          4.58         -7.30        12.68 o                         
  -9  -2   7          1.08          1.39         5.80 o                         
  -8  -2   7         36.16         40.96         4.42 o                         
  -7  -2   7          8.21          6.29         3.44 o                         
  -6  -2   7          0.36          1.13         3.12 o                         
  -5  -2   7         35.06         35.16         2.57 o                         
  -4  -2   7         35.02         30.14         2.58 o                         
  -3  -2   7         30.94         31.57         2.10 o                         
  -2  -2   7        321.00        301.50         9.83 o                         
  -1  -2   7          5.22          5.18         1.90 o                         
   0  -2   7        101.80         92.20         3.43 o                         
   1  -2   7          2.18         -1.78         1.78 o                         
   2  -2   7        781.97        769.48        12.71 o                         
   3  -2   7        127.05        127.01         6.04 o                         
   4  -2   7       1451.78       1573.28        27.37 o                         
   5  -2   7        800.41        885.87        16.31 o                         
   6  -2   7         10.51         14.41         2.19 o                         
   7  -2   7       1019.69       1142.87        21.38 o                         
   8  -2   7        121.22        140.81         4.98 o                         
   9  -2   7        391.83        412.75        12.63 o                         
  10  -2   7        173.93        197.09        12.06 o                         
  11  -2   7          2.04          0.48         8.81 o                         
  12  -2   7        116.48        138.30         9.17 o                         
 -10  -1   7         19.89         19.75         7.52 o                         
  -9  -1   7          9.14          5.34         5.53 o                         
  -8  -1   7         21.92         27.99         5.92 o                         
  -7  -1   7         54.83         59.71         4.92 o                         
  -6  -1   7          6.70         11.11         2.76 o                         
  -5  -1   7        694.43        700.67        13.00 o                         
  -4  -1   7        352.19        344.60         7.33 o                         
  -3  -1   7          4.75          7.66         2.00 o                         
  -2  -1   7        280.11        281.64        12.03 o                         
  -1  -1   7         10.54          9.22         1.93 o                         
   0  -1   7        509.52        455.63         6.86 o                         
   1  -1   7         22.91         20.44         1.47 o                         
   2  -1   7         62.26         55.35         2.52 o                         
   3  -1   7         51.62         43.36         2.47 o                         
   4  -1   7         62.50         59.18         2.90 o                         
   5  -1   7         30.95         31.11         3.03 o                         
   6  -1   7         22.45         22.39         2.56 o                         
   7  -1   7          0.16          0.67         2.50 o                         
   8  -1   7         27.79         32.95         2.40 o                         
   9  -1   7         12.79          6.01         3.12 o                         
  10  -1   7         44.75         41.58         5.37 o                         
  11  -1   7         11.12          1.92         6.33 o                         
  12  -1   7         17.42         21.61         7.06 o                         
  13  -1   7         17.48         12.98         9.48 o                         
 -10   0   7          2.81         -5.04         9.06 o                         
  -9   0   7          4.34          3.39         5.25 o                         
  -8   0   7          3.58          4.47         4.81 o                         
  -7   0   7         38.66         39.70         4.10 o                         
  -6   0   7          1.44         -0.79         2.52 o                         
  -5   0   7        110.28         98.58         3.45 o                         
  -4   0   7        158.57        164.77         4.65 o                         
  -3   0   7         15.82         20.82         2.14 o                         
  -2   0   7        752.05        744.41        13.39 o                         
  -1   0   7         68.62         54.76         2.39 o                         
   0   0   7        358.38        363.89         5.90 o                         
   1   0   7       2612.76       2584.59        44.17 o                         
   2   0   7         12.21         17.36         1.72 o                         
   3   0   7        542.26        519.15        10.02 o                         
   4   0   7       1249.48       1278.60        22.59 o                         
   5   0   7        938.37        942.24        18.85 o                         
   6   0   7        684.72        726.78        13.82 o                         
   7   0   7          1.92          5.24         2.32 o                         
   8   0   7        213.41        232.93         6.31 o                         
   9   0   7        184.31        210.14        11.13 o                         
  10   0   7        283.87        292.42        11.46 o                         
  11   0   7         93.27        100.20         5.49 o                         
  12   0   7          2.72         -2.01         5.30 o                         
  13   0   7         21.38         22.75        10.83 o                         
 -10   1   7         13.07         18.15         6.79 o                         
  -9   1   7          8.18          5.74         5.44 o                         
  -8   1   7        145.30        154.63         8.57 o                         
  -7   1   7          9.77          9.34         3.34 o                         
  -6   1   7         26.45         29.22         4.31 o                         
  -5   1   7        170.11        161.29         4.78 o                         
  -4   1   7         38.61         41.51         2.75 o                         
  -3   1   7        223.95        223.76         5.79 o                         
  -2   1   7        374.60        381.62         6.77 o                         
  -1   1   7        386.96        377.78         6.08 o                         
   0   1   7          9.68         10.87         1.46 o                         
   1   1   7         14.03         23.12         2.03 o                         
   2   1   7         19.99         19.09         1.73 o                         
   3   1   7         11.45         13.44         1.23 o                         
   4   1   7         38.79         42.70         2.46 o                         
   5   1   7        129.67        125.49         7.68 o                         
   6   1   7        185.97        186.63         5.97 o                         
   7   1   7        142.03        154.13         7.53 o                         
   8   1   7        178.13        192.94         8.35 o                         
   9   1   7        233.41        251.75         7.24 o                         
  10   1   7         14.37          9.54         2.88 o                         
  11   1   7        136.93        149.89         7.33 o                         
  12   1   7         32.73         29.31         6.88 o                         
  13   1   7         12.85          7.48         7.01 o                         
 -10   2   7          1.53         -4.79         6.91 o                         
  -9   2   7         36.11         41.45         7.30 o                         
  -8   2   7         56.05         60.58         5.07 o                         
  -7   2   7          6.95          9.91         3.54 o                         
  -6   2   7        392.56        404.67        10.17 o                         
  -5   2   7        370.09        375.00         8.73 o                         
  -4   2   7         34.13         40.31         2.76 o                         
  -3   2   7       1451.54       1408.67        24.50 o                         
  -2   2   7         53.93         54.45         2.22 o                         
  -1   2   7       2156.77       2120.28        30.81 o                         
   0   2   7        715.91        695.33        10.71 o                         
   1   2   7        142.03        140.81         3.15 o                         
   2   2   7       3149.95       3021.29        51.10 o                         
   3   2   7          2.68          4.55         1.76 o                         
   4   2   7       1229.69       1171.92        17.39 o                         
   5   2   7        110.92        109.65         4.65 o                         
   6   2   7        487.94        491.38         8.89 o                         
   7   2   7        824.44        865.81        15.87 o                         
   8   2   7          3.40          0.48         2.69 o                         
   9   2   7        166.55        199.07         8.66 o                         
  10   2   7          2.15         -1.74         3.10 o                         
  11   2   7         42.56         36.28         4.69 o                         
  12   2   7         24.69         25.02         5.30 o                         
  13   2   7          4.30          5.52         8.86 o                         
 -10   3   7         79.06         92.48        13.57 o                         
  -9   3   7          6.80          5.86         5.39 o                         
  -8   3   7         25.26         23.60         4.16 o                         
  -7   3   7         73.02         76.13         4.55 o                         
  -6   3   7          1.48         -1.35         3.30 o                         
  -5   3   7        283.06        265.28         8.37 o                         
  -4   3   7         19.21         20.75         2.59 o                         
  -3   3   7        224.75        229.04         4.75 o                         
  -2   3   7        174.53        172.33         4.15 o                         
  -1   3   7         33.50         38.45         1.98 o                         
   0   3   7          5.91          3.96         1.60 o                         
   1   3   7         22.38         25.02         1.76 o                         
   2   3   7          2.52          3.02         1.68 o                         
   3   3   7        133.23        115.98         3.50 o                         
   4   3   7        185.25        181.50         3.89 o                         
   5   3   7        361.07        345.19         8.53 o                         
   6   3   7         60.80         58.87         2.63 o                         
   7   3   7        160.89        159.44         7.05 o                         
   8   3   7         92.64         98.06         3.93 o                         
   9   3   7        186.03        213.99         6.38 o                         
  10   3   7        289.52        320.30        12.10 o                         
  11   3   7         28.38         31.61         3.72 o                         
  12   3   7        120.46        131.76         5.33 o                         
  13   3   7         35.09         43.35        10.21 o                         
 -10   4   7         10.16          5.14        10.68 o                         
  -9   4   7         24.49         18.37         7.07 o                         
  -8   4   7          0.98          1.51         4.69 o                         
  -7   4   7        108.82        119.61         5.47 o                         
  -6   4   7         92.49         77.03         4.48 o                         
  -5   4   7       1082.13       1063.92        22.24 o                         
  -4   4   7        870.07        902.74        14.85 o                         
  -3   4   7         81.45         83.08         2.93 o                         
  -2   4   7        896.16        870.81        13.46 o                         
  -1   4   7        172.39        158.61         4.35 o                         
   0   4   7       1881.83       1891.44        32.45 o                         
   1   4   7       1163.21       1121.44        19.69 o                         
   2   4   7         38.30         34.39         2.56 o                         
   3   4   7         90.37         83.75         3.35 o                         
   4   4   7         93.43         82.27         2.82 o                         
   5   4   7        357.32        342.37         6.44 o                         
   6   4   7          6.34          6.52         2.03 o                         
   7   4   7        131.33        122.79         4.83 o                         
   8   4   7         98.02         97.41         4.65 o                         
   9   4   7          2.16          1.30         2.77 o                         
  10   4   7          2.71          2.07         2.93 o                         
  11   4   7          1.75          2.52         4.24 o                         
  12   4   7          1.33          0.70         4.28 o                         
  13   4   7          1.25          1.93         7.88 o                         
 -10   5   7         16.70          6.02         8.17 o                         
  -9   5   7         52.24         50.20         7.67 o                         
  -8   5   7          3.13          3.50         5.86 o                         
  -7   5   7         18.91         17.39         4.02 o                         
  -6   5   7         49.71         53.25         4.61 o                         
  -5   5   7          6.45          6.06         3.26 o                         
  -4   5   7          8.90          9.21         2.34 o                         
  -3   5   7         21.07         19.35         2.33 o                         
  -2   5   7         14.70         11.68         1.98 o                         
  -1   5   7        170.99        156.61         4.21 o                         
   0   5   7        123.88        117.27         4.44 o                         
   1   5   7        460.08        440.67         8.20 o                         
   2   5   7         38.81         42.20         2.21 o                         
   3   5   7        232.98        232.52         5.13 o                         
   4   5   7        802.79        788.57        13.47 o                         
   5   5   7        404.59        390.94         7.95 o                         
   6   5   7       1026.12        996.10        16.76 o                         
   7   5   7         29.56         28.88         2.46 o                         
   8   5   7        209.50        199.92         6.95 o                         
   9   5   7        258.33        297.35        12.39 o                         
  10   5   7          7.14         12.83         3.29 o                         
  11   5   7         79.57         89.75         7.61 o                         
  12   5   7          0.28         -3.63         5.39 o                         
  13   5   7         26.36         26.79         6.17 o                         
  -9   6   7         21.48         28.61         8.72 o                         
  -8   6   7         50.83         66.06         7.21 o                         
  -7   6   7          4.00          6.68         5.83 o                         
  -6   6   7        338.62        352.13        10.77 o                         
  -5   6   7          1.02          1.93         3.27 o                         
  -4   6   7        641.93        628.38        11.51 o                         
  -3   6   7        588.19        591.46        10.94 o                         
  -2   6   7        216.73        218.19         5.47 o                         
  -1   6   7        975.01        959.05        16.29 o                         
   0   6   7        316.12        317.64         6.73 o                         
   1   6   7        593.09        592.27        10.64 o                         
   2   6   7        161.46        153.38         4.37 o                         
   3   6   7        342.55        348.04         6.56 o                         
   4   6   7        217.15        230.09         5.64 o                         
   5   6   7        137.39        136.42         3.82 o                         
   6   6   7         47.43         42.94         2.28 o                         
   7   6   7          9.08         10.95         2.07 o                         
   8   6   7          1.57         -2.17         2.67 o                         
   9   6   7          4.64          5.00         3.58 o                         
  10   6   7          1.69         -0.13         4.03 o                         
  11   6   7         33.05         35.11         6.88 o                         
  12   6   7          4.94          2.84         6.14 o                         
  -9   7   7          1.00         -2.16         7.31 o                         
  -8   7   7          1.15          9.37         8.06 o                         
  -7   7   7          0.17          2.92         6.28 o                         
  -6   7   7          2.07          4.58         5.81 o                         
  -5   7   7         67.38         65.29         6.31 o                         
  -4   7   7         33.88         35.35         3.17 o                         
  -3   7   7        120.02        115.88         3.62 o                         
  -2   7   7         29.33         25.11         2.49 o                         
  -1   7   7        242.43        240.63         6.14 o                         
   0   7   7        189.15        171.49         5.26 o                         
   1   7   7         13.43         10.28         2.29 o                         
   2   7   7        328.73        318.95         6.81 o                         
   3   7   7         63.34         62.04         2.93 o                         
   4   7   7        488.22        462.58         9.37 o                         
   5   7   7        354.11        364.91         7.91 o                         
   6   7   7          4.23          3.93         2.21 o                         
   7   7   7        315.56        314.91         6.79 o                         
   8   7   7         21.37         24.64         2.87 o                         
   9   7   7         90.12         83.51         4.01 o                         
  10   7   7         73.31         87.01         5.27 o                         
  11   7   7          0.16         -1.54         4.45 o                         
  12   7   7         41.65         45.40         6.80 o                         
  -9   8   7          2.60         18.92         8.75 o                         
  -8   8   7         36.21         38.94         7.95 o                         
  -7   8   7        108.40        115.94         8.54 o                         
  -6   8   7          0.13         14.99         7.95 o                         
  -5   8   7         74.05         78.19         6.98 o                         
  -4   8   7          6.06         11.03         4.60 o                         
  -3   8   7         88.45         80.22         5.68 o                         
  -2   8   7        118.91        126.11         5.62 o                         
  -1   8   7        156.81        147.60         5.67 o                         
   0   8   7        327.47        354.64         8.36 o                         
   1   8   7         76.05         75.27         3.91 o                         
   2   8   7         56.76         53.27         3.16 o                         
   3   8   7        232.31        241.41         6.81 o                         
   4   8   7         50.80         48.69         3.24 o                         
   5   8   7          4.17          9.24         2.98 o                         
   6   8   7         16.33         17.84         2.56 o                         
   7   8   7         81.31         79.74         3.38 o                         
   8   8   7          6.79          5.43         2.98 o                         
   9   8   7         17.96         15.14         4.49 o                         
  10   8   7          8.25          1.27         4.50 o                         
  11   8   7          5.77          2.27         6.16 o                         
  12   8   7          5.58         -3.47         7.16 o                         
  -8   9   7          5.38         10.13         8.82 o                         
  -7   9   7          5.69          4.89         7.43 o                         
  -6   9   7          0.65          1.38         6.72 o                         
  -5   9   7         74.90         71.16         7.12 o                         
  -4   9   7        174.57        171.01         7.69 o                         
  -3   9   7         78.01         76.50         5.93 o                         
  -2   9   7        139.33        139.09         6.15 o                         
  -1   9   7         62.35         62.97         4.18 o                         
   0   9   7        209.17        207.45         9.12 o                         
   1   9   7        445.39        435.54        11.16 o                         
   2   9   7         68.99         59.98         4.03 o                         
   3   9   7        180.19        190.35         6.70 o                         
   4   9   7          2.61          7.22         3.27 o                         
   5   9   7        272.01        259.76         7.26 o                         
   6   9   7        109.41        111.22         3.84 o                         
   7   9   7          1.43          2.85         2.89 o                         
   8   9   7         94.19         96.86         5.50 o                         
   9   9   7          1.36          1.90         3.87 o                         
  10   9   7         36.56         29.61         4.80 o                         
  11   9   7          3.03         -6.16         6.29 o                         
  -7  10   7         31.34         28.69         9.36 o                         
  -6  10   7         54.39         66.06         9.32 o                         
  -5  10   7          6.71         11.11         8.01 o                         
  -4  10   7        108.94        131.66        16.90 o                         
  -3  10   7         48.46         58.16         6.61 o                         
  -2  10   7         67.15         77.65         6.99 o                         
  -1  10   7         26.29         38.00         5.23 o                         
   0  10   7          3.91         -1.02         4.01 o                         
   1  10   7         88.95         98.64         5.28 o                         
   2  10   7         76.44         75.09         4.70 o                         
   3  10   7          1.44          2.76         3.76 o                         
   4  10   7          0.09         -1.11         3.46 o                         
   5  10   7          0.18          0.43         3.25 o                         
   6  10   7          0.52         -2.98         2.98 o                         
   7  10   7          5.28          5.39         3.62 o                         
   8  10   7         35.60         20.11         3.93 o                         
   9  10   7         19.46         13.63         5.97 o                         
  10  10   7          6.83          0.83         6.02 o                         
  -6  11   7         22.44         28.73         9.64 o                         
  -5  11   7          6.47         29.36         9.04 o                         
  -4  11   7          5.41          2.00         7.86 o                         
  -3  11   7         14.26         24.74         7.03 o                         
  -2  11   7         78.65         83.27         7.54 o                         
  -1  11   7        155.88        159.26         8.92 o                         
   0  11   7         27.86         24.47         5.25 o                         
   1  11   7         65.28         59.76         5.01 o                         
   2  11   7         87.97         98.34         5.45 o                         
   3  11   7         16.92          6.36         3.85 o                         
   4  11   7        108.39        103.56         4.88 o                         
   5  11   7         24.25         29.17         4.28 o                         
   6  11   7          1.34         -3.84         3.84 o                         
   7  11   7          2.26          3.41         3.88 o                         
   8  11   7          8.85          5.00         4.35 o                         
   9  11   7         21.75         15.52         6.14 o                         
  -5  12   7         10.29         14.90         9.55 o                         
  -4  12   7         11.50         10.56         9.18 o                         
  -3  12   7          0.12          2.90         7.28 o                         
  -2  12   7          8.26         18.91         7.40 o                         
  -1  12   7          9.93         16.74         7.00 o                         
   0  12   7         13.93          8.19         6.71 o                         
   1  12   7         25.99         25.61         5.71 o                         
   2  12   7          2.76          2.05         4.31 o                         
   3  12   7          8.63          8.36         4.17 o                         
   4  12   7         24.63         14.21         4.50 o                         
   5  12   7          2.04         -3.02         4.29 o                         
   6  12   7          1.13         -2.33         4.12 o                         
   7  12   7          3.04          2.43         4.56 o                         
   8  12   7          0.53         -6.12         6.12 o                         
  -4  13   7          7.41         17.34        10.03 o                         
  -3  13   7         12.52         14.49         9.57 o                         
  -2  13   7         12.32         17.22         7.91 o                         
  -1  13   7          7.84         12.09         6.55 o                         
   0  13   7         37.67         46.96         6.73 o                         
   1  13   7          1.13         -5.36         5.97 o                         
   2  13   7         48.53         42.36         5.61 o                         
   3  13   7         24.82         34.18         5.84 o                         
   4  13   7          1.89          0.44         4.79 o                         
   5  13   7         27.55         28.11         4.97 o                         
   6  13   7          0.18         -2.22         4.91 o                         
   7  13   7          2.44         -4.75         4.75 o                         
  -1  14   7          2.24          1.54         6.83 o                         
   0  14   7          7.33          1.69         6.55 o                         
   1  14   7          3.35          0.16         7.18 o                         
   2  14   7         10.52         11.46         7.16 o                         
   3  14   7          0.21          1.66         6.31 o                         
   4  14   7          1.33         -1.16         5.92 o                         
  -2  -9   8          4.31         12.72         6.22 o                         
  -1  -9   8         11.01         19.86         5.68 o                         
   0  -9   8          1.79         -0.97         5.16 o                         
   1  -9   8         21.73         28.06         5.89 o                         
   2  -9   8         26.33         24.09         6.26 o                         
   3  -9   8          0.18         -6.22         6.22 o                         
   4  -9   8         32.47         40.26         6.53 o                         
   5  -9   8          0.23          0.54         7.44 o                         
  -4  -8   8          0.35         -7.19         7.19 o                         
  -3  -8   8          1.85          8.83         4.83 o                         
  -2  -8   8          8.07          4.61         4.91 o                         
  -1  -8   8          2.91          0.62         4.69 o                         
   0  -8   8          0.15         -1.00         5.41 o                         
   1  -8   8          7.56         17.71         5.49 o                         
   2  -8   8         17.12         27.98         5.82 o                         
   3  -8   8         14.85         16.93         6.12 o                         
   4  -8   8         39.56         39.61         5.97 o                         
   5  -8   8          0.07         -4.47         5.66 o                         
   6  -8   8          1.61         -3.16         6.80 o                         
   7  -8   8          4.41         -6.41         9.38 o                         
  -5  -7   8          3.53         -0.91         6.48 o                         
  -4  -7   8         22.65         14.74         6.19 o                         
  -3  -7   8         18.07         20.46         6.23 o                         
  -2  -7   8         31.56         40.51         4.76 o                         
  -1  -7   8          0.14         -1.88         4.41 o                         
   0  -7   8        107.14        129.74         5.75 o                         
   1  -7   8         54.61         56.89         4.80 o                         
   2  -7   8         15.00         24.03         4.62 o                         
   3  -7   8         76.06         86.41         5.39 o                         
   4  -7   8          2.84         -4.59         5.05 o                         
   5  -7   8         98.66        101.59         6.90 o                         
   6  -7   8          5.37         -3.20         5.53 o                         
   7  -7   8         14.30          7.01         7.99 o                         
   8  -7   8         32.39         37.44        12.44 o                         
  -6  -6   8          1.64         -7.90         7.90 o                         
  -5  -6   8          1.57          2.86         6.20 o                         
  -4  -6   8         16.53          6.89         6.43 o                         
  -3  -6   8         14.66         16.50         4.28 o                         
  -2  -6   8          6.91          4.19         4.29 o                         
  -1  -6   8          4.63         11.14         5.52 o                         
   0  -6   8          8.42          9.56         3.79 o                         
   1  -6   8          6.78          8.53         3.98 o                         
   2  -6   8          1.38          1.75         3.99 o                         
   3  -6   8         23.65         18.67         4.15 o                         
   4  -6   8          6.74          7.33         4.08 o                         
   5  -6   8          5.64         -4.45         4.45 o                         
   6  -6   8         33.84         29.66         7.42 o                         
   7  -6   8          0.03         -7.99         7.99 o                         
   8  -6   8         24.68         26.17        13.64 o                         
   9  -6   8         17.69          9.57        12.67 o                         
  10  -6   8          3.61         -8.33         9.57 o                         
  -7  -5   8          8.10          5.26         7.34 o                         
  -6  -5   8         52.86         43.61        10.75 o                         
  -5  -5   8          9.08          0.27         5.02 o                         
  -4  -5   8          1.91          5.69         4.88 o                         
  -3  -5   8         35.64         31.69         4.15 o                         
  -2  -5   8         30.71         46.79         4.32 o                         
  -1  -5   8        131.62        142.42         6.53 o                         
   0  -5   8          1.91          0.34         3.42 o                         
   1  -5   8        153.20        164.24         5.87 o                         
   2  -5   8        157.25        162.59        10.61 o                         
   3  -5   8         16.13         20.29         3.80 o                         
   4  -5   8        117.30        129.19         5.24 o                         
   5  -5   8          7.43          4.77         3.65 o                         
   6  -5   8         60.99         60.14         4.67 o                         
   7  -5   8         50.14         55.82         4.86 o                         
   8  -5   8          9.70         -8.90         9.74 o                         
   9  -5   8         18.89          3.03         9.39 o                         
  10  -5   8          6.30          6.12        11.90 o                         
  -8  -4   8          0.39         -8.61         8.93 o                         
  -7  -4   8          1.44         -5.87         5.87 o                         
  -6  -4   8         19.26          6.92         4.18 o                         
  -5  -4   8          1.47          1.10         6.07 o                         
  -4  -4   8          4.18          0.29         3.68 o                         
  -3  -4   8          0.86          1.01         3.11 o                         
  -2  -4   8         14.05         10.68         3.27 o                         
  -1  -4   8        289.74        277.48         8.91 o                         
   0  -4   8        210.53        191.08         5.78 o                         
   1  -4   8        203.58        219.48         6.92 o                         
   2  -4   8        435.17        450.36        10.64 o                         
   3  -4   8        271.81        281.76         8.21 o                         
   4  -4   8        165.21        180.12         6.86 o                         
   5  -4   8        139.78        145.66         5.05 o                         
   6  -4   8         53.34         49.34         4.00 o                         
   7  -4   8        240.73        268.18         7.55 o                         
   8  -4   8          0.77         -4.27         4.60 o                         
   9  -4   8        104.75         88.29         8.46 o                         
  10  -4   8         36.38         23.70         9.86 o                         
  11  -4   8         17.82         13.59         8.69 o                         
  -8  -3   8          0.48         -8.77         8.77 o                         
  -7  -3   8         37.55         37.03         6.47 o                         
  -6  -3   8          0.54         -3.98         3.98 o                         
  -5  -3   8        179.51        163.51         8.23 o                         
  -4  -3   8         13.58          8.04         2.57 o                         
  -3  -3   8        199.82        202.29         6.03 o                         
  -2  -3   8        205.24        187.58         5.37 o                         
  -1  -3   8         44.09         31.58         3.85 o                         
   0  -3   8        948.16        926.22        16.20 o                         
   1  -3   8         60.14         53.42         3.61 o                         
   2  -3   8        440.54        460.60        10.60 o                         
   3  -3   8        308.74        322.09        10.97 o                         
   4  -3   8         25.51         23.99         3.03 o                         
   5  -3   8        335.35        367.58         8.36 o                         
   6  -3   8         63.07         66.10         3.77 o                         
   7  -3   8         21.53         21.06         3.97 o                         
   8  -3   8         31.77         28.32         5.52 o                         
   9  -3   8          0.53          3.65         5.83 o                         
  10  -3   8          3.58         -6.54         6.54 o                         
  11  -3   8          0.05         -0.32         6.95 o                         
  12  -3   8          0.20         -9.57        11.33 o                         
  -9  -2   8          1.30          3.28         6.30 o                         
  -8  -2   8         18.04         23.30         6.25 o                         
  -7  -2   8         28.41         26.72         3.96 o                         
  -6  -2   8          0.28         -3.47         3.47 o                         
  -5  -2   8          5.19          4.95         2.74 o                         
  -4  -2   8          1.28          2.64         2.42 o                         
  -3  -2   8          0.33         -2.41         2.41 o                         
  -2  -2   8        340.64        348.32         7.25 o                         
  -1  -2   8         19.90         17.50         2.23 o                         
   0  -2   8        452.48        446.46         8.19 o                         
   1  -2   8        106.38         95.80         4.59 o                         
   2  -2   8        162.90        163.91         5.79 o                         
   3  -2   8       1000.93       1038.49        16.96 o                         
   4  -2   8        126.57        129.49         4.01 o                         
   5  -2   8        844.21        886.00        16.48 o                         
   6  -2   8        472.36        527.34        10.43 o                         
   7  -2   8         43.43         51.41         3.88 o                         
   8  -2   8        302.82        372.37        18.81 o                         
   9  -2   8         10.68         17.13         5.48 o                         
  10  -2   8        146.86        162.96         8.27 o                         
  11  -2   8         89.89         97.87         8.90 o                         
  12  -2   8          5.71         -9.57         9.96 o                         
  -9  -1   8          0.76         -6.43         6.43 o                         
  -8  -1   8          0.72         -0.69         4.64 o                         
  -7  -1   8        149.92        155.17         6.23 o                         
  -6  -1   8        115.05        119.14         5.19 o                         
  -5  -1   8         24.38         36.34         3.21 o                         
  -4  -1   8        385.23        377.39        11.27 o                         
  -3  -1   8        388.30        370.71         9.09 o                         
  -2  -1   8        119.56        122.86         3.85 o                         
  -1  -1   8        173.95        154.30         5.38 o                         
   0  -1   8          3.03          5.27         1.82 o                         
   1  -1   8        425.51        414.24         6.86 o                         
   2  -1   8        197.09        184.21         4.84 o                         
   3  -1   8         51.66         43.28         2.71 o                         
   4  -1   8         80.68         95.76         5.52 o                         
   5  -1   8         17.62         14.24         3.11 o                         
   6  -1   8        109.15        110.76         4.60 o                         
   7  -1   8        137.10        150.85         5.44 o                         
   8  -1   8         91.23         91.57         4.52 o                         
   9  -1   8          6.04          9.21         4.93 o                         
  10  -1   8          2.21         -7.05         7.43 o                         
  11  -1   8         40.72         40.48         7.06 o                         
  12  -1   8          3.91         -1.86         9.67 o                         
  -9   0   8          0.04         -0.29         5.46 o                         
  -8   0   8         11.10         13.84         5.25 o                         
  -7   0   8          0.02          0.32         4.77 o                         
  -6   0   8         37.85         36.14         3.62 o                         
  -5   0   8        312.33        284.68         7.39 o                         
  -4   0   8        161.26        172.27         5.74 o                         
  -3   0   8        170.78        171.58         6.32 o                         
  -2   0   8        101.59        112.12         3.64 o                         
  -1   0   8        862.56        843.98        15.21 o                         
   0   0   8        727.72        712.66        11.14 o                         
   1   0   8        654.91        643.18        12.07 o                         
   2   0   8        830.02        793.99        13.75 o                         
   3   0   8        724.66        733.00        12.94 o                         
   4   0   8       1877.15       1903.32        33.00 o                         
   5   0   8        134.37        115.67         5.21 o                         
   6   0   8        783.28        827.26        16.79 o                         
   7   0   8        905.36        999.26        19.44 o                         
   8   0   8        114.27        117.87         5.88 o                         
   9   0   8        365.19        433.27        14.74 o                         
  10   0   8          8.03          9.77         5.04 o                         
  11   0   8         96.25         98.15         7.54 o                         
  12   0   8         53.08         67.63         8.06 o                         
  13   0   8          0.31         -2.61         9.74 o                         
  -9   1   8          5.59          5.10         5.81 o                         
  -8   1   8         90.05        100.31        12.40 o                         
  -7   1   8         12.20          6.59         3.98 o                         
  -6   1   8        100.84        101.74         4.25 o                         
  -5   1   8        317.58        303.79         7.73 o                         
  -4   1   8          4.43          5.45         2.79 o                         
  -3   1   8        852.02        814.32        15.94 o                         
  -2   1   8        130.93        124.27         4.02 o                         
  -1   1   8        123.61        116.63         4.25 o                         
   0   1   8        373.14        347.20         6.17 o                         
   1   1   8        101.00        100.50         3.25 o                         
   2   1   8         91.38         79.75         3.14 o                         
   3   1   8         50.98         46.64         2.38 o                         
   4   1   8          1.28         -2.02         2.36 o                         
   5   1   8         44.37         46.42         3.08 o                         
   6   1   8         20.10         11.37         2.69 o                         
   7   1   8         65.32         59.14         3.57 o                         
   8   1   8         13.93         17.55         3.65 o                         
   9   1   8          2.08          2.15         3.98 o                         
  10   1   8          7.18          6.58         4.34 o                         
  11   1   8          6.10          3.25         5.23 o                         
  12   1   8         44.99         49.27         7.27 o                         
  13   1   8          2.43         -1.12         7.56 o                         
  -9   2   8          0.18         -3.23         6.04 o                         
  -8   2   8          3.82          3.74         4.53 o                         
  -7   2   8         81.16         82.20         5.07 o                         
  -6   2   8         16.27         13.85         3.50 o                         
  -5   2   8        171.91        174.61         5.76 o                         
  -4   2   8        111.80        110.85         4.49 o                         
  -3   2   8        123.03        125.37         4.68 o                         
  -2   2   8        269.53        248.55         5.65 o                         
  -1   2   8          2.83          6.12         1.74 o                         
   0   2   8       1155.61       1110.39        16.66 o                         
   1   2   8         29.48         27.68         1.77 o                         
   2   2   8        835.56        821.88        13.94 o                         
   3   2   8       1666.03       1667.78        27.10 o                         
   4   2   8        242.92        252.43         4.91 o                         
   5   2   8       1842.79       1797.76        27.82 o                         
   6   2   8        383.72        392.35         8.70 o                         
   7   2   8         64.60         59.12         5.04 o                         
   8   2   8        584.63        607.12        13.84 o                         
   9   2   8          0.86          3.99         2.85 o                         
  10   2   8         25.50         33.20         5.59 o                         
  11   2   8          1.21          0.02         3.71 o                         
  12   2   8         17.98         21.78        12.97 o                         
  13   2   8         10.43         20.23        11.95 o                         
  -9   3   8         34.08         33.22        10.11 o                         
  -8   3   8         13.99          8.75         4.85 o                         
  -7   3   8        156.42        160.13         6.19 o                         
  -6   3   8          0.98          4.59         3.67 o                         
  -5   3   8         40.57         43.67         3.57 o                         
  -4   3   8         69.14         71.12         4.12 o                         
  -3   3   8          2.78          1.63         2.14 o                         
  -2   3   8         34.29         33.79         2.31 o                         
  -1   3   8         67.46         72.62         3.62 o                         
   0   3   8         52.82         52.04         2.31 o                         
   1   3   8          1.25          3.26         1.67 o                         
   2   3   8         20.56         16.37         1.81 o                         
   3   3   8        242.79        248.69         5.50 o                         
   4   3   8          1.73          1.17         1.81 o                         
   5   3   8        100.73         97.72         3.54 o                         
   6   3   8        476.92        456.63         8.34 o                         
   7   3   8         16.34          8.78         3.10 o                         
   8   3   8        302.07        300.83        11.86 o                         
   9   3   8         19.95         28.08         3.23 o                         
  10   3   8         63.01         69.25         5.48 o                         
  11   3   8         81.54         91.68         4.60 o                         
  12   3   8          6.05          8.23         5.72 o                         
  13   3   8         24.29         32.37         7.27 o                         
  -9   4   8          9.25          4.17         7.22 o                         
  -8   4   8         42.19         47.10         5.84 o                         
  -7   4   8         28.31         37.96         5.93 o                         
  -6   4   8        131.67        134.01         5.60 o                         
  -5   4   8        104.63        104.75         4.84 o                         
  -4   4   8        305.13        304.41         7.99 o                         
  -3   4   8        267.27        257.66         6.07 o                         
  -2   4   8        411.67        407.76         8.61 o                         
  -1   4   8        612.90        624.62        11.19 o                         
   0   4   8         16.79         11.51         2.17 o                         
   1   4   8       2061.45       2018.58        34.71 o                         
   2   4   8        817.29        777.66        13.23 o                         
   3   4   8        191.25        173.18         4.58 o                         
   4   4   8        552.13        540.53        10.10 o                         
   5   4   8          3.17          2.49         2.10 o                         
   6   4   8        779.49        764.64        13.44 o                         
   7   4   8        130.29        127.96         4.85 o                         
   8   4   8         54.44         49.52         4.23 o                         
   9   4   8        104.21        114.08         6.52 o                         
  10   4   8          6.60          7.63         3.18 o                         
  11   4   8          9.38         13.60         3.88 o                         
  12   4   8          2.08          8.32         4.46 o                         
  13   4   8          0.01         -5.32         7.47 o                         
  -9   5   8          8.80          4.93         7.74 o                         
  -8   5   8         11.30         10.15         7.74 o                         
  -7   5   8          4.05          3.82         4.61 o                         
  -6   5   8         29.42         31.10         4.19 o                         
  -5   5   8         44.60         43.73         4.08 o                         
  -4   5   8         37.18         38.07         4.47 o                         
  -3   5   8          6.96          4.68         2.50 o                         
  -2   5   8         78.54         79.76         3.01 o                         
  -1   5   8          1.99          0.60         2.22 o                         
   0   5   8          7.77          5.21         2.33 o                         
   1   5   8          1.58          4.92         2.22 o                         
   2   5   8        189.72        181.64         4.75 o                         
   3   5   8         29.54         27.74         2.30 o                         
   4   5   8        612.67        605.12        10.90 o                         
   5   5   8         57.70         56.09         2.66 o                         
   6   5   8        100.23         99.44         3.61 o                         
   7   5   8        241.96        247.95         6.41 o                         
   8   5   8          4.64          3.09         2.47 o                         
   9   5   8        273.05        291.45        10.75 o                         
  10   5   8         61.08         76.08         6.10 o                         
  11   5   8         61.55         62.24         4.25 o                         
  12   5   8         33.75         40.97         7.14 o                         
  13   5   8          0.74          1.58         6.65 o                         
  -9   6   8          0.32         -0.38         8.11 o                         
  -8   6   8         72.34         71.95         7.69 o                         
  -7   6   8        106.44        122.04         7.99 o                         
  -6   6   8         33.41         37.08         4.69 o                         
  -5   6   8        158.58        167.38         6.57 o                         
  -4   6   8         12.38         13.59         3.50 o                         
  -3   6   8        186.43        174.00         5.57 o                         
  -2   6   8        768.60        740.73        12.55 o                         
  -1   6   8         40.31         36.33         2.97 o                         
   0   6   8        542.84        541.15        11.43 o                         
   1   6   8          3.53          1.85         2.20 o                         
   2   6   8         20.18         23.68         2.43 o                         
   3   6   8        613.33        571.23        10.41 o                         
   4   6   8          7.04          8.26         2.31 o                         
   5   6   8        171.48        197.24         6.05 o                         
   6   6   8          9.58         11.15         2.16 o                         
   7   6   8          1.88          0.45         2.61 o                         
   8   6   8          0.45         -1.23         2.61 o                         
   9   6   8         21.54         20.88         3.35 o                         
  10   6   8         64.99         66.86         4.39 o                         
  11   6   8         42.63         47.56         5.59 o                         
  12   6   8          0.47         -5.49         5.49 o                         
  -9   7   8         10.68          7.83        10.72 o                         
  -8   7   8          9.58         21.65         7.39 o                         
  -7   7   8          0.07         -1.04         6.61 o                         
  -6   7   8         34.11         41.61         8.69 o                         
  -5   7   8          5.95          5.01         4.49 o                         
  -4   7   8         21.54         25.90         3.93 o                         
  -3   7   8         38.68         42.97         3.08 o                         
  -2   7   8        235.75        218.96         5.87 o                         
  -1   7   8         18.78         17.57         2.26 o                         
   0   7   8        162.74        145.98         4.54 o                         
   1   7   8         98.13         87.50         4.92 o                         
   2   7   8        211.64        211.54         6.36 o                         
   3   7   8       1035.44        979.71        16.82 o                         
   4   7   8          7.00          5.67         2.82 o                         
   5   7   8        253.99        259.86         7.11 o                         
   6   7   8         54.80         52.68         3.09 o                         
   7   7   8        131.08        122.68         4.09 o                         
   8   7   8        241.16        250.21         9.26 o                         
   9   7   8          6.06          4.28         3.52 o                         
  10   7   8        108.37        111.78         5.73 o                         
  11   7   8         22.05         23.56         5.47 o                         
  12   7   8          8.14          3.28         5.12 o                         
  -8   8   8          4.81         11.51         7.81 o                         
  -7   8   8         78.60         84.87         8.13 o                         
  -6   8   8         61.70         77.64         7.56 o                         
  -5   8   8          0.77          3.99         6.13 o                         
  -4   8   8        309.81        349.78        13.25 o                         
  -3   8   8          5.86          8.67         3.10 o                         
  -2   8   8        264.10        271.60         7.66 o                         
  -1   8   8        377.49        379.81         9.75 o                         
   0   8   8         52.95         55.02         3.77 o                         
   1   8   8        240.79        257.94         8.33 o                         
   2   8   8          9.08          9.51         3.02 o                         
   3   8   8          3.29          5.58         3.20 o                         
   4   8   8         42.44         44.01         3.63 o                         
   5   8   8          0.10         -0.87         3.17 o                         
   6   8   8          8.12         10.70         2.89 o                         
   7   8   8          7.95          9.66         2.90 o                         
   8   8   8          0.68         -1.12         3.25 o                         
   9   8   8          5.30         -1.72         4.16 o                         
  10   8   8          2.69          2.60         4.41 o                         
  11   8   8          0.93         -3.84         4.91 o                         
  -7   9   8          0.01          4.33         7.60 o                         
  -6   9   8          6.46          5.97         7.11 o                         
  -5   9   8          6.61         10.02         6.65 o                         
  -4   9   8          3.28          4.55         6.62 o                         
  -3   9   8          7.26         15.21         5.27 o                         
  -2   9   8          7.19          1.43         4.98 o                         
  -1   9   8        156.98        159.23         8.07 o                         
   0   9   8          1.37          4.47         3.91 o                         
   1   9   8        164.82        147.24         6.53 o                         
   2   9   8         67.27         64.73         4.42 o                         
   3   9   8         40.61         32.11         3.78 o                         
   4   9   8        251.46        255.97         8.15 o                         
   5   9   8         19.21         24.21         3.64 o                         
   6   9   8        160.52        165.75         6.51 o                         
   7   9   8        111.77        113.52         4.59 o                         
   8   9   8          1.61          3.81         3.88 o                         
   9   9   8         21.55         29.07         5.05 o                         
  10   9   8         13.93          9.68         5.24 o                         
  11   9   8          3.57         -0.08         6.77 o                         
  -7  10   8          9.85         31.14         9.30 o                         
  -6  10   8         40.83         37.37         9.01 o                         
  -5  10   8         42.22         53.58         9.01 o                         
  -4  10   8          0.22         -3.45         7.58 o                         
  -3  10   8         28.72         38.92         6.46 o                         
  -2  10   8         20.29         22.84         6.18 o                         
  -1  10   8          4.16         -0.61         5.79 o                         
   0  10   8         33.99         30.22         5.55 o                         
   1  10   8         13.88         15.00         4.15 o                         
   2  10   8          2.58          1.79         3.96 o                         
   3  10   8          2.83          7.12         3.92 o                         
   4  10   8          8.83          9.66         3.78 o                         
   5  10   8         15.95         16.80         3.80 o                         
   6  10   8         26.59         22.16         4.09 o                         
   7  10   8          0.21          0.04         3.38 o                         
   8  10   8         35.50         32.81         4.39 o                         
   9  10   8         28.53         28.75         8.48 o                         
  10  10   8         10.31          6.33         5.25 o                         
  -6  11   8          1.70         19.55         9.67 o                         
  -5  11   8         26.99         41.16         9.55 o                         
  -4  11   8          4.24          9.40         8.46 o                         
  -3  11   8         58.60         61.39         9.19 o                         
  -2  11   8         73.56         82.64         8.48 o                         
  -1  11   8          0.28          5.93         6.46 o                         
   0  11   8        134.73        144.90         8.56 o                         
   1  11   8          6.56          4.67         5.24 o                         
   2  11   8         29.89         28.96         4.66 o                         
   3  11   8         55.58         56.52         4.92 o                         
   4  11   8          1.03          0.88         4.10 o                         
   5  11   8         15.84         23.11         4.47 o                         
   6  11   8          6.30          1.96         4.12 o                         
   7  11   8         17.07          9.64         4.26 o                         
   8  11   8          4.03          3.08         4.59 o                         
   9  11   8          5.31         11.28         5.12 o                         
  -5  12   8          5.68         25.10        10.08 o                         
  -4  12   8         25.41         30.65         9.73 o                         
  -3  12   8          8.20         17.51         9.18 o                         
  -2  12   8          3.03          5.66         7.16 o                         
  -1  12   8          0.57          0.94         7.13 o                         
   0  12   8          2.41          8.96         6.99 o                         
   1  12   8         32.73         41.28         7.77 o                         
   2  12   8          7.12         15.31         5.36 o                         
   3  12   8         13.08         10.24         4.95 o                         
   4  12   8          0.51          1.28         4.67 o                         
   5  12   8         12.50          8.92         4.62 o                         
   6  12   8          8.78          6.81         4.54 o                         
   7  12   8          1.91         -4.43         4.43 o                         
   8  12   8          3.19          4.27         4.95 o                         
  -3  13   8          5.22         13.99         9.96 o                         
  -2  13   8          1.05          5.41         7.92 o                         
  -1  13   8          7.73         11.29         7.98 o                         
   0  13   8          0.45          5.23         7.64 o                         
   1  13   8         11.28         19.50         6.37 o                         
   2  13   8          5.26          3.02         6.06 o                         
   3  13   8          1.06         -2.16         5.74 o                         
   4  13   8         23.81         24.86         5.86 o                         
   5  13   8          7.25          3.02         4.89 o                         
   6  13   8          0.25         -3.08         4.77 o                         
   7  13   8          5.98          0.75         5.42 o                         
  -1  14   8          0.04         -0.13         9.52 o                         
   0  14   8          0.09         -0.38         7.11 o                         
   1  14   8          1.25         -3.30         6.88 o                         
   2  14   8          0.15         -6.53         7.19 o                         
   3  14   8         15.14         17.04         7.38 o                         
   4  14   8          1.13         -6.79         6.79 o                         
  -2  -8   9          0.07         -4.88         6.01 o                         
  -1  -8   9          9.26          0.75         6.13 o                         
   0  -8   9          0.27          3.86         6.12 o                         
   1  -8   9          0.91          1.78         5.62 o                         
   2  -8   9          0.14          7.41         6.90 o                         
   3  -8   9          7.63          6.07         6.62 o                         
   4  -8   9          0.06         -2.79         6.46 o                         
   5  -8   9          0.25         -3.35         5.93 o                         
   6  -8   9          0.09          0.02         7.58 o                         
  -4  -7   9          2.67          2.85         8.67 o                         
  -3  -7   9         12.88          2.99         6.89 o                         
  -2  -7   9         21.27         26.41         5.37 o                         
  -1  -7   9         13.55         10.26         5.05 o                         
   0  -7   9          7.47         10.47         6.21 o                         
   1  -7   9          6.69          5.38         5.03 o                         
   2  -7   9         17.38         20.59         4.92 o                         
   3  -7   9         38.03         40.92         5.67 o                         
   4  -7   9         19.81         10.63         5.48 o                         
   5  -7   9          0.02         -2.52         5.41 o                         
   6  -7   9          1.41         -6.24         7.20 o                         
   7  -7   9         10.43         10.90         8.63 o                         
  -5  -6   9          0.06         -6.87         6.87 o                         
  -4  -6   9          1.68          4.45         4.91 o                         
  -3  -6   9          3.54         -4.98         4.98 o                         
  -2  -6   9          8.13         -0.19         4.77 o                         
  -1  -6   9          8.46         11.67         4.25 o                         
   0  -6   9          0.67          4.77         4.46 o                         
   1  -6   9          0.30          1.70         4.55 o                         
   2  -6   9         19.38         23.96         4.53 o                         
   3  -6   9         27.72         34.84         4.75 o                         
   4  -6   9          5.79          3.68         4.80 o                         
   5  -6   9          1.08         -5.12         5.62 o                         
   6  -6   9         23.20         24.95         5.19 o                         
   7  -6   9         64.71         69.16         7.45 o                         
   8  -6   9         12.04         -9.64         9.64 o                         
   9  -6   9         20.24         17.42         8.89 o                         
  -6  -5   9          0.15         -2.23         6.10 o                         
  -5  -5   9         34.58         31.26         6.86 o                         
  -4  -5   9          0.74         -1.87         4.75 o                         
  -3  -5   9         41.57         47.44         8.19 o                         
  -2  -5   9          1.76         -3.09         6.22 o                         
  -1  -5   9          3.59          1.32         4.08 o                         
   0  -5   9         85.48         91.05         4.80 o                         
   1  -5   9         22.60         25.54         4.40 o                         
   2  -5   9        175.56        192.20         7.35 o                         
   3  -5   9         36.86         37.90         4.35 o                         
   4  -5   9         62.59         68.33         5.37 o                         
   5  -5   9        151.83        147.24         6.08 o                         
   6  -5   9          5.12          3.37         4.43 o                         
   7  -5   9         15.86         15.41         5.50 o                         
   8  -5   9          5.12         -6.70         7.26 o                         
   9  -5   9          4.49         -9.53         9.53 o                         
  10  -5   9          0.62         -8.20        13.70 o                         
  -7  -4   9         10.96         -2.22         6.55 o                         
  -6  -4   9          6.32         -3.32         9.20 o                         
  -5  -4   9         49.20         49.53         5.12 o                         
  -4  -4   9          0.60          0.51         4.31 o                         
  -3  -4   9          0.03         -1.49         3.54 o                         
  -2  -4   9          0.91         -0.27         3.75 o                         
  -1  -4   9          1.26         -1.70         3.63 o                         
   0  -4   9         12.61          4.45         3.65 o                         
   1  -4   9          8.82          9.06         3.95 o                         
   2  -4   9          2.15         -1.73         3.86 o                         
   3  -4   9          4.99          5.41         3.89 o                         
   4  -4   9         25.92         27.35         4.31 o                         
   5  -4   9        214.54        228.77         8.86 o                         
   6  -4   9          0.71         -0.99         3.74 o                         
   7  -4   9         56.03         61.80         5.39 o                         
   8  -4   9         86.60         84.36         8.39 o                         
   9  -4   9          2.47         -7.08         7.08 o                         
  10  -4   9         82.12         97.53        14.06 o                         
  -7  -3   9         36.53         51.34         7.17 o                         
  -6  -3   9          0.38          4.10         6.07 o                         
  -5  -3   9         35.92         42.47         5.75 o                         
  -4  -3   9         41.33         43.36         3.95 o                         
  -3  -3   9         11.62          5.55         3.70 o                         
  -2  -3   9        196.37        207.48         7.08 o                         
  -1  -3   9        104.40         90.07         4.32 o                         
   0  -3   9        114.13        122.73         4.92 o                         
   1  -3   9         34.53         28.77         4.08 o                         
   2  -3   9          4.69          1.65         3.76 o                         
   3  -3   9         51.14         61.92         4.91 o                         
   4  -3   9          1.99          3.16         3.57 o                         
   5  -3   9        139.86        129.70         6.06 o                         
   6  -3   9         61.88         65.81         3.93 o                         
   7  -3   9          6.43          5.54         4.00 o                         
   8  -3   9          5.93          1.41         4.93 o                         
   9  -3   9          0.57         -4.99         6.03 o                         
  10  -3   9          0.02         -7.19         7.19 o                         
  11  -3   9          1.06         -9.68         9.68 o                         
  -8  -2   9          0.69         -6.23         6.23 o                         
  -7  -2   9         11.31         17.83         4.29 o                         
  -6  -2   9          2.41         -0.02         4.37 o                         
  -5  -2   9          6.54          3.78         3.86 o                         
  -4  -2   9         19.80         18.64         3.45 o                         
  -3  -2   9         51.40         48.00         5.06 o                         
  -2  -2   9        195.22        192.72         8.45 o                         
  -1  -2   9         86.26         83.75         3.40 o                         
   0  -2   9         28.65         30.73         2.64 o                         
   1  -2   9         80.38         80.03         4.23 o                         
   2  -2   9        375.95        362.06        14.44 o                         
   3  -2   9        597.64        628.76        18.66 o                         
   4  -2   9        516.77        533.30        10.58 o                         
   5  -2   9         52.24         57.87         4.92 o                         
   6  -2   9         55.91         63.25         4.66 o                         
   7  -2   9         48.81         57.27         4.27 o                         
   8  -2   9        196.58        209.95        13.04 o                         
   9  -2   9        130.03        150.86         7.46 o                         
  10  -2   9          1.73         10.35         7.27 o                         
  11  -2   9         63.13         71.16         7.62 o                         
  12  -2   9          4.29         13.18        10.19 o                         
  -8  -1   9         44.08         42.14         6.34 o                         
  -7  -1   9          5.64          0.61         4.36 o                         
  -6  -1   9         38.05         42.00         4.48 o                         
  -5  -1   9        160.07        155.67         7.16 o                         
  -4  -1   9          5.17          7.50         2.91 o                         
  -3  -1   9         17.75         17.67         2.83 o                         
  -2  -1   9         57.22         66.15         3.24 o                         
  -1  -1   9        794.84        786.33        15.25 o                         
   0  -1   9        447.49        411.03         7.90 o                         
   1  -1   9        106.03         93.46         5.39 o                         
   2  -1   9         79.31         70.28         3.55 o                         
   3  -1   9          5.51          0.06         2.63 o                         
   4  -1   9        144.14        126.34         5.27 o                         
   5  -1   9          0.53         -3.15         3.15 o                         
   6  -1   9         24.58         17.96         3.81 o                         
   7  -1   9          0.33          5.78         3.30 o                         
   8  -1   9         21.05         18.10         3.67 o                         
   9  -1   9          0.19          3.41         5.57 o                         
  10  -1   9          8.72          9.43         5.56 o                         
  11  -1   9          2.75         -7.72         7.72 o                         
  12  -1   9         13.58         19.85         8.12 o                         
  -8   0   9         15.41         20.97         5.98 o                         
  -7   0   9          0.81          4.30         4.74 o                         
  -6   0   9          0.18         -0.06         3.64 o                         
  -5   0   9          5.39          4.76         3.11 o                         
  -4   0   9        218.52        204.37         7.16 o                         
  -3   0   9        267.45        289.12         7.58 o                         
  -2   0   9        102.67         97.50         3.87 o                         
  -1   0   9         72.19         79.11         3.33 o                         
   0   0   9        954.33        928.86        16.81 o                         
   1   0   9         22.53         26.64         2.37 o                         
   2   0   9        298.05        299.72         6.74 o                         
   3   0   9        404.94        372.45         7.95 o                         
   4   0   9         48.60         44.34         3.24 o                         
   5   0   9        829.12        803.12        14.67 o                         
   6   0   9          5.07          6.11         3.20 o                         
   7   0   9        113.11        125.26         4.90 o                         
   8   0   9         85.95        101.82         5.34 o                         
   9   0   9         30.26         30.20         3.57 o                         
  10   0   9        108.82        132.94         6.96 o                         
  11   0   9          0.01          1.53         8.72 o                         
  12   0   9         24.54         27.21         6.67 o                         
  -9   1   9         12.73         14.80         6.73 o                         
  -8   1   9          0.13         -3.61         5.64 o                         
  -7   1   9         49.80         50.28         6.16 o                         
  -6   1   9          0.12          1.71         3.70 o                         
  -5   1   9         26.05         26.77         3.33 o                         
  -4   1   9         40.24         34.30         3.46 o                         
  -3   1   9        145.53        138.31         6.32 o                         
  -2   1   9         82.05         81.83         3.60 o                         
  -1   1   9          1.35          0.68         2.37 o                         
   0   1   9         52.46         53.96         2.54 o                         
   1   1   9         21.61         14.73         2.45 o                         
   2   1   9        125.53        118.25         3.49 o                         
   3   1   9         49.00         39.73         2.81 o                         
   4   1   9          5.57          4.38         2.60 o                         
   5   1   9        110.85        111.83         4.74 o                         
   6   1   9         56.81         50.00         3.78 o                         
   7   1   9         18.80         17.66         3.49 o                         
   8   1   9         65.81         70.46         4.39 o                         
   9   1   9         14.57         16.98         3.30 o                         
  10   1   9         79.60         83.13         5.13 o                         
  11   1   9         43.77         43.76         9.67 o                         
  12   1   9          7.83          7.09         5.96 o                         
  -9   2   9          7.27          4.29         6.69 o                         
  -8   2   9         16.95         21.23         7.01 o                         
  -7   2   9         14.71         15.58         4.86 o                         
  -6   2   9         47.25         52.08         4.54 o                         
  -5   2   9         89.83         90.22         4.29 o                         
  -4   2   9        204.71        213.56         7.15 o                         
  -3   2   9         37.61         31.00         3.33 o                         
  -2   2   9        694.94        730.58        15.85 o                         
  -1   2   9        655.80        662.72        11.22 o                         
   0   2   9        119.74        137.23         6.47 o                         
   1   2   9       1566.31       1475.60        22.98 o                         
   2   2   9        271.43        231.36         5.52 o                         
   3   2   9       1004.62        966.30        17.50 o                         
   4   2   9        159.10        154.31         4.14 o                         
   5   2   9         35.43         37.76         2.74 o                         
   6   2   9       1030.04       1002.42        21.12 o                         
   7   2   9         19.76         16.48         3.55 o                         
   8   2   9        322.99        349.75        14.23 o                         
   9   2   9         24.61         37.62         4.29 o                         
  10   2   9          4.98          7.03         3.94 o                         
  11   2   9         59.53         70.75         5.26 o                         
  12   2   9          0.01         -4.40         8.20 o                         
  13   2   9         14.65         22.42         7.88 o                         
  -9   3   9         32.43         25.42         8.53 o                         
  -8   3   9          3.35          8.19         5.75 o                         
  -7   3   9          2.46          2.29         4.69 o                         
  -6   3   9         94.98         99.66         5.18 o                         
  -5   3   9         85.55         83.02         4.41 o                         
  -4   3   9        156.89        158.42         5.80 o                         
  -3   3   9         60.84         49.84         3.74 o                         
  -2   3   9         35.37         39.82         4.09 o                         
  -1   3   9          2.47          1.09         2.67 o                         
   0   3   9         26.57         28.52         2.26 o                         
   1   3   9          0.92          1.39         1.93 o                         
   2   3   9         65.77         61.55         2.56 o                         
   3   3   9         18.33         14.38         2.45 o                         
   4   3   9         21.21         16.81         1.83 o                         
   5   3   9         13.34         11.99         2.05 o                         
   6   3   9        162.13        154.24         4.93 o                         
   7   3   9         26.50         21.82         3.50 o                         
   8   3   9         69.19         66.95         5.73 o                         
   9   3   9        244.92        269.31         8.73 o                         
  10   3   9         91.31         93.28         5.74 o                         
  11   3   9         33.32         38.48         4.28 o                         
  12   3   9         27.14         37.77         8.95 o                         
  13   3   9          1.85         -5.05        18.36 o                         
  -9   4   9          0.81        -10.36        10.36 o                         
  -8   4   9         12.20         18.11         6.12 o                         
  -7   4   9          1.29          1.75         4.88 o                         
  -6   4   9         53.28         57.19         5.18 o                         
  -5   4   9        248.63        260.32         8.96 o                         
  -4   4   9         94.31        101.45         5.05 o                         
  -3   4   9        188.84        203.40         6.97 o                         
  -2   4   9         65.51         61.35         3.59 o                         
  -1   4   9        800.46        813.08        14.27 o                         
   0   4   9       1238.01       1199.91        20.16 o                         
   1   4   9        172.04        179.96         5.33 o                         
   2   4   9        619.90        614.02        10.96 o                         
   3   4   9        280.16        266.91         5.67 o                         
   4   4   9        528.75        521.88        10.50 o                         
   5   4   9        322.64        306.09         7.31 o                         
   6   4   9         57.82         52.40         2.88 o                         
   7   4   9        282.43        291.01         8.27 o                         
   8   4   9         20.92         17.57         3.04 o                         
   9   4   9         70.08         77.00         4.28 o                         
  10   4   9         64.35         71.67         4.59 o                         
  11   4   9          0.53         -3.58         4.36 o                         
  12   4   9          0.54          5.37         8.46 o                         
  -8   5   9         10.55         11.11         6.12 o                         
  -7   5   9          6.88          3.21         5.00 o                         
  -6   5   9         19.28         17.93         4.81 o                         
  -5   5   9          1.27          4.71         3.98 o                         
  -4   5   9         15.77         16.07         3.64 o                         
  -3   5   9          0.05         -0.80         3.50 o                         
  -2   5   9          9.79          8.12         2.91 o                         
  -1   5   9         50.20         44.47         3.03 o                         
   0   5   9        146.26        138.71         6.86 o                         
   1   5   9          9.55         10.84         2.69 o                         
   2   5   9        713.30        689.86        12.36 o                         
   3   5   9        381.80        347.03         7.30 o                         
   4   5   9         18.87         13.86         2.95 o                         
   5   5   9        303.23        306.05         6.90 o                         
   6   5   9         21.94         16.77         3.08 o                         
   7   5   9        197.27        189.97         6.37 o                         
   8   5   9        163.67        155.20         5.14 o                         
   9   5   9          8.07          7.76         3.51 o                         
  10   5   9         53.90         55.15         4.02 o                         
  11   5   9          3.86          3.87         4.16 o                         
  12   5   9         21.98         22.80         7.75 o                         
  -8   6   9          0.18         -1.47        10.57 o                         
  -7   6   9         76.22         84.10         6.10 o                         
  -6   6   9         45.81         42.81         5.19 o                         
  -5   6   9         27.95         32.15         6.93 o                         
  -4   6   9        428.10        451.50        12.80 o                         
  -3   6   9          6.00          6.93         4.33 o                         
  -2   6   9        526.70        541.33        11.34 o                         
  -1   6   9          6.28          5.08         2.82 o                         
   0   6   9        231.20        236.85         6.19 o                         
   1   6   9        268.94        266.54         6.79 o                         
   2   6   9        548.86        540.51        10.21 o                         
   3   6   9       2605.30       2483.48        42.67 o                         
   4   6   9        325.86        316.31         7.54 o                         
   5   6   9         66.83         66.64         4.00 o                         
   6   6   9        133.08        127.16         4.11 o                         
   7   6   9          0.01         -0.03         2.91 o                         
   8   6   9         80.03         80.99         4.54 o                         
   9   6   9          3.26         -0.78         3.53 o                         
  10   6   9          1.47          5.68         3.94 o                         
  11   6   9          2.40          2.00         5.86 o                         
  12   6   9          4.04         -1.17         5.37 o                         
  -8   7   9          0.08          5.87         7.42 o                         
  -7   7   9          7.69          9.87         6.89 o                         
  -6   7   9         13.96          6.87         6.47 o                         
  -5   7   9         90.64         92.22         6.19 o                         
  -4   7   9         94.08        102.02         5.75 o                         
  -3   7   9         49.31         46.07         5.72 o                         
  -2   7   9         19.73         19.95         3.39 o                         
  -1   7   9         12.77         13.54         3.09 o                         
   0   7   9          2.61          2.06         2.87 o                         
   1   7   9        127.22        121.87         4.13 o                         
   2   7   9         49.82         45.84         3.36 o                         
   3   7   9        253.58        255.00         6.75 o                         
   4   7   9         23.51         29.74         3.55 o                         
   5   7   9          6.57          4.24         3.36 o                         
   6   7   9        254.14        271.97         7.05 o                         
   7   7   9         34.13         35.22         3.59 o                         
   8   7   9         74.76         72.17         4.03 o                         
   9   7   9         37.92         47.41         4.38 o                         
  10   7   9          0.08          0.50         4.04 o                         
  11   7   9         23.46         23.72         4.99 o                         
  12   7   9          0.56         -4.86         5.38 o                         
  -7   8   9          0.35          0.05         7.40 o                         
  -6   8   9         36.68         48.48         7.53 o                         
  -5   8   9         12.71         17.28         6.67 o                         
  -4   8   9        126.84        131.33        13.65 o                         
  -3   8   9        170.82        193.03        11.30 o                         
  -2   8   9          9.96          7.36         4.81 o                         
  -1   8   9        281.91        313.24        10.63 o                         
   0   8   9         41.29         37.97         3.84 o                         
   1   8   9         25.69         29.43         3.57 o                         
   2   8   9         49.90         56.86         4.26 o                         
   3   8   9          4.03          4.43         3.50 o                         
   4   8   9        198.69        201.85         8.53 o                         
   5   8   9         10.01         20.90         3.75 o                         
   6   8   9         11.57         12.68         3.25 o                         
   7   8   9         21.80         23.32         3.52 o                         
   8   8   9          6.49          8.46         3.43 o                         
   9   8   9          0.42          1.21         3.93 o                         
  10   8   9          0.78          8.31         7.51 o                         
  11   8   9          0.83          2.91         7.13 o                         
  -7   9   9          1.25         10.49         8.83 o                         
  -6   9   9          0.10         -1.84         7.42 o                         
  -5   9   9         54.81         62.30         7.97 o                         
  -4   9   9          0.07          3.77         6.72 o                         
  -3   9   9         25.71         34.08         6.78 o                         
  -2   9   9          5.54          4.61         5.40 o                         
  -1   9   9         99.52        104.76         7.20 o                         
   0   9   9        179.07        180.72         7.62 o                         
   1   9   9          4.88          2.05         3.94 o                         
   2   9   9        169.58        152.33         7.92 o                         
   3   9   9         43.04         44.35         4.18 o                         
   4   9   9        128.92        125.19         5.40 o                         
   5   9   9        127.82        125.63         6.03 o                         
   6   9   9          0.56         -2.65         3.71 o                         
   7   9   9         43.06         47.88         3.66 o                         
   8   9   9          3.70          7.60         3.75 o                         
   9   9   9         22.82         14.30         5.66 o                         
  10   9   9          9.82         23.92         5.66 o                         
  11   9   9          4.02          1.13         7.46 o                         
  -6  10   9          1.15         20.78         9.36 o                         
  -5  10   9         17.61         32.23        15.12 o                         
  -4  10   9         14.70         22.59         8.54 o                         
  -3  10   9         37.23         53.79         8.38 o                         
  -2  10   9         47.89         50.18         7.04 o                         
  -1  10   9          1.03          2.17         6.19 o                         
   0  10   9         99.38         97.49         7.63 o                         
   1  10   9         58.61         64.07         5.44 o                         
   2  10   9          1.32          1.92         4.51 o                         
   3  10   9          1.87          2.26         4.02 o                         
   4  10   9          0.13          3.98         3.98 o                         
   5  10   9          3.04          3.11         3.98 o                         
   6  10   9          0.09          3.90         4.04 o                         
   7  10   9          1.59         -0.70         3.65 o                         
   8  10   9          1.51         -0.83         4.37 o                         
   9  10   9          8.90          6.07         4.91 o                         
  10  10   9          1.45          1.06         6.08 o                         
  -5  11   9          0.21         14.46         9.59 o                         
  -4  11   9          6.88          9.71         8.83 o                         
  -3  11   9         16.17         10.78         8.72 o                         
  -2  11   9         35.89         35.75         7.36 o                         
  -1  11   9          7.75          9.49         6.74 o                         
   0  11   9         23.30         19.54         6.48 o                         
   1  11   9         34.54         36.11         6.49 o                         
   2  11   9          0.65          1.24         5.89 o                         
   3  11   9         92.00         86.51         6.19 o                         
   4  11   9         49.36         50.31         4.94 o                         
   5  11   9          6.67          9.02         4.35 o                         
   6  11   9         46.84         55.90         5.08 o                         
   7  11   9          2.23          0.27         4.44 o                         
   8  11   9         21.95         15.46         4.81 o                         
   9  11   9         37.89         44.16         5.97 o                         
  -4  12   9          0.42          9.14        10.01 o                         
  -3  12   9          0.18         15.25         9.61 o                         
  -2  12   9          8.92         15.29        11.18 o                         
  -1  12   9          3.75         14.34         7.65 o                         
   0  12   9          2.63          9.91         6.95 o                         
   1  12   9          2.49          7.23         6.77 o                         
   2  12   9          1.22          2.10         6.41 o                         
   3  12   9         23.83         29.19         6.91 o                         
   4  12   9          1.95          1.25         5.31 o                         
   5  12   9          1.54         -4.95         4.95 o                         
   6  12   9          3.49          4.56         4.82 o                         
   7  12   9          1.14          1.61         4.78 o                         
   8  12   9          0.12         -0.44         5.25 o                         
  -2  13   9          5.87          7.79        10.06 o                         
  -1  13   9         24.78         22.17         8.60 o                         
   0  13   9         12.97         12.18         7.88 o                         
   1  13   9          9.97         12.20         7.52 o                         
   2  13   9         51.77         50.58         7.72 o                         
   3  13   9          9.42          8.11         7.04 o                         
   4  13   9         10.67          3.13         6.83 o                         
   5  13   9          3.41         -0.50         5.77 o                         
   6  13   9          7.10         -2.07         5.68 o                         
   1  14   9          3.71          1.84         7.13 o                         
   2  14   9          1.38         -2.71         7.88 o                         
   3  14   9          1.16          4.38         8.04 o                         
  -2  -7  10         33.56         27.52         7.26 o                         
  -1  -7  10          1.28         -5.46         5.46 o                         
   0  -7  10         14.94          1.37         6.30 o                         
   1  -7  10          3.09          4.32         5.32 o                         
   2  -7  10         40.93         43.02         6.44 o                         
   3  -7  10          1.37          1.81         5.61 o                         
   4  -7  10          9.58          6.17         5.73 o                         
   5  -7  10         40.99         39.80         6.20 o                         
   6  -7  10          1.20         -1.74         8.12 o                         
  -3  -6  10          0.90          1.02         5.66 o                         
  -2  -6  10         18.81         10.21         5.62 o                         
  -1  -6  10         21.91         16.42         6.82 o                         
   0  -6  10          0.05         -4.86         4.86 o                         
   1  -6  10         24.39         26.68         7.24 o                         
   2  -6  10         28.12         28.55         4.99 o                         
   3  -6  10          1.98          6.51         5.15 o                         
   4  -6  10          0.16         -2.27         5.10 o                         
   5  -6  10         36.76         25.39         5.59 o                         
   6  -6  10          3.97         -6.36         6.36 o                         
   7  -6  10         15.69          2.34         7.89 o                         
   8  -6  10          0.41        -10.17        10.17 o                         
  -5  -5  10         10.28          4.08         9.32 o                         
  -4  -5  10          1.06         -3.79         5.29 o                         
  -3  -5  10          5.28          2.54         5.04 o                         
  -2  -5  10         85.94         90.59         8.65 o                         
  -1  -5  10         37.53         32.65         4.99 o                         
   0  -5  10         16.04         16.79         5.01 o                         
   1  -5  10         31.93         26.83         7.79 o                         
   2  -5  10          0.27         -2.59         4.73 o                         
   3  -5  10         51.56         59.46         5.16 o
[truncated: 110,728 more chars]
